# Supplementary material for: Characterization of Foodborne Strains of Staphylococcus aureus by Shotgun Proteomics: Functional Networks, Virulence Factors and Species-Specific Peptide Biomarkers
Source: Front Microbiol. 2017 Dec 11;8:2458. doi: 10.3389/fmicb.2017.02458 (PMC5732212; doi:10.3389/fmicb.2017.02458)
Supplement: Supplementary file 1 [file DataSheet1.XLS]

## Sheet: Un-redundant_complete_dataset
Table S-1: Complete lists of un-redundant peptides identified for the complete dataset and for each S. aureus strain.
sample	probability	xcorr	deltacn	sprank	ions	peptide	protein	assumed_charge	precursor_neutral_mass	calc_neutral_pep_mass	MZratio	protein_description	gene	Cellular localization	pI	retention_time_sec	ppm	deltacnstar	spscore	num_tol_term	num_missed_cleavages	massdiff	fval
SA_700	1	3.116	0.47	1	21/80	R.QAIHVVIEEM[147.04]KPNHYGVAGVR.K	tr|H0C7E0|H0C7E0_STAAU,sp|P99132|Y1195_STAAN,sp|P67527|Y1250_STAAW,sp|Q6G9J6|Y1303_STAAS,sp|P67526|Y1363_STAAM,sp|Q6GH41|Y1376_STAAR,sp|Q5HG56|Y1399_STAAC,tr|H1SN41|H1SN41_STAAU,tr|D2GG05|D2GG05_STAAU,tr|H4BQI2|H4BQI2_STAAU,tr|D2FLP3|D2FLP3_STAAU,tr|D6J028|D6J028_STAAU,tr|C5N5C2|C5N5C2_STAA3,tr|H7G5V5|H7G5V5_STAA5,tr|H3RXR2|H3RXR2_STAAU,tr|H4AVX5|H4AVX5_STAAU,tr|C8L4Q6|C8L4Q6_STAAU,tr|C8ARQ5|C8AR…	3	2362.24	2362.22	788.414	4-oxalocrotonate tautomerase family enzyme OS=Staphylococcus aureus subsp. aureus 21194 GN=SA21194_1833 PE=4 SV=1	SA21194_1833	Surface-associated	6.92	2145.2	5.7499	0	479.6	2	0	0.0136	6.2497
SA_700	1	5.241	0.512	1	34/88	K.LLEGRSDEQLKNLVSEVTDAVEK.T	tr|H0C7E0|H0C7E0_STAAU,sp|P99132|Y1195_STAAN,sp|P67527|Y1250_STAAW,sp|Q6G9J6|Y1303_STAAS,sp|P67526|Y1363_STAAM,sp|Q6GH41|Y1376_STAAR,sp|Q5HG56|Y1399_STAAC,tr|H1SN41|H1SN41_STAAU,tr|D2GG05|D2GG05_STAAU,tr|H4BQI2|H4BQI2_STAAU,tr|D2FLP3|D2FLP3_STAAU,tr|D6J028|D6J028_STAAU,tr|C5N5C2|C5N5C2_STAA3,tr|H7G5V5|H7G5V5_STAA5,tr|H3RXR2|H3RXR2_STAAU,tr|H4AVX5|H4AVX5_STAAU,tr|C8L4Q6|C8L4Q6_STAAU,tr|C8ARQ5|C8AR…	3	2571.35	2571.34	858.12	4-oxalocrotonate tautomerase family enzyme OS=Staphylococcus aureus subsp. aureus 21194 GN=SA21194_1833 PE=4 SV=1	SA21194_1833	Surface-associated	4.36	4485.5	5.9432	0	1572	2	2	0.0153	7.972
SA_700	0.9778	2.489	0.371	1	13/26	R.SDEQLKNLVSEVTD.A	tr|H0C7E0|H0C7E0_STAAU,sp|P99132|Y1195_STAAN,sp|P67527|Y1250_STAAW,sp|Q6G9J6|Y1303_STAAS,sp|P67526|Y1363_STAAM,sp|Q6GH41|Y1376_STAAR,sp|Q5HG56|Y1399_STAAC,tr|H1SN41|H1SN41_STAAU,tr|D2GG05|D2GG05_STAAU,tr|H4BQI2|H4BQI2_STAAU,tr|D2FLP3|D2FLP3_STAAU,tr|D6J028|D6J028_STAAU,tr|C5N5C2|C5N5C2_STAA3,tr|H7G5V5|H7G5V5_STAA5,tr|H3RXR2|H3RXR2_STAAU,tr|H4AVX5|H4AVX5_STAAU,tr|C8L4Q6|C8L4Q6_STAAU,tr|C8ARQ5|C8AR…	2	1575.77	1575.76	788.889	4-oxalocrotonate tautomerase family enzyme OS=Staphylococcus aureus subsp. aureus 21194 GN=SA21194_1833 PE=4 SV=1	SA21194_1833	Surface-associated	4.12	3289.5	4.8169	0	471.5	1	1	0.0076	3.7616
SA_92	0.9	2.169	0.176	4	28/126	R.QAIHVVIEEMKPNHYGVAGVRK.S	tr|F9KDD9|F9KDD9_STAAU,sp|P99132|Y1195_STAAN,sp|P67527|Y1250_STAAW,sp|Q6G9J6|Y1303_STAAS,sp|P67526|Y1363_STAAM,sp|Q6GH41|Y1376_STAAR,sp|Q5HG56|Y1399_STAAC,tr|H1SN41|H1SN41_STAAU,tr|D2GG05|D2GG05_STAAU,tr|H4BQI2|H4BQI2_STAAU,tr|D2FLP3|D2FLP3_STAAU,tr|D6J028|D6J028_STAAU,tr|C5N5C2|C5N5C2_STAA3,tr|H7G5V5|H7G5V5_STAA5,tr|H3RXR2|H3RXR2_STAAU,tr|H4AVX5|H4AVX5_STAAU,tr|C8L4Q6|C8L4Q6_STAAU,tr|C8ARQ5|C8AR…	4	2474.33	2474.32	619.588	4-oxalocrotonate tautomerase family enzyme OS=Staphylococcus aureus subsp. aureus 21235 GN=SA21235_0511 PE=4 SV=1	SA21235_0511	Surface-associated	8.51	2392.6	2.2192	0	441.8	2	0	0.0055	0.5524
SA_700	1	4.524	0.451	1	29/68	R.SDEQLKNLVSEVTDAVEK.T	tr|H3X2U1|H3X2U1_STAAU,sp|P99132|Y1195_STAAN,sp|P67527|Y1250_STAAW,sp|Q6G9J6|Y1303_STAAS,sp|P67526|Y1363_STAAM,sp|Q6GH41|Y1376_STAAR,sp|Q5HG56|Y1399_STAAC,tr|H1SN41|H1SN41_STAAU,tr|D2GG05|D2GG05_STAAU,tr|H4BQI2|H4BQI2_STAAU,tr|D2FLP3|D2FLP3_STAAU,tr|D6J028|D6J028_STAAU,tr|C5N5C2|C5N5C2_STAA3,tr|H7G5V5|H7G5V5_STAA5,tr|H3RXR2|H3RXR2_STAAU,tr|H4AVX5|H4AVX5_STAAU,tr|C8L4Q6|C8L4Q6_STAAU,tr|C8ARQ5|C8AR…	3	2003.02	2003.01	668.676	4-oxalocrotonate tautomerase family enzyme OS=Staphylococcus aureus subsp. aureus IS-3 GN=IS3_1117 PE=4 SV=1	IS3_1117	Surface-associated	4.18	4384	7.7267	0	1707.5	2	1	0.0155	7.1477
SA_587	1	3.042	0.455	1	16/22	K.NLVSEVTDAVEK.T	tr|H3X2U1|H3X2U1_STAAU,sp|P99132|Y1195_STAAN,sp|P67527|Y1250_STAAW,sp|Q6G9J6|Y1303_STAAS,sp|P67526|Y1363_STAAM,sp|Q6GH41|Y1376_STAAR,sp|Q5HG56|Y1399_STAAC,tr|H1SN41|H1SN41_STAAU,tr|D2GG05|D2GG05_STAAU,tr|H4BQI2|H4BQI2_STAAU,tr|D2FLP3|D2FLP3_STAAU,tr|D6J028|D6J028_STAAU,tr|C5N5C2|C5N5C2_STAA3,tr|H7G5V5|H7G5V5_STAA5,tr|H3RXR2|H3RXR2_STAAU,tr|H4AVX5|H4AVX5_STAAU,tr|C8L4Q6|C8L4Q6_STAAU,tr|C8ARQ5|C8AR…	2	1302.67	1302.67	652.341	4-oxalocrotonate tautomerase family enzyme OS=Staphylococcus aureus subsp. aureus IS-3 GN=IS3_1117 PE=4 SV=1	IS3_1117	Surface-associated	4.14	3439	4.982	0	861.3	2	0	0.0065	5.0868
SA_GP17	0.9875	3.003	0.367	1	18/28	V.SEVTDAVEKTTGANR.Q	tr|H3X2U1|H3X2U1_STAAU,sp|P99132|Y1195_STAAN,sp|P67527|Y1250_STAAW,sp|Q6G9J6|Y1303_STAAS,sp|P67526|Y1363_STAAM,sp|Q6GH41|Y1376_STAAR,sp|Q5HG56|Y1399_STAAC,tr|H1SN41|H1SN41_STAAU,tr|D2GG05|D2GG05_STAAU,tr|H4BQI2|H4BQI2_STAAU,tr|D2FLP3|D2FLP3_STAAU,tr|D6J028|D6J028_STAAU,tr|C5N5C2|C5N5C2_STAA3,tr|H7G5V5|H7G5V5_STAA5,tr|H3RXR2|H3RXR2_STAAU,tr|H4AVX5|H4AVX5_STAAU,tr|C8L4Q6|C8L4Q6_STAAU,tr|C8ARQ5|C8AR…	2	1576.78	1576.77	789.392	4-oxalocrotonate tautomerase family enzyme OS=Staphylococcus aureus subsp. aureus IS-3 GN=IS3_1117 PE=4 SV=1	IS3_1117	Surface-associated	4.68	4222.3	6.0806	0	1057	1	1	0.0096	4.194
SA_700	1	3.594	0.53	1	18/30	L.VSEVTDAVEKTTGANR.Q	tr|D3EWA5|D3EWA5_STAA4,sp|P99132|Y1195_STAAN,sp|P67527|Y1250_STAAW,sp|Q6G9J6|Y1303_STAAS,sp|P67526|Y1363_STAAM,sp|Q6GH41|Y1376_STAAR,sp|Q5HG56|Y1399_STAAC,tr|H1SN41|H1SN41_STAAU,tr|D2GG05|D2GG05_STAAU,tr|H4BQI2|H4BQI2_STAAU,tr|D2FLP3|D2FLP3_STAAU,tr|D6J028|D6J028_STAAU,tr|C5N5C2|C5N5C2_STAA3,tr|H7G5V5|H7G5V5_STAA5,tr|H3RXR2|H3RXR2_STAAU,tr|H4AVX5|H4AVX5_STAAU,tr|C8L4Q6|C8L4Q6_STAAU,tr|C8ARQ5|C8AR…	2	1675.85	1675.84	838.926	4-oxalocrotonate tautomerase OS=Staphylococcus aureus (strain 04-02981) GN=SA2981_1317 PE=4 SV=1	SA2981_1317	Surface-associated	4.68	4219.4	8.3439	0	1154.3	1	1	0.014	5.8779
SA_280	1	4.425	0.431	1	30/92	K.SYQDVHQSVSDALIQAQKAGEATK.Q	tr|G8RE25|G8RE25_STAAU,tr|H4G6Q5|H4G6Q5_STAAU	3	2573.28	2573.27	858.765	Cell division initiation protein DivIVA OS=Staphylococcus aureus subsp. aureus M013 GN=M013TW_1126 PE=4 SV=1	M013TW_1126	Surface-associated	5.36	3046.6	4.4638	0	764.8	2	1	0.0115	6.5952
SA_280	1	4.535	0.389	1	46/168	R.DTNIKSYQDVHQSVSDALIQAQKAGEATK.Q	tr|G8RE25|G8RE25_STAAU,tr|H4G6Q5|H4G6Q5_STAAU	4	3144.58	3144.57	787.149	Cell division initiation protein DivIVA OS=Staphylococcus aureus subsp. aureus M013 GN=M013TW_1126 PE=4 SV=1	M013TW_1126	Surface-associated	5.43	3268.7	4.8275	0	1566.6	2	2	0.0152	3.0778
SA_280	0.997	3.925	0.144	1	26/72	K.AGEATKQAAEKQAEAIIAK.A	tr|G8RE25|G8RE25_STAAU,tr|H4G6Q5|H4G6Q5_STAAU	3	1927.06	1927.04	643.353	Cell division initiation protein DivIVA OS=Staphylococcus aureus subsp. aureus M013 GN=M013TW_1126 PE=4 SV=1	M013TW_1126	Surface-associated	6.27	1759.8	10.3105	0	1075.7	2	2	0.0199	3.2606
SA_92	1	4.297	0.598	1	19/30	V.NYAANTDAVATLFSTK.K	tr|D4U444|D4U444_STAAU,tr|H7G239|H7G239_STAA5,tr|H3RYB0|H3RYB0_STAAU,tr|H3U0E5|H3U0E5_STAAU,tr|F4FML7|F4FML7_STAAU,tr|H0AXU8|H0AXU8_STAAU,tr|H0D5D2|H0D5D2_STAAU,tr|H4EA65|H4EA65_STAAU,tr|E7MUS7|E7MUS7_STAAU,tr|H0CF74|H0CF74_STAAU,tr|H3ZTB0|H3ZTB0_STAAU,tr|H3XCM1|H3XCM1_STAAU,tr|H1TIY7|H1TIY7_STAAU,tr|H4CG55|H4CG55_STAAU,tr|E5TIE6|E5TIE6_STAAU,tr|H6LQV9|H6LQV9_STAAU,tr|D1QBI4|D1QBI4_STAAU,tr|C8L9N…	2	1685.84	1685.83	843.92	Lipoprotein OS=Staphylococcus aureus A9754 GN=SKAG_00586 PE=4 SV=1	SKAG_00586	Surface-associated	5.83	3454	5.51	0	1264.7	1	0	0.0093	6.864
SA_587	1	4.085	0.46	1	28/88	R.QIYPFNGNKNQALQQLPNFQTAL.N	tr|D4U585|D4U585_STAAU,sp|Q2FEC8|Y2315_STAA3,sp|Q5HDI7|Y2365_STAAC,sp|Q2FVQ2|Y2650_STAA8,tr|H3RUW8|H3RUW8_STAAU,tr|H4G9S9|H4G9S9_STAAU,tr|F4FKD9|F4FKD9_STAAU,tr|H0B201|H0B201_STAAU,tr|H0D734|H0D734_STAAU,tr|H4E2X7|H4E2X7_STAAU,tr|E7MYG7|E7MYG7_STAAU,tr|H3ZV34|H3ZV34_STAAU,tr|H3XGP0|H3XGP0_STAAU,tr|H1TJZ9|H1TJZ9_STAAU,tr|H4CAN6|H4CAN6_STAAU,tr|E5TM04|E5TM04_STAAU,tr|H6LP52|H6LP52_STAAU,tr|D1Q6X1|D…	3	2646.37	2646.36	883.126	Lipoprotein OS=Staphylococcus aureus A9754 GN=SKAG_00984 PE=4 SV=1	SKAG_00984	Surface-associated	8.59	4233.6	7.3224	0	914.5	1	1	0.0194	6.7574
SA_PE1	0.9609	1.926	0.087	1	27/96	R.AHKQELDSLTEVLKEYK.S	tr|D6J0R1|D6J0R1_STAAU,tr|D2GGJ3|D2GGJ3_STAAU,tr|D2FM21|D2FM21_STAAU,tr|C5N5Q7|C5N5Q7_STAA3,tr|C8AS94|C8AS94_STAAU,tr|H3TU36|H3TU36_STAAU,tr|C8AC78|C8AC78_STAAU,tr|H4DH91|H4DH91_STAAU,tr|D6LY47|D6LY47_STAAU,tr|F9KDR3|F9KDR3_STAAU,tr|C8AIG5|C8AIG5_STAAU,tr|F9JNC6|F9JNC6_STAAU,tr|H4H1E6|H4H1E6_STAAU,tr|D2FVJ5|D2FVJ5_STAAU,tr|D2GAV1|D2GAV1_STAAU,tr|D2G257|D2G257_STAAU,tr|H3S7G2|H3S7G2_STAAU,tr|D2UMA…	4	2030.08	2030.07	508.524	Lipoprotein OS=Staphylococcus aureus subsp. aureus M809 GN=SAZG_01517 PE=4 SV=1	SAZG_01517	Surface-associated	5.53	3113.4	6.391	0	403	2	2	0.013	0.2108
SA_844	0.933	1.286	0.198	1	2012-06-12	K.YYEPLIR.K	tr|H6LQV9|H6LQV9_STAAU,tr|H7G239|H7G239_STAA5,tr|H3RYB0|H3RYB0_STAAU,tr|H3U0E5|H3U0E5_STAAU,tr|H3XN13|H3XN13_STAAU,tr|H4GH44|H4GH44_STAAU,tr|F4FML7|F4FML7_STAAU,tr|H0AXU8|H0AXU8_STAAU,tr|F5WH17|F5WH17_STAAU,tr|D4U444|D4U444_STAAU,tr|H0D5D2|H0D5D2_STAAU,tr|H4EA65|H4EA65_STAAU,tr|E7MUS7|E7MUS7_STAAU,tr|H0CF74|H0CF74_STAAU,tr|H3ZTB0|H3ZTB0_STAAU,tr|H3XCM1|H3XCM1_STAAU,tr|F9KSP6|F9KSP6_STAAU,tr|H1TIY…	2	952.507	952.502	477.258	Lipoprotein OS=Staphylococcus aureus subsp. aureus VC40 GN=SAVC_06700 PE=4 SV=1	SAVC_06700	Surface-associated	6	2169	5.4478	0	174	2	0	0.0052	0.8372
SA_286	0.9999	3.364	0.318	1	17/36	K.GNFSNTLGYNGNLLGPTLK.L	tr|H3S4I0|H3S4I0_STAAU,sp|Q6GIX3|MCO_STAAR,sp|Q69HT9|MCO_STAAU,tr|D2JAJ5|D2JAJ5_STAAU,tr|D2J6U4|D2J6U4_STAAU,tr|D2GE74|D2GE74_STAAU,tr|D2FR08|D2FR08_STAAU,tr|H3TV48|H3TV48_STAAU,tr|H4DGG3|H4DGG3_STAAU,tr|D6LW75|D6LW75_STAAU,tr|F9JLY7|F9JLY7_STAAU,tr|H4GYP7|H4GYP7_STAAU,tr|D2G7R4|D2G7R4_STAAU,tr|H4GN88|H4GN88_STAAU,tr|H4BFD8|H4BFD8_STAAU,tr|D2UQ56|D2UQ56_STAAU,tr|H1SXW7|H1SXW7_STAAU,tr|H4C4N9|H4C4…	2	1979.02	1979.01	990.513	Multicopper oxidase mco OS=Staphylococcus aureus subsp. aureus CIG1605 GN=mco PE=4 SV=1	mco	Surface-associated	8.59	3577.2	5.0983	0	658.1	2	0	0.0101	4.1459
SA_ATCC35845	0.9929	2.345	0.442	1	13/20	G.YNGNLLGPTLK.L	tr|E5THR6|E5THR6_STAAU,sp|Q6GIX3|MCO_STAAR,sp|Q69HT9|MCO_STAAU,tr|D2JAJ5|D2JAJ5_STAAU,tr|D2J6U4|D2J6U4_STAAU,tr|D2GE74|D2GE74_STAAU,tr|D2FR08|D2FR08_STAAU,tr|H3TV48|H3TV48_STAAU,tr|H4DGG3|H4DGG3_STAAU,tr|D6LW75|D6LW75_STAAU,tr|F9JLY7|F9JLY7_STAAU,tr|H4GYP7|H4GYP7_STAAU,tr|D2G7R4|D2G7R4_STAAU,tr|H3S4I0|H3S4I0_STAAU,tr|H4GN88|H4GN88_STAAU,tr|H4BFD8|H4BFD8_STAAU,tr|D2UQ56|D2UQ56_STAAU,tr|H1SXW7|H1SX…	2	1188.66	1188.65	595.332	Multicopper oxidase protein OS=Staphylococcus aureus subsp. aureus CGS00 GN=CGSSa00_10668 PE=4 SV=1	CGSSa00_10668	Surface-associated	8.59	2403.5	7.6427	0	514.5	1	0	0.0091	4.3004
SA_ATCC29213	0.9333	2.006	0.336	2	1934-12-01	R.LSPEEAESPGITMEITEK.L	tr|E7MTH2|E7MTH2_STAAU	2	1959.85	1959.93	980.975	Oxidoreductase, FAD\FMN-binding OS=Staphylococcus aureus subsp. aureus MRSA131 GN=HMPREF9528_00847 PE=4 SV=1	HMPREF9528_00847	Surface-associated	3.98	3357.2	-44.8044	1	265.3	2	0	-0.0879	2.7261
SA_286	1	4.068	0.397	1	27/80	K.SGSIENPREFINPLPHISYVR.G	tr|H0D4E8|H0D4E8_STAAU,sp|Q5HCU5|MQO2_STAAC,sp|P65424|MQO2_STAAM,sp|P99115|MQO2_STAAN,sp|Q6GDJ6|MQO2_STAAR,sp|Q6G669|MQO2_STAAS,tr|H1SR10|H1SR10_STAAU,tr|H4BKW6|H4BKW6_STAAU,tr|D2GKL3|D2GKL3_STAAU,tr|D2FQH2|D2FQH2_STAAU,tr|C5N0H1|C5N0H1_STAA3,tr|D6J4P6|D6J4P6_STAAU,tr|H7G740|H7G740_STAA5,tr|H3RTB5|H3RTB5_STAAU,tr|H4AQ42|H4AQ42_STAAU,tr|C8ANR4|C8ANR4_STAAU,tr|H3TSJ5|H3TSJ5_STAAU,tr|C8L175|C8L175_S…	3	2424.28	2424.26	809.092	Probable malate:quinone oxidoreductase 1 OS=Staphylococcus aureus subsp. aureus 21232 GN=mqo_2 PE=3 SV=1	mqo_2	Surface-associated	6.48	3491.7	9.6815	0	662.5	2	1	0.0235	6.1151
SA_U17	0.9997	2.321	0.391	1	13/24	R.TLLFGPFANVGPK.F	tr|D1Q9Z4|D1Q9Z4_STAAU,sp|Q5HCU5|MQO2_STAAC,sp|P65424|MQO2_STAAM,sp|P99115|MQO2_STAAN,sp|Q6GDJ6|MQO2_STAAR,sp|Q6G669|MQO2_STAAS,sp|Q8NUM4|MQO2_STAAW,tr|H1SR10|H1SR10_STAAU,tr|H4BKW6|H4BKW6_STAAU,tr|D2GKL3|D2GKL3_STAAU,tr|D2FQH2|D2FQH2_STAAU,tr|C5N0H1|C5N0H1_STAA3,tr|D6J4P6|D6J4P6_STAAU,tr|H7G740|H7G740_STAA5,tr|H3RTB5|H3RTB5_STAAU,tr|H4AQ42|H4AQ42_STAAU,tr|C8ANR4|C8ANR4_STAAU,tr|H3TSJ5|H3TSJ5_STA…	2	1359.77	1359.76	680.885	Probable malate:quinone oxidoreductase 2 OS=Staphylococcus aureus A9765 GN=mqo2 PE=3 SV=1	mqo2	Surface-associated	8.41	4115	8.6651	0	485.9	2	0	0.0118	3.7664
SA_700	1	2.874	0.393	1	22/68	R.TPDGEFRDIAHPINSDMR.Q	tr|C8LEC3|C8LEC3_STAAU,sp|A6TYX2|SP5G_STAA2,sp|Q2FJE4|SP5G_STAA3,sp|Q2G0S5|SP5G_STAA8,sp|A5IQ50|SP5G_STAA9,sp|Q2YVU7|SP5G_STAAB,sp|Q5HIH8|SP5G_STAAC,sp|A6QEF1|SP5G_STAAE,sp|Q99WA5|SP5G_STAAM,sp|Q7A7B5|SP5G_STAAN,sp|Q6GJH3|SP5G_STAAR,sp|Q6GBZ0|SP5G_STAAS,sp|Q8NXZ8|SP5G_STAAW,tr|H1SM52|H1SM52_STAAU,tr|D2GDM4|D2GDM4_STAAU,tr|H4BMD2|H4BMD2_STAAU,tr|D2FJE5|D2FJE5_STAAU,tr|C5N2D8|C5N2D8_STAA3,tr|D6IXP6…	3	2069.97	2069.96	690.994	Putative septation protein spoVG OS=Staphylococcus aureus A5948 GN=spoVG PE=3 SV=1	spoVG	Surface-associated	4.66	2407.2	6.2229	0	327.2	2	1	0.0129	5.2792
SA_700	1	3.204	0.482	1	29/120	R.QEIQDAVMKVYDETDEVVPDKNATSEDSEEA.-	tr|C8LEC3|C8LEC3_STAAU,sp|A6TYX2|SP5G_STAA2,sp|Q2FJE4|SP5G_STAA3,sp|Q2G0S5|SP5G_STAA8,sp|A5IQ50|SP5G_STAA9,sp|Q2YVU7|SP5G_STAAB,sp|Q5HIH8|SP5G_STAAC,sp|A6QEF1|SP5G_STAAE,sp|Q99WA5|SP5G_STAAM,sp|Q7A7B5|SP5G_STAAN,sp|Q6GBZ0|SP5G_STAAS,sp|Q8NXZ8|SP5G_STAAW,tr|H1SM52|H1SM52_STAAU,tr|H4BMD2|H4BMD2_STAAU,tr|H7G8G0|H7G8G0_STAA5,tr|H4ARQ5|H4ARQ5_STAAU,tr|H3S0W3|H3S0W3_STAAU,tr|C8L1R8|C8L1R8_STAAU,tr|C8N1…	3	3483.56	3483.54	1162.19	Putative septation protein spoVG OS=Staphylococcus aureus A5948 GN=spoVG PE=3 SV=1	spoVG	Surface-associated	3.69	3819.8	7.9734	0	538.9	2	2	0.0278	6.3354
SA_700	0.9999	3.535	0.4	1	17/30	R.VIEGNSGLFVAM[147.04]PSKR.T	tr|H0C9K0|H0C9K0_STAAU,sp|A6TYX2|SP5G_STAA2,sp|Q2FJE4|SP5G_STAA3,sp|Q2G0S5|SP5G_STAA8,sp|A5IQ50|SP5G_STAA9,sp|Q2YVU7|SP5G_STAAB,sp|Q5HIH8|SP5G_STAAC,sp|A6QEF1|SP5G_STAAE,sp|Q99WA5|SP5G_STAAM,sp|Q7A7B5|SP5G_STAAN,sp|Q6GJH3|SP5G_STAAR,sp|Q6GBZ0|SP5G_STAAS,sp|Q8NXZ8|SP5G_STAAW,tr|H1SM52|H1SM52_STAAU,tr|D2GDM4|D2GDM4_STAAU,tr|H4BMD2|H4BMD2_STAAU,tr|D2FJE5|D2FJE5_STAAU,tr|C5N2D8|C5N2D8_STAA3,tr|D6IXP6…	2	1719.91	1719.9	860.956	Putative septation protein spoVG OS=Staphylococcus aureus subsp. aureus 21194 GN=spoVG PE=3 SV=1	spoVG	Surface-associated	8.72	2067.3	8.1304	0	365.3	2	0	0.014	4.8815
SA_700	1	3.561	0.517	1	14/30	R.VIEGNSGLFVAMPSKR.T	tr|F9KD07|F9KD07_STAAU,sp|A6TYX2|SP5G_STAA2,sp|Q2FJE4|SP5G_STAA3,sp|Q2G0S5|SP5G_STAA8,sp|A5IQ50|SP5G_STAA9,sp|Q2YVU7|SP5G_STAAB,sp|Q5HIH8|SP5G_STAAC,sp|A6QEF1|SP5G_STAAE,sp|Q99WA5|SP5G_STAAM,sp|Q7A7B5|SP5G_STAAN,sp|Q6GJH3|SP5G_STAAR,sp|Q6GBZ0|SP5G_STAAS,sp|Q8NXZ8|SP5G_STAAW,tr|H1SM52|H1SM52_STAAU,tr|D2GDM4|D2GDM4_STAAU,tr|H4BMD2|H4BMD2_STAAU,tr|D2FJE5|D2FJE5_STAAU,tr|C5N2D8|C5N2D8_STAA3,tr|D6IXP6…	2	1703.92	1703.9	852.959	Putative septation protein spoVG OS=Staphylococcus aureus subsp. aureus 21235 GN=spoVG PE=3 SV=1	spoVG	Surface-associated	8.72	2658.1	8.0894	0	760	2	0	0.0138	5.7576
SA_587	0.9897	1.614	0.226	1	2012-12-20	R.DIAHPINSDMR.Q	tr|H4HDE7|H4HDE7_STAAU,sp|A6TYX2|SP5G_STAA2,sp|Q2FJE4|SP5G_STAA3,sp|Q2G0S5|SP5G_STAA8,sp|A5IQ50|SP5G_STAA9,sp|Q2YVU7|SP5G_STAAB,sp|Q5HIH8|SP5G_STAAC,sp|A6QEF1|SP5G_STAAE,sp|Q99WA5|SP5G_STAAM,sp|Q7A7B5|SP5G_STAAN,sp|Q6GJH3|SP5G_STAAR,sp|Q6GBZ0|SP5G_STAAS,sp|Q8NXZ8|SP5G_STAAW,tr|H1SM52|H1SM52_STAAU,tr|D2GDM4|D2GDM4_STAAU,tr|H4BMD2|H4BMD2_STAAU,tr|D2FJE5|D2FJE5_STAAU,tr|C5N2D8|C5N2D8_STAA3,tr|D6IXP6…	2	1267.61	1267.6	634.806	Putative septation protein spoVG OS=Staphylococcus aureus subsp. aureus CIG1096 GN=spoVG PE=4 SV=1	spoVG	Surface-associated	5.21	999.2	7.325	0	477.6	2	0	0.0093	1.596
SA_587	1	3.447	0.438	1	23/120	R.QEIQDAVM[147.04]KVYDETDEVVPDKNATSEDSEEA.-	tr|H0D8T4|H0D8T4_STAAU,sp|A6TYX2|SP5G_STAA2,sp|Q2FJE4|SP5G_STAA3,sp|Q2G0S5|SP5G_STAA8,sp|A5IQ50|SP5G_STAA9,sp|Q2YVU7|SP5G_STAAB,sp|Q5HIH8|SP5G_STAAC,sp|A6QEF1|SP5G_STAAE,sp|Q99WA5|SP5G_STAAM,sp|Q7A7B5|SP5G_STAAN,sp|Q6GBZ0|SP5G_STAAS,sp|Q8NXZ8|SP5G_STAAW,tr|H1SM52|H1SM52_STAAU,tr|H4BMD2|H4BMD2_STAAU,tr|H7G8G0|H7G8G0_STAA5,tr|H4ARQ5|H4ARQ5_STAAU,tr|H3S0W3|H3S0W3_STAAU,tr|C8L1R8|C8L1R8_STAAU,tr|C8N1…	3	3499.54	3499.53	1167.52	Putative septation protein spoVG OS=Staphylococcus aureus subsp. aureus VCU006 GN=spoVG PE=3 SV=1	spoVG	Surface-associated	3.69	3597.7	3.4832	0	257.3	2	2	0.0122	6.0208
SA_286	1	3.78	0.391	1	19/28	R.VIEGNSGLFVAM[147.04]PSK.R	tr|H0D8T4|H0D8T4_STAAU,sp|A6TYX2|SP5G_STAA2,sp|Q2FJE4|SP5G_STAA3,sp|Q2G0S5|SP5G_STAA8,sp|A5IQ50|SP5G_STAA9,sp|Q2YVU7|SP5G_STAAB,sp|Q5HIH8|SP5G_STAAC,sp|A6QEF1|SP5G_STAAE,sp|Q99WA5|SP5G_STAAM,sp|Q7A7B5|SP5G_STAAN,sp|Q6GJH3|SP5G_STAAR,sp|Q6GBZ0|SP5G_STAAS,sp|Q8NXZ8|SP5G_STAAW,tr|H1SM52|H1SM52_STAAU,tr|D2GDM4|D2GDM4_STAAU,tr|H4BMD2|H4BMD2_STAAU,tr|D2FJE5|D2FJE5_STAAU,tr|C5N2D8|C5N2D8_STAA3,tr|D6IXP6…	2	1563.81	1563.8	782.906	Putative septation protein spoVG OS=Staphylococcus aureus subsp. aureus VCU006 GN=spoVG PE=3 SV=1	spoVG	Surface-associated	5.97	2351	6.578	0	1442.6	2	0	0.0103	4.9989
SA_700	1	3.787	0.454	1	26/80	R.QAIHVVIEEMKPNHYGVAGVR.K	tr|H4B1K2|H4B1K2_STAAU,sp|P99132|Y1195_STAAN,sp|P67527|Y1250_STAAW,sp|Q6G9J6|Y1303_STAAS,sp|P67526|Y1363_STAAM,sp|Q6GH41|Y1376_STAAR,sp|Q5HG56|Y1399_STAAC,tr|H1SN41|H1SN41_STAAU,tr|D2GG05|D2GG05_STAAU,tr|H4BQI2|H4BQI2_STAAU,tr|D2FLP3|D2FLP3_STAAU,tr|D6J028|D6J028_STAAU,tr|C5N5C2|C5N5C2_STAA3,tr|H7G5V5|H7G5V5_STAA5,tr|H3RXR2|H3RXR2_STAAU,tr|H4AVX5|H4AVX5_STAAU,tr|C8L4Q6|C8L4Q6_STAAU,tr|C8ARQ5|C8AR…	3	2346.24	2346.23	783.083	Putative tautomerase ywhB OS=Staphylococcus aureus subsp. aureus CIG1150 GN=ywhB PE=4 SV=1	ywhB	Surface-associated	6.92	2723.6	5.2783	0	721.4	2	0	0.0124	6.5725
SA_700	1	3.828	0.642	1	19/34	K.NLVSEVTDAVEKTTGANR.Q	tr|H3S6X5|H3S6X5_STAAU,sp|P99132|Y1195_STAAN,sp|P67527|Y1250_STAAW,sp|Q6G9J6|Y1303_STAAS,sp|P67526|Y1363_STAAM,sp|Q6GH41|Y1376_STAAR,sp|Q5HG56|Y1399_STAAC,tr|H1SN41|H1SN41_STAAU,tr|D2GG05|D2GG05_STAAU,tr|H4BQI2|H4BQI2_STAAU,tr|D2FLP3|D2FLP3_STAAU,tr|D6J028|D6J028_STAAU,tr|C5N5C2|C5N5C2_STAA3,tr|H7G5V5|H7G5V5_STAA5,tr|H3RXR2|H3RXR2_STAAU,tr|H4AVX5|H4AVX5_STAAU,tr|C8L4Q6|C8L4Q6_STAAU,tr|C8ARQ5|C8AR…	2	1902.98	1902.96	952.49	Putative tautomerase ywhB OS=Staphylococcus aureus subsp. aureus CIG1605 GN=ywhB PE=4 SV=1	ywhB	Surface-associated	4.68	4208.9	6.7717	0	1158.9	2	1	0.0129	6.8699
SA_U17	0.9287	1.825	0.076	2	2012-10-22	K.SVINSDTPVIVK.F	tr|H6LLD5|H6LLD5_STAAU,tr|D2GEL5|D2GEL5_STAAU,tr|H1SQL1|H1SQL1_STAAU,tr|D2FKC4|D2FKC4_STAAU,tr|D6IYM1|D6IYM1_STAAU,tr|C5N3R2|C5N3R2_STAA3,tr|H7G3Y4|H7G3Y4_STAA5,tr|H3RW98|H3RW98_STAAU,tr|C8AQB5|C8AQB5_STAAU,tr|H3TRB7|H3TRB7_STAAU,tr|C8AA97|C8AA97_STAAU,tr|D6UC36|D6UC36_STAAU,tr|H3XI79|H3XI79_STAAU,tr|H4DGV7|H4DGV7_STAAU,tr|D6LVZ2|D6LVZ2_STAAU,tr|F9KCS1|F9KCS1_STAAU,tr|H4HMA5|H4HMA5_STAAU,tr|C8AHX…	2	1270.72	1270.71	636.364	Putative thioredoxin OS=Staphylococcus aureus subsp. aureus VC40 GN=SAVC_03680 PE=4 SV=1	SAVC_03680	Surface-associated	5.55	2213.1	4.3214	0	245.3	2	0	0.0055	0.6806
SA_587	1	2.822	0.469	1	16/28	R.VIEGNSGLFVAMPSK.R	tr|H4FUJ2|H4FUJ2_STAAU,sp|A6TYX2|SP5G_STAA2,sp|Q2FJE4|SP5G_STAA3,sp|Q2G0S5|SP5G_STAA8,sp|A5IQ50|SP5G_STAA9,sp|Q2YVU7|SP5G_STAAB,sp|Q5HIH8|SP5G_STAAC,sp|A6QEF1|SP5G_STAAE,sp|Q99WA5|SP5G_STAAM,sp|Q7A7B5|SP5G_STAAN,sp|Q6GJH3|SP5G_STAAR,sp|Q6GBZ0|SP5G_STAAS,sp|Q8NXZ8|SP5G_STAAW,tr|H1SM52|H1SM52_STAAU,tr|D2GDM4|D2GDM4_STAAU,tr|H4BMD2|H4BMD2_STAAU,tr|D2FJE5|D2FJE5_STAAU,tr|C5N2D8|C5N2D8_STAA3,tr|D6IXP6…	2	1547.81	1547.8	774.908	Stage V sporulation protein G OS=Staphylococcus aureus subsp. aureus IS-157 GN=IS157_2353 PE=4 SV=1	IS157_2353	Surface-associated	5.97	3013.9	4.4521	0	874.8	2	0	0.0069	4.7704
SA_286	1	3.443	0.463	1	19/42	K.VYDETDEVVPDKNATSEDSEEA.-	tr|H4FUJ2|H4FUJ2_STAAU,sp|A6TYX2|SP5G_STAA2,sp|Q2FJE4|SP5G_STAA3,sp|Q2G0S5|SP5G_STAA8,sp|A5IQ50|SP5G_STAA9,sp|Q2YVU7|SP5G_STAAB,sp|Q5HIH8|SP5G_STAAC,sp|A6QEF1|SP5G_STAAE,sp|Q99WA5|SP5G_STAAM,sp|Q7A7B5|SP5G_STAAN,sp|Q6GBZ0|SP5G_STAAS,sp|Q8NXZ8|SP5G_STAAW,tr|H1SM52|H1SM52_STAAU,tr|H4BMD2|H4BMD2_STAAU,tr|H7G8G0|H7G8G0_STAA5,tr|H4ARQ5|H4ARQ5_STAAU,tr|H3S0W3|H3S0W3_STAAU,tr|C8L1R8|C8L1R8_STAAU,tr|C8N1…	2	2441.04	2441.02	1221.52	Stage V sporulation protein G OS=Staphylococcus aureus subsp. aureus IS-157 GN=IS157_2353 PE=4 SV=1	IS157_2353	Surface-associated	3.54	1740.1	7.4088	0	618.5	2	1	0.0181	5.2703
SA_286	0.9963	2.364	0.205	2	19/68	R.TPDGEFRDIAHPINSDM[147.04]R.Q	tr|H4FUJ2|H4FUJ2_STAAU,sp|A6TYX2|SP5G_STAA2,sp|Q2FJE4|SP5G_STAA3,sp|Q2G0S5|SP5G_STAA8,sp|A5IQ50|SP5G_STAA9,sp|Q2YVU7|SP5G_STAAB,sp|Q5HIH8|SP5G_STAAC,sp|A6QEF1|SP5G_STAAE,sp|Q99WA5|SP5G_STAAM,sp|Q7A7B5|SP5G_STAAN,sp|Q6GJH3|SP5G_STAAR,sp|Q6GBZ0|SP5G_STAAS,sp|Q8NXZ8|SP5G_STAAW,tr|H1SM52|H1SM52_STAAU,tr|D2GDM4|D2GDM4_STAAU,tr|H4BMD2|H4BMD2_STAAU,tr|D2FJE5|D2FJE5_STAAU,tr|C5N2D8|C5N2D8_STAA3,tr|D6IXP6…	3	2085.96	2085.95	696.325	Stage V sporulation protein G OS=Staphylococcus aureus subsp. aureus IS-157 GN=IS157_2353 PE=4 SV=1	IS157_2353	Surface-associated	4.66	2099.3	4.6434	0	300.4	2	1	0.0097	2.495
SA_894	1	3.33	0.431	1	15/26	K.SPEQVESFLAETFK.-	tr|H0C737|H0C737_STAAU,tr|D2GEL5|D2GEL5_STAAU,tr|H1SQL1|H1SQL1_STAAU,tr|H4BN89|H4BN89_STAAU,tr|D2FKC4|D2FKC4_STAAU,tr|D6IYM1|D6IYM1_STAAU,tr|C5N3R2|C5N3R2_STAA3,tr|H7G3Y4|H7G3Y4_STAA5,tr|H4ASL0|H4ASL0_STAAU,tr|H3RW98|H3RW98_STAAU,tr|C8L2B5|C8L2B5_STAAU,tr|C8AQB5|C8AQB5_STAAU,tr|H3TRB7|H3TRB7_STAAU,tr|C8N3J3|C8N3J3_STAAU,tr|H3TYZ0|H3TYZ0_STAAU,tr|C8AA97|C8AA97_STAAU,tr|H4AZY3|H4AZY3_STAAU,tr|H1TDU…	2	1610.79	1610.78	806.399	Thioredoxin OS=Staphylococcus aureus subsp. aureus 21194 GN=SA21194_0922 PE=4 SV=1	trxA	Surface-associated	4.25	4378.9	5.8904	0	769.9	2	0	0.0095	5.0131
SA_ATCC35845	0.9982	2.239	0.291	1	13/20	K.ENLAEVLDKHL.-	tr|H4B0J0|H4B0J0_STAAU,sp|Q2FHT6|THIO_STAA3,sp|Q2FZD2|THIO_STAA8,sp|Q2YXD0|THIO_STAAB,sp|Q5HGT9|THIO_STAAC,sp|P0A0K4|THIO_STAAM,sp|P99122|THIO_STAAN,sp|Q6GHU0|THIO_STAAR,sp|Q6GA69|THIO_STAAS,sp|P0A0K6|THIO_STAAU,sp|P0A0K5|THIO_STAAW,tr|H1SL80|H1SL80_STAAU,tr|D2GFA8|D2GFA8_STAAU,tr|H4BPN4|H4BPN4_STAAU,tr|D2FL17|D2FL17_STAAU,tr|C5N4N0|C5N4N0_STAA3,tr|D6IZD9|D6IZD9_STAAU,tr|H7G389|H7G389_STAA5,tr|H3…	2	1279.68	1279.68	640.846	Thioredoxin OS=Staphylococcus aureus subsp. aureus CIG1150 GN=trxA PE=4 SV=1	trxA	Surface-associated	4.65	3311.4	4.2132	0	361.8	2	1	0.0054	3.0563
SA_U17	0.9759	1.497	0.302	67	2012-07-20	K.ALYLQGYNSAK.V	tr|H0CBX2|H0CBX2_STAAU,tr|D2GIX7|D2GIX7_STAAU,tr|H1SP45|H1SP45_STAAU,tr|H4BLW5|H4BLW5_STAAU,tr|D2FIW0|D2FIW0_STAAU,tr|D6J4C4|D6J4C4_STAAU,tr|C5N1J2|C5N1J2_STAA3,tr|H7G4M9|H7G4M9_STAA5,tr|H3RVJ4|H3RVJ4_STAAU,tr|H4AR89|H4AR89_STAAU,tr|C8AM51|C8AM51_STAAU,tr|C8L7I1|C8L7I1_STAAU,tr|H3TW57|H3TW57_STAAU,tr|C8N439|C8N439_STAAU,tr|H3U1G5|H3U1G5_STAAU,tr|C8A7X2|C8A7X2_STAAU,tr|H4AYM1|H4AYM1_STAAU,tr|D6UE2…	2	1226.64	1226.63	614.322	5'-nucleotidase, lipoprotein e(P4) family OS=Staphylococcus aureus subsp. aureus 21194 GN=SA21194_0294 PE=4 SV=1	SA21194_0294	Surface-associated	8.54	1998	6.3484	0	176.8	2	0	0.0078	1.0889
SA_286	0.9999	3.115	0.424	1	17/30	K.QYGITPGYIWEINTEK.Q	tr|C5N375|C5N375_STAA3,tr|Q8VQS9|Q8VQS9_STAAU,tr|H1SR93|H1SR93_STAAU,tr|D2GE09|D2GE09_STAAU,tr|H4BMR5|H4BMR5_STAAU,tr|D2FJU2|D2FJU2_STAAU,tr|D6IY39|D6IY39_STAAU,tr|H7G7N8|H7G7N8_STAA5,tr|H3RYY1|H3RYY1_STAAU,tr|H4AS38|H4AS38_STAAU,tr|C8L224|C8L224_STAAU,tr|C8APU1|C8APU1_STAAU,tr|H3TVE8|H3TVE8_STAAU,tr|C8N476|C8N476_STAAU,tr|H3U3Z1|H3U3Z1_STAAU,tr|C8A9S1|C8A9S1_STAAU,tr|H4AZF9|H4AZF9_STAAU,tr|H1TCD…	2	1910.96	1910.94	956.478	ABC superfamily ATP binding cassette transporter, binding protein OS=Staphylococcus aureus subsp. aureus USA300_TCH959 GN=HMPREF0776_1634 PE=3 SV=1	HMPREF0776_1634	Surface-associated	4.53	3865.1	8.1026	0	531.1	2	0	0.0155	4.7112
SA_U17	0.9848	2.13	0.051	3	18/76	K.QHHLFNPPAYDDFVEPSLYK.G	tr|H4HJA7|H4HJA7_STAAU,tr|H4BLI4|H4BLI4_STAAU,tr|D2GIK2|D2GIK2_STAAU,tr|H1SLW3|H1SLW3_STAAU,tr|D2FIM0|D2FIM0_STAAU,tr|D6J3Z1|D6J3Z1_STAAU,tr|C5N149|C5N149_STAA3,tr|H7G5Z4|H7G5Z4_STAA5,tr|H4AQV7|H4AQV7_STAAU,tr|H3RU31|H3RU31_STAAU,tr|C8L744|C8L744_STAAU,tr|H3TUI3|H3TUI3_STAAU,tr|C8ALS0|C8ALS0_STAAU,tr|C8N134|C8N134_STAAU,tr|H3U1V5|H3U1V5_STAAU,tr|C8A7J1|C8A7J1_STAAU,tr|H4AY11|H4AY11_STAAU,tr|D6UEG…	3	2416.16	2416.15	806.39	ABC superfamily ATP-binding cassette transporter, binding protein OS=Staphylococcus aureus subsp. aureus CIG290 GN=SACIG290_0729 PE=4 SV=1	SACIG290_0729	Surface-associated	5.21	3566.3	5.8284	0	417.9	2	0	0.0141	0.3452
SA_844	0.995	2.823	0.412	1	13/22	A.VLTGFYVGDFIK.L	tr|F3TJ69|F3TJ69_STAAU,tr|C5MZ17|C5MZ17_STAA3,tr|H3S0F1|H3S0F1_STAAU,tr|D6UDH0|D6UDH0_STAAU,tr|H3XHV6|H3XHV6_STAAU,tr|F9KG35|F9KG35_STAAU,tr|H4GEA7|H4GEA7_STAAU,tr|F4FQY4|F4FQY4_STAAU,tr|H0B112|H0B112_STAAU,tr|F5WC94|F5WC94_STAAU,tr|D4U733|D4U733_STAAU,tr|H0D3J5|H0D3J5_STAAU,tr|H4H9Q8|H4H9Q8_STAAU,tr|H4E971|H4E971_STAAU,tr|H4A664|H4A664_STAAU,tr|E7MWX9|E7MWX9_STAAU,tr|H3ZX32|H3ZX32_STAAU,tr|H3XBM…	2	1357.74	1357.73	679.871	ABC transporter, substrate-binding protein OS=Staphylococcus aureus subsp. aureus 21193 GN=SA21193_2531 PE=4 SV=1	SA21193_2531	Surface-associated	5.81	4209.9	7.2807	0	350.8	1	0	0.0099	4.5535
SA_286	1	3.984	0.393	1	22/64	K.RVDGTFNDSLSYLDYKK.Q	tr|F9KCE0|F9KCE0_STAAU,tr|H1SLR5|H1SLR5_STAAU,tr|D2GK33|D2GK33_STAAU,tr|H4BKC7|H4BKC7_STAAU,tr|D2FPX4|D2FPX4_STAAU,tr|C5MZW0|C5MZW0_STAA3,tr|D6J364|D6J364_STAAU,tr|H7G451|H7G451_STAA5,tr|H3RV14|H3RV14_STAAU,tr|H4APK3|H4APK3_STAAU,tr|C8L5Q3|C8L5Q3_STAAU,tr|H3TRZ8|H3TRZ8_STAAU,tr|C8AN81|C8AN81_STAAU,tr|C8N2P5|C8N2P5_STAAU,tr|H3U2U9|H3U2U9_STAAU,tr|C8A8Z9|C8A8Z9_STAAU,tr|H4AXG7|H4AXG7_STAAU,tr|H1TD9…	3	2020	2019.99	674.337	ABC transporter, substrate-binding protein, family 3 OS=Staphylococcus aureus subsp. aureus 21235 GN=SA21235_2305 PE=4 SV=1	SA21235_2305	Surface-associated	6.04	2762	5.5363	0	481.1	2	0	0.0112	6.2078
SA_OV8	0.9835	2.552	0.357	1	13/18	R.HNISNDIIKL.S	tr|H0C8R2|H0C8R2_STAAU,tr|H1SJD9|H1SJD9_STAAU,tr|H4BLP5|H4BLP5_STAAU,tr|D2GIQ7|D2GIQ7_STAAU,tr|D2FIS6|D2FIS6_STAAU,tr|C5N1A6|C5N1A6_STAA3,tr|D6J447|D6J447_STAAU,tr|H7G653|H7G653_STAA5,tr|H3RU87|H3RU87_STAAU,tr|H4AR19|H4AR19_STAAU,tr|C8L7B0|C8L7B0_STAAU,tr|C8ALX6|C8ALX6_STAAU,tr|H3TUN9|H3TUN9_STAAU,tr|C8N0X2|C8N0X2_STAAU,tr|H3U1P7|H3U1P7_STAAU,tr|C8A7P6|C8A7P6_STAAU,tr|H4AY73|H4AY73_STAAU,tr|H1T9J…	2	1165.66	1165.65	583.83	ABC transporter, substrate-binding protein, family 5 OS=Staphylococcus aureus subsp. aureus 21194 GN=SA21194_0523 PE=4 SV=1	SA21194_0523	Surface-associated	6.74	2613.1	8.7353	0	753.3	1	1	0.0102	4.0226
SA_507	0.994	2.894	0.392	1	24/80	M.TTGSAQNNTDWGNKEYDQLLK.V	tr|H0D1E4|H0D1E4_STAAU,tr|H1SNB1|H1SNB1_STAAU,tr|D2GEV2|D2GEV2_STAAU,tr|H4BP59|H4BP59_STAAU,tr|D2FKL4|D2FKL4_STAAU,tr|C5N470|C5N470_STAA3,tr|D6IYY4|D6IYY4_STAAU,tr|H7G3P5|H7G3P5_STAA5,tr|H4ASR8|H4ASR8_STAAU,tr|H3RWL5|H3RWL5_STAAU,tr|C8L585|C8L585_STAAU,tr|C8AQM5|C8AQM5_STAAU,tr|H3TT45|H3TT45_STAAU,tr|H3TXA4|H3TXA4_STAAU,tr|C8N4P7|C8N4P7_STAAU,tr|C8AAK9|C8AAK9_STAAU,tr|H4B0M0|H4B0M0_STAAU,tr|H1TE0…	3	2382.12	2382.11	795.043	ABC transporter, substrate-binding protein, family 5 OS=Staphylococcus aureus subsp. aureus 21232 GN=SA21232_0176 PE=4 SV=1	SA21232_0176	Surface-associated	4.56	2690.2	4.1088	0	450	1	1	0.0098	5.1806
SA_700	0.9037	2.291	0.299	2	2012-12-24	K.SIAPYETDVPVKI.G	tr|F9K823|F9K823_STAAU,tr|H1SJD9|H1SJD9_STAAU,tr|H4BLP5|H4BLP5_STAAU,tr|D2GIQ7|D2GIQ7_STAAU,tr|D2FIS6|D2FIS6_STAAU,tr|C5N1A6|C5N1A6_STAA3,tr|D6J447|D6J447_STAAU,tr|H7G653|H7G653_STAA5,tr|H3RU87|H3RU87_STAAU,tr|H4AR19|H4AR19_STAAU,tr|C8L7B0|C8L7B0_STAAU,tr|C8ALX6|C8ALX6_STAAU,tr|H3TUN9|H3TUN9_STAAU,tr|C8N0X2|C8N0X2_STAAU,tr|H3U1P7|H3U1P7_STAAU,tr|C8A7P6|C8A7P6_STAAU,tr|H4AY73|H4AY73_STAAU,tr|H1T9J…	2	1430.78	1430.77	716.39	ABC transporter, substrate-binding protein, family 5 OS=Staphylococcus aureus subsp. aureus 21235 GN=SA21235_1315 PE=4 SV=1	SA21235_1315	Surface-associated	4.37	3229.6	7.6773	0	397.5	1	1	0.011	2.9181
SA_92	0.9999	2.948	0.372	1	16/24	K.SQVEKNLPGVTLK.I	tr|F5W2W5|F5W2W5_STAAU,tr|H1SNB1|H1SNB1_STAAU,tr|D2GEV2|D2GEV2_STAAU,tr|H4BP59|H4BP59_STAAU,tr|D2FKL4|D2FKL4_STAAU,tr|C5N470|C5N470_STAA3,tr|D6IYY4|D6IYY4_STAAU,tr|H7G3P5|H7G3P5_STAA5,tr|H4ASR8|H4ASR8_STAAU,tr|H3RWL5|H3RWL5_STAAU,tr|C8L585|C8L585_STAAU,tr|C8AQM5|C8AQM5_STAAU,tr|H3TT45|H3TT45_STAAU,tr|H3TXA4|H3TXA4_STAAU,tr|C8N4P7|C8N4P7_STAAU,tr|C8AAK9|C8AAK9_STAAU,tr|H4B0M0|H4B0M0_STAAU,tr|H1TE0…	2	1411.81	1411.8	706.909	ABC transporter, substrate-binding protein, family 5 OS=Staphylococcus aureus subsp. aureus 21305 GN=SA21305_2490 PE=4 SV=1	SA21305_2490	Surface-associated	8.31	1749.8	5.7291	0	803.8	2	1	0.0081	4.3099
SA_92	1	4.028	0.561	1	18/32	K.AEEMFLGDAPVAPIYQK.G	tr|H3ZVW1|H3ZVW1_STAAU,tr|H1SNB1|H1SNB1_STAAU,tr|D2GEV2|D2GEV2_STAAU,tr|H4BP59|H4BP59_STAAU,tr|D2FKL4|D2FKL4_STAAU,tr|C5N470|C5N470_STAA3,tr|D6IYY4|D6IYY4_STAAU,tr|H7G3P5|H7G3P5_STAA5,tr|H4ASR8|H4ASR8_STAAU,tr|H3RWL5|H3RWL5_STAAU,tr|C8L585|C8L585_STAAU,tr|C8AQM5|C8AQM5_STAAU,tr|H3TT45|H3TT45_STAAU,tr|H3TXA4|H3TXA4_STAAU,tr|C8N4P7|C8N4P7_STAAU,tr|C8AAK9|C8AAK9_STAAU,tr|H4B0M0|H4B0M0_STAAU,tr|H1TE0…	2	1877.94	1877.92	939.969	ABC transporter, substrate-binding protein, family 5 OS=Staphylococcus aureus subsp. aureus IS-125 GN=IS125_0971 PE=4 SV=1	IS125_0971	Surface-associated	4.14	3572.6	7.1278	0	1038.3	2	0	0.0134	6.4165
SA_286	0.9999	2.927	0.435	1	14/28	R.SAWDATMYSFGTIPR.G	tr|H3ZRR2|H3ZRR2_STAAU,tr|H1SJD9|H1SJD9_STAAU,tr|H4BLP5|H4BLP5_STAAU,tr|D2GIQ7|D2GIQ7_STAAU,tr|D2FIS6|D2FIS6_STAAU,tr|C5N1A6|C5N1A6_STAA3,tr|D6J447|D6J447_STAAU,tr|H7G653|H7G653_STAA5,tr|H3RU87|H3RU87_STAAU,tr|H4AR19|H4AR19_STAAU,tr|C8L7B0|C8L7B0_STAAU,tr|C8ALX6|C8ALX6_STAAU,tr|H3TUN9|H3TUN9_STAAU,tr|C8N0X2|C8N0X2_STAAU,tr|H3U1P7|H3U1P7_STAAU,tr|C8A7P6|C8A7P6_STAAU,tr|H4AY73|H4AY73_STAAU,tr|H1T9J…	2	1701.79	1701.78	851.898	ABC transporter, substrate-binding protein, family 5 OS=Staphylococcus aureus subsp. aureus IS-125 GN=IS125_2510 PE=4 SV=1	IS125_2510	Surface-associated	5.55	3898.7	3.9324	0	418.9	2	0	0.0067	4.6215
SA_PE1	0.9999	3.194	0.373	1	25/64	K.VKNYKVTPEGIYLIDYR.T	tr|H3ZRR2|H3ZRR2_STAAU,tr|H1SJD9|H1SJD9_STAAU,tr|H4BLP5|H4BLP5_STAAU,tr|D2GIQ7|D2GIQ7_STAAU,tr|D2FIS6|D2FIS6_STAAU,tr|C5N1A6|C5N1A6_STAA3,tr|D6J447|D6J447_STAAU,tr|H7G653|H7G653_STAA5,tr|H3RU87|H3RU87_STAAU,tr|H4AR19|H4AR19_STAAU,tr|C8L7B0|C8L7B0_STAAU,tr|C8ALX6|C8ALX6_STAAU,tr|H3TUN9|H3TUN9_STAAU,tr|C8N0X2|C8N0X2_STAAU,tr|H3U1P7|H3U1P7_STAAU,tr|C8A7P6|C8A7P6_STAAU,tr|H4AY73|H4AY73_STAAU,tr|H1T9J…	3	2070.12	2070.11	691.046	ABC transporter, substrate-binding protein, family 5 OS=Staphylococcus aureus subsp. aureus IS-125 GN=IS125_2510 PE=4 SV=1	IS125_2510	Surface-associated	8.35	3027.4	3.0871	0	980.7	2	2	0.0064	5.3819
SA_92	1	3.953	0.47	1	17/24	R.ALIWQQFDYNNSR.E	tr|H4FYI9|H4FYI9_STAAU,tr|H4HJD4|H4HJD4_STAAU,tr|H1SJW8|H1SJW8_STAAU,tr|H4BLL7|H4BLL7_STAAU,tr|D2GIM8|D2GIM8_STAAU,tr|D2FIP8|D2FIP8_STAAU,tr|D6J418|D6J418_STAAU,tr|C5N176|C5N176_STAA3,tr|H7G624|H7G624_STAA5,tr|H3RU59|H3RU59_STAAU,tr|H4AQZ1|H4AQZ1_STAAU,tr|C8L781|C8L781_STAAU,tr|C8ALU7|C8ALU7_STAAU,tr|H3TUL0|H3TUL0_STAAU,tr|H3U1S6|H3U1S6_STAAU,tr|C8N100|C8N100_STAAU,tr|C8A7L7|C8A7L7_STAAU,tr|H4AY4…	2	1653.8	1653.79	827.902	ABC transporter, substrate-binding protein, family 5 OS=Staphylococcus aureus subsp. aureus IS-157 GN=IS157_0055 PE=4 SV=1	IS157_0055	Surface-associated	5.88	3516.8	8.5758	0	1271.1	2	0	0.0142	5.8643
SA_507	0.9866	2.401	0.451	1	2012-12-26	K.SIAPYETDVPVKIG.A	tr|H4FYL8|H4FYL8_STAAU,tr|H1SJD9|H1SJD9_STAAU,tr|H4BLP5|H4BLP5_STAAU,tr|D2GIQ7|D2GIQ7_STAAU,tr|D2FIS6|D2FIS6_STAAU,tr|C5N1A6|C5N1A6_STAA3,tr|D6J447|D6J447_STAAU,tr|H7G653|H7G653_STAA5,tr|H3RU87|H3RU87_STAAU,tr|H4AR19|H4AR19_STAAU,tr|C8L7B0|C8L7B0_STAAU,tr|C8ALX6|C8ALX6_STAAU,tr|H3TUN9|H3TUN9_STAAU,tr|C8N0X2|C8N0X2_STAAU,tr|H3U1P7|H3U1P7_STAAU,tr|C8A7P6|C8A7P6_STAAU,tr|H4AY73|H4AY73_STAAU,tr|H1T9J…	2	1487.8	1487.79	744.901	ABC transporter, substrate-binding protein, family 5 OS=Staphylococcus aureus subsp. aureus IS-157 GN=IS157_0084 PE=4 SV=1	IS157_0084	Surface-associated	4.37	3019.1	7.8533	0	542.1	1	1	0.0117	4.2465
SA_92	0.9866	2.685	0.165	23	18/68	K.KAEEMFLGDAPVAPIYQK.G	tr|H4FYP5|H4FYP5_STAAU,tr|H1SNB1|H1SNB1_STAAU,tr|D2GEV2|D2GEV2_STAAU,tr|H4BP59|H4BP59_STAAU,tr|D2FKL4|D2FKL4_STAAU,tr|C5N470|C5N470_STAA3,tr|D6IYY4|D6IYY4_STAAU,tr|H7G3P5|H7G3P5_STAA5,tr|H4ASR8|H4ASR8_STAAU,tr|H3RWL5|H3RWL5_STAAU,tr|C8L585|C8L585_STAAU,tr|C8AQM5|C8AQM5_STAAU,tr|H3TT45|H3TT45_STAAU,tr|H3TXA4|H3TXA4_STAAU,tr|C8N4P7|C8N4P7_STAAU,tr|C8AAK9|C8AAK9_STAAU,tr|H4B0M0|H4B0M0_STAAU,tr|H1TE0…	3	2006.03	2006.02	669.68	ABC transporter, substrate-binding protein, family 5 OS=Staphylococcus aureus subsp. aureus IS-157 GN=IS157_2611 PE=4 SV=1	IS157_2611	Surface-associated	4.68	3256.2	6.9187	0	342.3	2	0	0.0139	1.88
SA_286	1	4.61	0.486	1	30/108	R.NLESQKDDLITDVPVNKVQDIENNQNLK.V	tr|H0D9L1|H0D9L1_STAAU,tr|H1SJD9|H1SJD9_STAAU,tr|D2GIQ7|D2GIQ7_STAAU,tr|D2FIS6|D2FIS6_STAAU,tr|C5N1A6|C5N1A6_STAA3,tr|D6J447|D6J447_STAAU,tr|H7G653|H7G653_STAA5,tr|H3RU87|H3RU87_STAAU,tr|C8ALX6|C8ALX6_STAAU,tr|H3TUN9|H3TUN9_STAAU,tr|H3U1P7|H3U1P7_STAAU,tr|C8A7P6|C8A7P6_STAAU,tr|D6UE97|D6UE97_STAAU,tr|H4DFN1|H4DFN1_STAAU,tr|F0DB93|F0DB93_STAAU,tr|D6LUG1|D6LUG1_STAAU,tr|F9K823|F9K823_STAAU,tr|H4HKQ…	3	3222.67	3222.64	1075.22	ABC transporter, substrate-binding protein, family 5 OS=Staphylococcus aureus subsp. aureus VCU006 GN=SEVCU006_2039 PE=4 SV=1	SEVCU006_2039	Surface-associated	4.23	3197.2	9.7034	0	911.4	2	2	0.0313	7.2809
SA_286	0.9843	1.291	0.328	4	2012-09-20	K.YSLPISSITAK.G	tr|H0D9L1|H0D9L1_STAAU,tr|H1SJD9|H1SJD9_STAAU,tr|H4BLP5|H4BLP5_STAAU,tr|D2GIQ7|D2GIQ7_STAAU,tr|D2FIS6|D2FIS6_STAAU,tr|D6J447|D6J447_STAAU,tr|H7G653|H7G653_STAA5,tr|H3RU87|H3RU87_STAAU,tr|H4AR19|H4AR19_STAAU,tr|C8L7B0|C8L7B0_STAAU,tr|C8ALX6|C8ALX6_STAAU,tr|H3TUN9|H3TUN9_STAAU,tr|C8N0X2|C8N0X2_STAAU,tr|H3U1P7|H3U1P7_STAAU,tr|C8A7P6|C8A7P6_STAAU,tr|H4AY73|H4AY73_STAAU,tr|H1T9J1|H1T9J1_STAAU,tr|D6UE9…	2	1178.66	1178.65	590.335	ABC transporter, substrate-binding protein, family 5 OS=Staphylococcus aureus subsp. aureus VCU006 GN=SEVCU006_2039 PE=4 SV=1	SEVCU006_2039	Surface-associated	8.59	2897.7	8.6391	0	159.5	2	0	0.0102	1.3946
SA_U17	0.9724	3.381	0.294	1	15/22	E.GEDQLEELFEQR.T	tr|F9K9B2|F9K9B2_STAAU,sp|A7X0M2|MECA_STAA1,sp|A6U0A4|MECA_STAA2,sp|Q2FI79|MECA_STAA3,sp|Q2G1U5|MECA_STAA8,sp|A5IRH5|MECA_STAA9,sp|Q2YWY4|MECA_STAAB,sp|Q5HH86|MECA_STAAC,sp|A6QFK8|MECA_STAAE,sp|P60184|MECA_STAAM,sp|P60185|MECA_STAAN,sp|Q6GI87|MECA_STAAR,sp|Q6GAS8|MECA_STAAS,sp|A8Z0A3|MECA_STAAT,sp|P60186|MECA_STAAW,tr|H1SPZ3|H1SPZ3_STAAU,tr|D2GEW5|D2GEW5_STAAU,tr|H4BP67|H4BP67_STAAU,tr|D2FKM3|D2F…	2	1491.69	1491.68	746.849	Adapter protein mecA OS=Staphylococcus aureus subsp. aureus 21235 GN=mecA PE=3 SV=1	mecA	Surface-associated	3.91	3584.7	2.4101	0	1392.4	1	0	0.0036	4.218
SA_286	1	3.474	0.513	1	16/22	E.GEDQLEELFDQR.T	tr|H0CLV8|H0CLV8_STAAU	2	1477.67	1477.67	739.841	Adapter protein mecA OS=Staphylococcus aureus subsp. aureus 21334 GN=mecA PE=3 SV=1	mecA	Surface-associated	3.83	3499.4	3.1763	0	1457	1	0	0.0047	5.8998
SA_PE1	0.9926	2.478	0.419	1	2012-12-20	L.LVDFFNSIGYR.A	tr|H4BDS1|H4BDS1_STAAU,tr|O33589|O33589_STAAU,tr|D2GHX3|D2GHX3_STAAU,tr|D6J233|D6J233_STAAU,tr|C8ATU3|C8ATU3_STAAU,tr|H3TTL0|H3TTL0_STAAU,tr|C8ADQ3|C8ADQ3_STAAU,tr|D6UDI4|D6UDI4_STAAU,tr|H4DKV8|H4DKV8_STAAU,tr|F0DGN9|F0DGN9_STAAU,tr|F9KBB6|F9KBB6_STAAU,tr|C8ALE0|C8ALE0_STAAU,tr|F9JNX6|F9JNX6_STAAU,tr|H4H2N2|H4H2N2_STAAU,tr|D2G2X9|D2G2X9_STAAU,tr|D2GBE3|D2GBE3_STAAU,tr|D2FX74|D2FX74_STAAU,tr|H3S8P…	2	1329.68	1329.67	665.843	AgrD family protein OS=Staphylococcus aureus subsp. aureus CIG1176 GN=SACIG1176_0959 PE=4 SV=1	SACIG1176_0959	Surface-associated	5.84	3958.9	5.5568	0	667.7	1	0	0.0074	4.2981
SA_286	1	3.216	0.495	1	14/34	R.ANGMIETAQSEINSQKER.A	tr|H4CXP8|H4CXP8_STAAU,sp|A7X4U9|ATPF_STAA1,sp|A6U3J2|ATPF_STAA2,sp|Q2FF20|ATPF_STAA3,sp|Q2G2F8|ATPF_STAA8,sp|A5IUQ2|ATPF_STAA9,sp|Q2YUJ7|ATPF_STAAB,sp|Q5HE93|ATPF_STAAC,sp|A6QIV1|ATPF_STAAE,sp|Q99SF1|ATPF_STAAM,sp|Q7A4E7|ATPF_STAAN,sp|Q6GEW8|ATPF_STAAR,sp|Q6G7K3|ATPF_STAAS,sp|A8YY74|ATPF_STAAT,sp|Q7A0C4|ATPF_STAAW,tr|D2GI43|D2GI43_STAAU,tr|H1SQ83|H1SQ83_STAAU,tr|H4BSA3|H4BSA3_STAAU,tr|D2FP20|D2F…	2	2004.97	2004.95	1003.48	ATP synthase F0, B subunit OS=Staphylococcus aureus subsp. aureus CIG149 GN=atpF PE=4 SV=1	atpF	Surface-associated	4.79	2279.5	6.3279	0	433.2	2	1	0.0127	5.318
SA_286	1	3.864	0.361	1	27/60	K.LKETQEEVQKILEDAK.V	tr|H3S8W5|H3S8W5_STAAU,sp|A7X4U9|ATPF_STAA1,sp|A6U3J2|ATPF_STAA2,sp|Q2FF20|ATPF_STAA3,sp|Q2G2F8|ATPF_STAA8,sp|A5IUQ2|ATPF_STAA9,sp|Q2YUJ7|ATPF_STAAB,sp|Q5HE93|ATPF_STAAC,sp|A6QIV1|ATPF_STAAE,sp|Q99SF1|ATPF_STAAM,sp|Q7A4E7|ATPF_STAAN,sp|Q6GEW8|ATPF_STAAR,sp|Q6G7K3|ATPF_STAAS,sp|A8YY74|ATPF_STAAT,sp|Q7A0C4|ATPF_STAAW,tr|D2GI43|D2GI43_STAAU,tr|H1SQ83|H1SQ83_STAAU,tr|H4BSA3|H4BSA3_STAAU,tr|D2FP20|D2F…	3	1900.03	1900.02	634.346	ATP synthase F0, B subunit OS=Staphylococcus aureus subsp. aureus CIG1605 GN=atpF PE=4 SV=1	atpF	Surface-associated	4.59	2740.9	5.3073	0	936.1	2	2	0.0101	5.8218
SA_700	1	4.288	0.533	1	20/36	R.AIADINNQVSELSVLIASK.V	tr|H4FW79|H4FW79_STAAU,sp|A7X4U9|ATPF_STAA1,sp|A6U3J2|ATPF_STAA2,sp|Q2FF20|ATPF_STAA3,sp|Q2G2F8|ATPF_STAA8,sp|A5IUQ2|ATPF_STAA9,sp|Q2YUJ7|ATPF_STAAB,sp|Q5HE93|ATPF_STAAC,sp|A6QIV1|ATPF_STAAE,sp|Q99SF1|ATPF_STAAM,sp|Q7A4E7|ATPF_STAAN,sp|Q6GEW8|ATPF_STAAR,sp|Q6G7K3|ATPF_STAAS,sp|A8YY74|ATPF_STAAT,sp|Q7A0C4|ATPF_STAAW,tr|D2GI43|D2GI43_STAAU,tr|H1SQ83|H1SQ83_STAAU,tr|H4BSA3|H4BSA3_STAAU,tr|D2FP20|D2F…	2	1984.1	1984.08	993.049	ATP synthase F0, B subunit OS=Staphylococcus aureus subsp. aureus IS-157 GN=atpF PE=4 SV=1	atpF	Surface-associated	4.37	4437.6	7.351	0	1263	2	0	0.0146	6.3827
SA_640	1	3.701	0.46	1	2012-12-30	R.DEQGQDVLLFIDNIFR.F	tr|H3X4C1|H3X4C1_STAAU,sp|A7X4U3|ATPB_STAA1,sp|A6U3I8|ATPB_STAA2,sp|Q2FF24|ATPB_STAA3,sp|Q2FWF0|ATPB_STAA8,sp|A5IUP8|ATPB_STAA9,sp|Q2YUK1|ATPB_STAAB,sp|Q5HE97|ATPB_STAAC,sp|A6QIU7|ATPB_STAAE,sp|P63679|ATPB_STAAM,sp|P99112|ATPB_STAAN,sp|Q6GEX2|ATPB_STAAR,sp|Q6G7K7|ATPB_STAAS,sp|A8YY70|ATPB_STAAT,sp|P63680|ATPB_STAAW,tr|D2GI39|D2GI39_STAAU,tr|H1SQ79|H1SQ79_STAAU,tr|H4BS99|H4BS99_STAAU,tr|D2FP16|D2F…	2	1920.98	1920.96	961.486	ATP synthase F1, beta subunit OS=Staphylococcus aureus subsp. aureus IS-3 GN=atpD PE=4 SV=1	atpD	Surface-associated	3.84	5949.2	8.9964	0	425	2	0	0.0173	5.446
SA_286	0.9482	2.235	0.164	12	17/60	K.VIVDTKINPDLIGGFR.V	tr|H4DCS9|H4DCS9_STAAU,sp|A7X4U8|ATPD_STAA1,sp|A6U3J1|ATPD_STAA2,sp|Q2FF21|ATPD_STAA3,sp|Q2FWE7|ATPD_STAA8,sp|A5IUQ1|ATPD_STAA9,sp|Q2YUJ8|ATPD_STAAB,sp|Q5HE94|ATPD_STAAC,sp|A6QIV0|ATPD_STAAE,sp|P63658|ATPD_STAAM,sp|P99109|ATPD_STAAN,sp|Q6GEW9|ATPD_STAAR,sp|Q6G7K4|ATPD_STAAS,sp|A8YY73|ATPD_STAAT,sp|P63659|ATPD_STAAW,tr|D2GI42|D2GI42_STAAU,tr|H1SQ82|H1SQ82_STAAU,tr|H4BSA2|H4BSA2_STAAU,tr|D2FP19|D2F…	3	1755.99	1755.99	586.337	ATP synthase F1, delta subunit OS=Staphylococcus aureus subsp. aureus CIGC340D GN=atpH PE=4 SV=1	atpH	Surface-associated	5.93	3505.1	3.4678	0	251.9	2	1	0.0061	1.5776
SA_286	0.9997	2.717	0.305	1	24/72	K.VGTTVLDGSVRNDLVQLQR.K	tr|H4FW78|H4FW78_STAAU,sp|A7X4U8|ATPD_STAA1,sp|A6U3J1|ATPD_STAA2,sp|Q2FF21|ATPD_STAA3,sp|Q2FWE7|ATPD_STAA8,sp|A5IUQ1|ATPD_STAA9,sp|Q2YUJ8|ATPD_STAAB,sp|Q5HE94|ATPD_STAAC,sp|A6QIV0|ATPD_STAAE,sp|P63658|ATPD_STAAM,sp|P99109|ATPD_STAAN,sp|Q6GEW9|ATPD_STAAR,sp|Q6G7K4|ATPD_STAAS,sp|A8YY73|ATPD_STAAT,sp|P63659|ATPD_STAAW,tr|D2GI42|D2GI42_STAAU,tr|H1SQ82|H1SQ82_STAAU,tr|H4BSA2|H4BSA2_STAAU,tr|D2FP19|D2F…	3	2069.14	2069.12	690.715	ATP synthase F1, delta subunit OS=Staphylococcus aureus subsp. aureus IS-157 GN=atpH PE=4 SV=1	atpH	Surface-associated	5.93	3184.1	5.9358	0	606.9	2	1	0.0123	4.1018
SA_617	0.9998	2.771	0.365	2	13/24	K.ALVDKYLKEAGDK.-	tr|C8MRL3|C8MRL3_STAAU,sp|A7X4U9|ATPF_STAA1,sp|A6U3J2|ATPF_STAA2,sp|Q2FF20|ATPF_STAA3,sp|Q2G2F8|ATPF_STAA8,sp|A5IUQ2|ATPF_STAA9,sp|Q2YUJ7|ATPF_STAAB,sp|Q5HE93|ATPF_STAAC,sp|A6QIV1|ATPF_STAAE,sp|Q99SF1|ATPF_STAAM,sp|Q7A4E7|ATPF_STAAN,sp|Q6GEW8|ATPF_STAAR,sp|Q6G7K3|ATPF_STAAS,sp|A8YY74|ATPF_STAAT,sp|Q7A0C4|ATPF_STAAW,tr|D2GI43|D2GI43_STAAU,tr|H1SQ83|H1SQ83_STAAU,tr|H4BSA3|H4BSA3_STAAU,tr|D2FP20|D2F…	2	1448.8	1448.79	725.401	ATP synthase subunit b OS=Staphylococcus aureus A9763 GN=SANG_02310 PE=3 SV=1	SANG_02310	Surface-associated	6.16	1790.8	5.4452	0	400.6	2	2	0.0079	3.944
SA_U17	0.9593	1.751	0.211	76	1948-11-01	R.QQQEQIIHEANVR.A	tr|F9KFF1|F9KFF1_STAAU,sp|A7X4U9|ATPF_STAA1,sp|A6U3J2|ATPF_STAA2,sp|Q2FF20|ATPF_STAA3,sp|Q2G2F8|ATPF_STAA8,sp|A5IUQ2|ATPF_STAA9,sp|Q2YUJ7|ATPF_STAAB,sp|Q5HE93|ATPF_STAAC,sp|A6QIV1|ATPF_STAAE,sp|Q99SF1|ATPF_STAAM,sp|Q7A4E7|ATPF_STAAN,sp|Q6GEW8|ATPF_STAAR,sp|Q6G7K3|ATPF_STAAS,sp|A8YY74|ATPF_STAAT,sp|Q7A0C4|ATPF_STAAW,tr|D2GI43|D2GI43_STAAU,tr|H1SQ83|H1SQ83_STAAU,tr|H4BSA3|H4BSA3_STAAU,tr|D2FP20|D2F…	3	1591.82	1591.81	531.61	ATP synthase subunit b OS=Staphylococcus aureus subsp. aureus 21235 GN=atpF PE=3 SV=1	atpF	Surface-associated	5.4	1414.4	10.095	0	179.6	2	0	0.0161	1.1389
SA_PE1	0.9898	2.651	0.256	1	26/112	A.FRNVLVIVIIGVIIFGLFSYLNGNGNMPK.Q	tr|C8LRN2|C8LRN2_STAAU,tr|H1SM66|H1SM66_STAAU,tr|H4BME5|H4BME5_STAAU,tr|D2GDN7|D2GDN7_STAAU,tr|D2FJF8|D2FJF8_STAAU,tr|C5N2F2|C5N2F2_STAA3,tr|D6IXR1|D6IXR1_STAAU,tr|H7G8E7|H7G8E7_STAA5,tr|H3S0U9|H3S0U9_STAAU,tr|H4ARR9|H4ARR9_STAAU,tr|C8L1T2|C8L1T2_STAAU,tr|H3TT07|H3TT07_STAAU,tr|C8APG9|C8APG9_STAAU,tr|H3U0H7|H3U0H7_STAAU,tr|C8N1S0|C8N1S0_STAAU,tr|C8A9E9|C8A9E9_STAAU,tr|H1TA81|H1TA81_STAAU,tr|D6U91…	3	3206.82	3206.8	1069.94	ATP-dependent zinc metalloprotease FtsH OS=Staphylococcus aureus A6300 GN=ftsH PE=3 SV=1	ftsH	Surface-associated	9.99	2477.9	4.9224	0	481.9	1	1	0.0158	3.3211
SA_280	1	4.235	0.465	1	39/222	K.AYLVDTAKPTPTPKPSTPTTNNKLTVSSLNGVAQINAK.N	tr|D9RFY4|D9RFY4_STAAJ,tr|H4G2K7|H4G2K7_STAAU,tr|H1SWN6|H1SWN6_STAAU,tr|G8RD73|G8RD73_STAAU	4	3937.14	3937.12	985.286	Bifunctional N-acetylmuramoyl-L-alanine amidase\endo-beta-N-acetylglucosaminidase, Atl OS=Staphylococcus aureus (strain JKD6159) GN=atl PE=4 SV=1	atl	Surface-associated	9.83	2885.5	7.1552	0	942.1	2	1	0.0282	3.6943
SA_ATCC9144	0.9538	1.348	0.43	2	2012-10-16	R.LVFIPSMIV.F	tr|Q2YUX3|Q2YUX3_STAAB	2	1017.6	1017.59	509.804	Capsular polysaccharide synthesis enzyme CapI OS=Staphylococcus aureus (strain bovine RF122 \ ET3-1) GN=cap8I PE=4 SV=1	cap8I	Surface-associated	5.52	3048.4	6.9634	1	207.2	1	0	0.0071	2.4712
SA_286	0.9996	3.085	0.263	1	25/80	R.IKDEEDVEKELGLPVLGSIQK.F	tr|C8A7G8|C8A7G8_STAAU,sp|P95695|CAP5A_STAAE,sp|P72367|CAP8A_STAAU,tr|H4EKH9|H4EKH9_STAAU,tr|H1SLY7|H1SLY7_STAAU,tr|D2GIH9|D2GIH9_STAAU,tr|H4BLG1|H4BLG1_STAAU,tr|D2FIJ7|D2FIJ7_STAAU,tr|D6J3W8|D6J3W8_STAAU,tr|C5N126|C5N126_STAA3,tr|H7G820|H7G820_STAA5,tr|H3RU07|H3RU07_STAAU,tr|H4AQT4|H4AQT4_STAAU,tr|C8L721|C8L721_STAAU,tr|H3TUG0|H3TUG0_STAAU,tr|C8APB7|C8APB7_STAAU,tr|C8N157|C8N157_STAAU,tr|H3U1X8|…	3	2338.28	2338.26	780.428	Capsular polysaccharide synthesis enzyme OS=Staphylococcus aureus subsp. aureus 68-397 GN=SACG_00627 PE=4 SV=1	cap8I	Surface-associated	4.36	3712.8	6.2786	0	506	2	2	0.0147	3.8925
SA_PE1	0.9794	1.864	0.097	1	2012-11-16	K.VLYQEIDSK.V	tr|D1R051|D1R051_STAAU,tr|H1SNJ2|H1SNJ2_STAAU,tr|D2GJH9|D2GJH9_STAAU,tr|H4BJR8|H4BJR8_STAAU,tr|D2FPI7|D2FPI7_STAAU,tr|C5MZ67|C5MZ67_STAA3,tr|D6J2K4|D6J2K4_STAAU,tr|H7G8Z6|H7G8Z6_STAA5,tr|H3RUF4|H3RUF4_STAAU,tr|H4ANZ3|H4ANZ3_STAAU,tr|C8L6B4|C8L6B4_STAAU,tr|C8AMM9|C8AMM9_STAAU,tr|H3TPJ8|H3TPJ8_STAAU,tr|C8N2Z8|C8N2Z8_STAAU,tr|H3U0R2|H3U0R2_STAAU,tr|C8A8E8|C8A8E8_STAAU,tr|H4AWD3|H4AWD3_STAAU,tr|H1TBR…	2	1093.57	1093.57	547.79	Cell surface protein map-w OS=Staphylococcus aureus A8117 GN=SGAG_00997 PE=4 SV=1	SGAG_00997	Surface-associated	4.37	1500.9	8.1235	0	474.7	2	0	0.0089	1.2154
SA_ATCC35845	0.9027	1.689	0.145	27	2012-09-22	R.ALSLDDTNGFVK.L	tr|H4CUI3|H4CUI3_STAAU,sp|Q5HGY8|DLDH_STAAC,sp|P0A0E6|DLDH_STAAM,sp|P99084|DLDH_STAAN,sp|Q6GHY9|DLDH_STAAR,sp|Q6GAB8|DLDH_STAAS,sp|P0A0E8|DLDH_STAAU,sp|P0A0E7|DLDH_STAAW,tr|D2GF60|D2GF60_STAAU,tr|H1SLC7|H1SLC7_STAAU,tr|H4BPG3|H4BPG3_STAAU,tr|D2FKW9|D2FKW9_STAAU,tr|D6IZ91|D6IZ91_STAAU,tr|C5N4I0|C5N4I0_STAA3,tr|H7G3D7|H7G3D7_STAA5,tr|H3RWX0|H3RWX0_STAAU,tr|H4AT22|H4AT22_STAAU,tr|C8AQY1|C8AQY1_STAAU…	2	1278.66	1278.65	640.33	Dihydrolipoyl dehydrogenase OS=Staphylococcus aureus subsp. aureus CIG149 GN=SACIG149_1680 PE=4 SV=1	SACIG149_1680	Surface-associated	4.21	2690.8	9.5262	0	164.1	2	0	0.0122	0.4409
SA_PE1	0.9608	3.025	0.365	1	38/156	K.EAENNTEHSTVSDKSEAEQSQQPKPYF.A	tr|Q2UX26|Q2UX26_STAAU,sp|Q6GGT1|EBPS_STAAR,sp|Q6G983|EBPS_STAAS,sp|Q53630|EBPS_STAAU,sp|Q8NWM5|EBPS_STAAW,tr|Q2UX16|Q2UX16_STAAU,tr|D2GGC3|D2GGC3_STAAU,tr|D6IZI8|D6IZI8_STAAU,tr|C8AS17|C8AS17_STAAU,tr|H3TU27|H3TU27_STAAU,tr|C8AC02|C8AC02_STAAU,tr|D6UAD5|D6UAD5_STAAU,tr|H3XN07|H3XN07_STAAU,tr|H4DJ88|H4DJ88_STAAU,tr|D6LXW9|D6LXW9_STAAU,tr|C8AIF7|C8AIF7_STAAU,tr|A1YSK4|A1YSK4_STAAU,tr|F9KGJ8|F9KGJ8…	4	3079.38	3079.36	770.848	Elastin binding protein (Fragment) OS=Staphylococcus aureus GN=ebpS PE=4 SV=1	ebpS	Surface-associated	4.41	1551	5.5782	0	828.3	1	1	0.0172	2.7493
SA_700	1	2.919	0.524	1	15/30	R.IAIQYYGSGSPENVEK.I	tr|H4FU27|H4FU27_STAAU,sp|Q2FGW1|EBPS_STAA3,sp|Q2FYF1|EBPS_STAA8,sp|Q2YY76|EBPS_STAAB,sp|Q5HFU2|EBPS_STAAC,sp|A6QH29|EBPS_STAAE,sp|Q99U09|EBPS_STAAM,sp|Q7A5I6|EBPS_STAAN,sp|Q6GGT1|EBPS_STAAR,sp|Q6G983|EBPS_STAAS,sp|Q53630|EBPS_STAAU,sp|Q8NWM5|EBPS_STAAW,tr|H1SK06|H1SK06_STAAU,tr|D2GGC3|D2GGC3_STAAU,tr|H4BQU9|H4BQU9_STAAU,tr|D2FM16|D2FM16_STAAU,tr|C5N5P5|C5N5P5_STAA3,tr|D6IZI8|D6IZI8_STAAU,tr|H7G1…	2	1753.87	1753.85	877.933	Elastin-binding protein EbpS OS=Staphylococcus aureus subsp. aureus IS-157 GN=ebpS PE=4 SV=1	ebpS	Surface-associated	4.53	2276.8	8.7705	0	531.1	2	0	0.0154	5.2652
SA_280	1	3.767	0.479	1	28/104	K.DAENNTEYSTVSDKSEAEQSQQPKPYF.A	tr|H4G5U5|H4G5U5_STAAU,tr|G8RGA6|G8RGA6_STAAU	3	3091.38	3091.35	1031.46	Elastin-binding protein EbpS OS=Staphylococcus aureus subsp. aureus IS-160 GN=ebpS PE=4 SV=1	ebpS	Surface-associated	4.08	2367.8	7.2066	0	802.3	1	1	0.0223	6.7023
SA_844	0.9961	2.615	0.19	2	2012-12-26	K.DSQLSYLDLGNKVK.A	tr|C5N461|C5N461_STAA3,tr|D2GEU4|D2GEU4_STAAU,tr|H1SNC0|H1SNC0_STAAU,tr|H4BP50|H4BP50_STAAU,tr|D2FKK5|D2FKK5_STAAU,tr|D6IYX5|D6IYX5_STAAU,tr|H7G3Q4|H7G3Q4_STAA5,tr|H3RWK6|H3RWK6_STAAU,tr|H4ASQ9|H4ASQ9_STAAU,tr|C8AQL6|C8AQL6_STAAU,tr|C8L6F7|C8L6F7_STAAU,tr|H3TT54|H3TT54_STAAU,tr|H3TXB3|H3TXB3_STAAU,tr|C8N4Q6|C8N4Q6_STAAU,tr|C8AAK0|C8AAK0_STAAU,tr|H4B0L1|H4B0L1_STAAU,tr|D6UBV6|D6UBV6_STAAU,tr|H1TE1…	2	1578.84	1578.83	790.42	Extracellular adherence protein Eap OS=Staphylococcus aureus subsp. aureus USA300_TCH959 GN=HMPREF0776_1970 PE=4 SV=1	HMPREF0776_1970	Surface-associated	5.96	2763	7.6541	0	361.2	2	1	0.0121	2.4371
SA_U17	0.9999	2.553	0.406	1	14/22	K.LKPDLIIADSSR.H	tr|F5W4U1|F5W4U1_STAAU,tr|H1SJA4|H1SJA4_STAAU,tr|D2GJF1|D2GJF1_STAAU,tr|H4BJP0|H4BJP0_STAAU,tr|D2FPF6|D2FPF6_STAAU,tr|C5MZ60|C5MZ60_STAA3,tr|D6J2H5|D6J2H5_STAAU,tr|H7G966|H7G966_STAA5,tr|H4ANW5|H4ANW5_STAAU,tr|H3RVE6|H3RVE6_STAAU,tr|C8AMK1|C8AMK1_STAAU,tr|C8L6E2|C8L6E2_STAAU,tr|H3TPM6|H3TPM6_STAAU,tr|H3U0N4|H3U0N4_STAAU,tr|C8MZA4|C8MZA4_STAAU,tr|C8A8C0|C8A8C0_STAAU,tr|H4AX94|H4AX94_STAAU,tr|H1TBU…	2	1326.76	1326.75	664.383	Ferrichrome-binding protein FhuD OS=Staphylococcus aureus subsp. aureus 21305 GN=fhuD PE=4 SV=1	fhuD	Surface-associated	5.96	2278.1	6.6979	0	486.6	2	0	0.0089	4.2155
SA_PE1	0.9954	2.108	0.199	1	2012-12-26	K.DIAIYAPLTGEYVK.I	tr|D6GZS7|D6GZS7_STAAU,sp|P60856|PTGA_STAAM,sp|P60857|PTGA_STAAN,sp|Q6GGY5|PTGA_STAAR,tr|H1SJM1|H1SJM1_STAAU,tr|D2GG65|D2GG65_STAAU,tr|H4BQP0|H4BQP0_STAAU,tr|D2FLV9|D2FLV9_STAAU,tr|D6J087|D6J087_STAAU,tr|H7G5P3|H7G5P3_STAA5,tr|H4AU24|H4AU24_STAAU,tr|C8L4J7|C8L4J7_STAAU,tr|C8ARW2|C8ARW2_STAAU,tr|H3TTG7|H3TTG7_STAAU,tr|C8N5E4|C8N5E4_STAAU,tr|C8ABU7|C8ABU7_STAAU,tr|H4B1R0|H4B1R0_STAAU,tr|H1TC28|H1TC…	2	1551.83	1551.82	776.917	Glucose-specific phosphotransferase enzyme IIA component (PTS system glucose-specific EIIA component) OS=Staphylococcus aureus subsp. aureus M1015 GN=SAVG_02319 PE=4 SV=1	SAVG_02319	Surface-associated	4.37	3696.6	5.7921	0	394.8	2	0	0.009	2.0394
SA_ATCC9144	0.9039	1.683	0.097	1	20/60	K.LLGEKITPAKFTDLNR.T	tr|H1TJ18|H1TJ18_STAAU,sp|Q2FIS2|LTAS_STAA3,sp|Q2G093|LTAS_STAA8,sp|Q2YSL2|LTAS_STAAB,sp|Q5HHV4|LTAS_STAAC,sp|Q99VQ4|LTAS_STAAM,sp|Q7A6U1|LTAS_STAAN,sp|Q6GIS3|LTAS_STAAR,sp|Q6GBB1|LTAS_STAAS,sp|Q7A1I3|LTAS_STAAW,tr|D2GEC5|D2GEC5_STAAU,tr|H1SPT6|H1SPT6_STAAU,tr|H4BN01|H4BN01_STAAU,tr|D2FK31|D2FK31_STAAU,tr|C5N3G5|C5N3G5_STAA3,tr|D6IYC8|D6IYC8_STAAU,tr|H7G564|H7G564_STAA5,tr|H3RZE8|H3RZE8_STAAU,tr|…	3	1815.03	1815.03	606.016	Glycerol phosphate lipoteichoic acid synthase OS=Staphylococcus aureus subsp. aureus 21283 GN=ltaS PE=4 SV=1	ltaS	Surface-associated	8.59	2680.4	4.2353	0	402.9	2	2	0.0077	0.5544
SA_844	0.9931	2.973	0.403	1	15/24	A.SEDDLTKVLNYTK.Q	tr|H3ZTE7|H3ZTE7_STAAU,sp|Q2FIS2|LTAS_STAA3,sp|Q2G093|LTAS_STAA8,sp|Q2YSL2|LTAS_STAAB,sp|Q5HHV4|LTAS_STAAC,sp|Q99VQ4|LTAS_STAAM,sp|Q7A6U1|LTAS_STAAN,sp|Q6GIS3|LTAS_STAAR,sp|Q6GBB1|LTAS_STAAS,sp|Q7A1I3|LTAS_STAAW,tr|D2GEC5|D2GEC5_STAAU,tr|H1SPT6|H1SPT6_STAAU,tr|H4BN01|H4BN01_STAAU,tr|D2FK31|D2FK31_STAAU,tr|C5N3G5|C5N3G5_STAA3,tr|D6IYC8|D6IYC8_STAAU,tr|H7G564|H7G564_STAA5,tr|H3RZE8|H3RZE8_STAAU,tr|…	2	1524.77	1524.77	763.391	Glycerol phosphate lipoteichoic acid synthase OS=Staphylococcus aureus subsp. aureus IS-125 GN=ltaS PE=4 SV=1	ltaS	Surface-associated	4.56	2864.7	4.6503	0	757.1	1	1	0.0071	4.5609
SA_U17	1	5.067	0.407	1	33/72	K.IYSNKNNELLTTKPADFEK.N	tr|G7ZT89|G7ZT89_STAAU	3	2224.12	2224.14	742.386	Glycerol phosphate lipoteichoic acid synthase OS=Staphylococcus aureus subsp. aureus MSHR1132 GN=SAMSHR1132_06640 PE=4 SV=1	SAMSHR1132_06640	Surface-associated	6.18	2444.1	-9.6087	1	1323.1	2	1	-0.0214	6.8977
SA_286	0.9997	2.327	0.431	1	2012-12-18	K.VPTLDEILER.Y	tr|H3ZVZ4|H3ZVZ4_STAAU,tr|D2GES2|D2GES2_STAAU,tr|H1SNE3|H1SNE3_STAAU,tr|H4BP29|H4BP29_STAAU,tr|D2FKI2|D2FKI2_STAAU,tr|C5N440|C5N440_STAA3,tr|D6IYV3|D6IYV3_STAAU,tr|H7G3S5|H7G3S5_STAA5,tr|H4ASN8|H4ASN8_STAAU,tr|H3RWI3|H3RWI3_STAAU,tr|C8AQJ5|C8AQJ5_STAAU,tr|C8L6H8|C8L6H8_STAAU,tr|H3TR59|H3TR59_STAAU,tr|C8N4S7|C8N4S7_STAAU,tr|H3TX34|H3TX34_STAAU,tr|C8AAH9|C8AAH9_STAAU,tr|H4B0A4|H4B0A4_STAAU,tr|H1TE3…	2	1183.65	1183.64	592.83	Glycerophosphodiester phosphodiesterase OS=Staphylococcus aureus subsp. aureus IS-125 GN=glpQ PE=4 SV=1	glpQ	Surface-associated	4.14	3572.7	3.3736	0	529.3	2	0	0.004	4.2776
SA_PE1	0.992	3.256	0.455	1	17/36	R.NGFIQSLKDDPSQSTNVLG.E	tr|H3X7C3|H3X7C3_STAAU,sp|P02976|SPA_STAA8,sp|P0A015|SPA_STAAM,sp|P99134|SPA_STAAN,sp|P38507|SPA_STAAU,tr|Q2UW42|Q2UW42_STAAU,tr|Q2UW48|Q2UW48_STAAU,tr|Q2UW54|Q2UW54_STAAU,tr|Q2UW56|Q2UW56_STAAU,tr|Q2UW16|Q2UW16_STAAU,tr|Q2UW09|Q2UW09_STAAU,tr|Q2UW26|Q2UW26_STAAU,tr|Q2UW39|Q2UW39_STAAU,tr|A1KDX6|A1KDX6_STAAU,tr|A1KDX7|A1KDX7_STAAU,tr|A1KE35|A1KE35_STAAU,tr|A1KE40|A1KE40_STAAU,tr|A1KE43|A1KE43_STA…	2	2019.01	2018.99	1010.5	Gram-positive signal peptide protein, YSIRK family OS=Staphylococcus aureus subsp. aureus IS-3 GN=IS3_0754 PE=4 SV=1	IS3_0754	Surface-associated	4.21	3145.7	7.7684	0	551	1	1	0.0157	5.0591
SA_894	0.9338	1.921	0.059	3	2012-10-18	R.TLPQRQQTSR.R	tr|H3XI05|H3XI05_STAAU	2	1213.66	1213.65	607.834	Gram-positive signal peptide protein, YSIRK family OS=Staphylococcus aureus subsp. aureus IS-55 GN=IS55_0101 PE=4 SV=1	IS55_0101	Surface-associated	12	3517.1	7.2388	0	330.7	2	1	0.0088	0.7418
SA_507	0.9455	1.611	0.145	6	2012-09-18	K.DSSILKPYLK.G	tr|A6QIM1|A6QIM1_STAAE,tr|C5MZ17|C5MZ17_STAA3,tr|H3S0F1|H3S0F1_STAAU,tr|D6UDH0|D6UDH0_STAAU,tr|H3XHV6|H3XHV6_STAAU,tr|F9KG35|F9KG35_STAAU,tr|F3TJ69|F3TJ69_STAAU,tr|H4GEA7|H4GEA7_STAAU,tr|F4FQY4|F4FQY4_STAAU,tr|H0B112|H0B112_STAAU,tr|F5WC94|F5WC94_STAAU,tr|D4U733|D4U733_STAAU,tr|H0D3J5|H0D3J5_STAAU,tr|H4H9Q8|H4H9Q8_STAAU,tr|H4E971|H4E971_STAAU,tr|H4A664|H4A664_STAAU,tr|E7MWX9|E7MWX9_STAAU,tr|H3ZX3…	2	1162.67	1162.66	582.337	Iron compound ABC transporter, iron compound-binding protein OS=Staphylococcus aureus (strain Newman) GN=NWMN_1931 PE=4 SV=1	NWMN_1931	Surface-associated	8.5	2401.3	6.2678	0	264.7	2	0	0.0073	0.6868
SA_ATCC9144	1	3.542	0.543	1	26/60	A.ATVHVAGGVWSHGIGK.H	tr|E1E9F4|E1E9F4_STAAU,tr|B0I1V8|B0I1V8_STAAU,tr|D2GE58|D2GE58_STAAU,tr|H4BRX4|H4BRX4_STAAU,tr|C5N256|C5N256_STAA3,tr|H3TPW5|H3TPW5_STAAU,tr|H3TZ89|H3TZ89_STAAU,tr|H4AW78|H4AW78_STAAU,tr|D6UD55|D6UD55_STAAU,tr|H4DGD2|H4DGD2_STAAU,tr|D6LVR1|D6LVR1_STAAU,tr|H4HJI7|H4HJI7_STAAU,tr|H4BA70|H4BA70_STAAU,tr|F9JLW9|F9JLW9_STAAU,tr|H4GYM5|H4GYM5_STAAU,tr|H0CUL3|H0CUL3_STAAU,tr|F3THI5|F3THI5_STAAU,tr|D2G7P…	3	1574.84	1574.83	525.951	Lactococcin 972 family bacteriocin OS=Staphylococcus aureus subsp. aureus TCH70 GN=HMPREF0773_plasmid12716 PE=4 SV=1	HMPREF0773_plasmid12716	Surface-associated	8.81	2023.3	7.6052	0	1429.6	1	0	0.012	7.6315
SA_PE1	0.9703	2.237	0.083	1	19/64	K.ASAPKAWGGNKTFYSLH.-	tr|E1E9F4|E1E9F4_STAAU,tr|B0I1V8|B0I1V8_STAAU,tr|D2JD69|D2JD69_STAAU,tr|D2GE58|D2GE58_STAAU,tr|H4BRX4|H4BRX4_STAAU,tr|C5N256|C5N256_STAA3,tr|A8Z5P5|A8Z5P5_STAA3,tr|H3TPW5|H3TPW5_STAAU,tr|H3TZ89|H3TZ89_STAAU,tr|H4AW78|H4AW78_STAAU,tr|D6UD55|D6UD55_STAAU,tr|H3XL34|H3XL34_STAAU,tr|H4DGD2|H4DGD2_STAAU,tr|D6LVR1|D6LVR1_STAAU,tr|H4BA70|H4BA70_STAAU,tr|F9JLW9|F9JLW9_STAAU,tr|H4GYM5|H4GYM5_STAAU,tr|H0CUL…	3	1833.93	1833.92	612.313	Lactococcin 972 family bacteriocin OS=Staphylococcus aureus subsp. aureus TCH70 GN=HMPREF0773_plasmid12716 PE=4 SV=1	HMPREF0773_plasmid12716	Surface-associated	9.7	2249.1	6.4781	0	362.6	2	2	0.0119	1.1478
SA_617	1	3.556	0.438	1	17/30	K.SNTGDATVDGYIQTAR.Y	tr|H4AZP5|H4AZP5_STAAU,sp|Q2FIS2|LTAS_STAA3,sp|Q2G093|LTAS_STAA8,sp|Q2YSL2|LTAS_STAAB,sp|Q5HHV4|LTAS_STAAC,sp|Q99VQ4|LTAS_STAAM,sp|Q7A6U1|LTAS_STAAN,sp|Q6GIS3|LTAS_STAAR,sp|Q6GBB1|LTAS_STAAS,sp|Q7A1I3|LTAS_STAAW,tr|D2GEC5|D2GEC5_STAAU,tr|H1SPT6|H1SPT6_STAAU,tr|H4BN01|H4BN01_STAAU,tr|D2FK31|D2FK31_STAAU,tr|C5N3G5|C5N3G5_STAA3,tr|D6IYC8|D6IYC8_STAAU,tr|H7G564|H7G564_STAA5,tr|H3RZE8|H3RZE8_STAAU,tr|…	2	1667.78	1667.78	834.895	Lipoteichoic acid synthase OS=Staphylococcus aureus subsp. aureus CIG1150 GN=ltaS PE=4 SV=1	ltaS	Surface-associated	4.21	1783.5	5.869	0	660.1	2	0	0.0098	5.1757
SA_700	0.9884	2.039	0.199	5	17/52	K.IHLESFQTFLINKK.V	tr|H4AZP5|H4AZP5_STAAU,sp|Q2FIS2|LTAS_STAA3,sp|Q2G093|LTAS_STAA8,sp|Q2YSL2|LTAS_STAAB,sp|Q5HHV4|LTAS_STAAC,sp|Q99VQ4|LTAS_STAAM,sp|Q7A6U1|LTAS_STAAN,sp|Q6GIS3|LTAS_STAAR,sp|Q6GBB1|LTAS_STAAS,sp|Q7A1I3|LTAS_STAAW,tr|D2GEC5|D2GEC5_STAAU,tr|H1SPT6|H1SPT6_STAAU,tr|H4BN01|H4BN01_STAAU,tr|D2FK31|D2FK31_STAAU,tr|C5N3G5|C5N3G5_STAA3,tr|D6IYC8|D6IYC8_STAAU,tr|H7G564|H7G564_STAA5,tr|H3RZE8|H3RZE8_STAAU,tr|…	3	1716.97	1716.96	573.326	Lipoteichoic acid synthase OS=Staphylococcus aureus subsp. aureus CIG1150 GN=ltaS PE=4 SV=1	ltaS	Surface-associated	8.6	3425.9	9.4768	0	211	2	0	0.0163	1.9699
SA_U17	0.9996	3.22	0.25	1	27/84	K.LSSGKEQFTYFPNFFHQTGQGK.T	tr|H4DAV9|H4DAV9_STAAU,sp|Q2FIS2|LTAS_STAA3,sp|Q2G093|LTAS_STAA8,sp|Q5HHV4|LTAS_STAAC,sp|Q99VQ4|LTAS_STAAM,sp|Q7A6U1|LTAS_STAAN,sp|Q6GIS3|LTAS_STAAR,sp|Q6GBB1|LTAS_STAAS,sp|Q7A1I3|LTAS_STAAW,tr|D2GEC5|D2GEC5_STAAU,tr|H1SPT6|H1SPT6_STAAU,tr|H4BN01|H4BN01_STAAU,tr|D2FK31|D2FK31_STAAU,tr|C5N3G5|C5N3G5_STAA3,tr|D6IYC8|D6IYC8_STAAU,tr|H7G564|H7G564_STAA5,tr|H3RZE8|H3RZE8_STAAU,tr|H4ASC4|H4ASC4_STAAU,t…	3	2547.23	2547.22	850.08	Lipoteichoic acid synthase OS=Staphylococcus aureus subsp. aureus CIGC340D GN=ltaS PE=4 SV=1	ltaS	Surface-associated	8.51	3614.7	4.7838	0	951.6	2	1	0.0122	3.8231
SA_ATCC35845	0.9997	2.396	0.482	1	13/34	R.IAIQYYGSGSPENVEKIR.R	tr|H0CBP3|H0CBP3_STAAU,sp|Q2FGW1|EBPS_STAA3,sp|Q2FYF1|EBPS_STAA8,sp|Q2YY76|EBPS_STAAB,sp|Q5HFU2|EBPS_STAAC,sp|A6QH29|EBPS_STAAE,sp|Q99U09|EBPS_STAAM,sp|Q7A5I6|EBPS_STAAN,sp|Q6GGT1|EBPS_STAAR,sp|Q6G983|EBPS_STAAS,sp|Q53630|EBPS_STAAU,sp|Q8NWM5|EBPS_STAAW,tr|H1SK06|H1SK06_STAAU,tr|D2GGC3|D2GGC3_STAAU,tr|H4BQU9|H4BQU9_STAAU,tr|D2FM16|D2FM16_STAAU,tr|C5N5P5|C5N5P5_STAA3,tr|D6IZI8|D6IZI8_STAAU,tr|H7G1…	2	2023.05	2023.04	1012.53	LysM domain protein OS=Staphylococcus aureus subsp. aureus 21194 GN=SA21194_2676 PE=4 SV=1	SA21194_2676	Surface-associated	6.14	2564.6	7.8022	0	422.6	2	1	0.0158	4.4181
SA_286	0.9551	2.929	0.163	6	31/156	K.MNDHVQSIINAVNDLGKLHTLVGYIDK.E	tr|H0CRK7|H0CRK7_STAAU	4	3006.57	3006.56	752.647	LytTr DNA-binding domain protein OS=Staphylococcus aureus subsp. aureus 21334 GN=SA21334_1076 PE=4 SV=1	SA21334_1076	Surface-associated	5.95	4202.6	2.7901	0	663.1	2	1	0.0084	0.3879
SA_286	1	3.21	0.512	1	16/34	K.NVGGDNVDIHSIVPVGQD.P	tr|F3TM10|F3TM10_STAAU,tr|Q8VQS9|Q8VQS9_STAAU,tr|H1SR93|H1SR93_STAAU,tr|D2GE09|D2GE09_STAAU,tr|H4BMR5|H4BMR5_STAAU,tr|D2FJU2|D2FJU2_STAAU,tr|C5N375|C5N375_STAA3,tr|D6IY39|D6IY39_STAAU,tr|H7G7N8|H7G7N8_STAA5,tr|H3RYY1|H3RYY1_STAAU,tr|H4AS38|H4AS38_STAAU,tr|C8L224|C8L224_STAAU,tr|C8APU1|C8APU1_STAAU,tr|H3TVE8|H3TVE8_STAAU,tr|C8N476|C8N476_STAAU,tr|H3U3Z1|H3U3Z1_STAAU,tr|C8A9S1|C8A9S1_STAAU,tr|H4AZF…	2	1833.89	1833.89	917.95	Manganese ABC transporter substrate-binding lipoprotein OS=Staphylococcus aureus subsp. aureus 21193 GN=psaA PE=3 SV=1	psaA	Surface-associated	4.16	2983.3	4.1396	0	330.5	1	0	0.0076	5.4373
SA_286	0.9989	2.617	0.245	1	27/88	K.DIFGEVYTDSIGKEGTKGDSYYK.M	tr|F3TM10|F3TM10_STAAU,tr|Q8VQS9|Q8VQS9_STAAU,tr|H1SR93|H1SR93_STAAU,tr|D2GE09|D2GE09_STAAU,tr|H4BMR5|H4BMR5_STAAU,tr|D2FJU2|D2FJU2_STAAU,tr|C5N375|C5N375_STAA3,tr|D6IY39|D6IY39_STAAU,tr|H7G7N8|H7G7N8_STAA5,tr|H3RYY1|H3RYY1_STAAU,tr|H4AS38|H4AS38_STAAU,tr|C8L224|C8L224_STAAU,tr|C8APU1|C8APU1_STAAU,tr|H3TVE8|H3TVE8_STAAU,tr|C8N476|C8N476_STAAU,tr|H3U3Z1|H3U3Z1_STAAU,tr|C8A9S1|C8A9S1_STAAU,tr|H4AZF…	3	2571.22	2571.2	858.074	Manganese ABC transporter substrate-binding lipoprotein OS=Staphylococcus aureus subsp. aureus 21193 GN=psaA PE=3 SV=1	psaA	Surface-associated	4.44	3414.3	5.2831	0	650.4	2	2	0.0136	3.2122
SA_286	0.943	2.299	0.073	2	26/92	K.QYGITPGYIWEINTEKQGTPEQMR.Q	tr|F3TM10|F3TM10_STAAU,tr|Q8VQS9|Q8VQS9_STAAU,tr|H1SR93|H1SR93_STAAU,tr|D2GE09|D2GE09_STAAU,tr|H4BMR5|H4BMR5_STAAU,tr|D2FJU2|D2FJU2_STAAU,tr|C5N375|C5N375_STAA3,tr|D6IY39|D6IY39_STAAU,tr|H7G7N8|H7G7N8_STAA5,tr|H3RYY1|H3RYY1_STAAU,tr|H4AS38|H4AS38_STAAU,tr|C8L224|C8L224_STAAU,tr|C8APU1|C8APU1_STAAU,tr|H3TVE8|H3TVE8_STAAU,tr|C8N476|C8N476_STAAU,tr|H3U3Z1|H3U3Z1_STAAU,tr|C8A9S1|C8A9S1_STAAU,tr|H4AZF…	3	2838.38	2838.36	947.129	Manganese ABC transporter substrate-binding lipoprotein OS=Staphylococcus aureus subsp. aureus 21193 GN=psaA PE=3 SV=1	psaA	Surface-associated	4.79	3668	6.1237	0	440.6	2	1	0.0174	0.7836
SA_286	1	4.787	0.514	1	34/104	K.NVGGDNVDIHSIVPVGQDPHEYEVKPK.D	tr|H4HDX4|H4HDX4_STAAU,tr|Q8VQS9|Q8VQS9_STAAU,tr|H1SR93|H1SR93_STAAU,tr|D2GE09|D2GE09_STAAU,tr|H4BMR5|H4BMR5_STAAU,tr|D2FJU2|D2FJU2_STAAU,tr|C5N375|C5N375_STAA3,tr|D6IY39|D6IY39_STAAU,tr|H7G7N8|H7G7N8_STAA5,tr|H3RYY1|H3RYY1_STAAU,tr|H4AS38|H4AS38_STAAU,tr|C8L224|C8L224_STAAU,tr|C8APU1|C8APU1_STAAU,tr|H3TVE8|H3TVE8_STAAU,tr|C8N476|C8N476_STAAU,tr|H3U3Z1|H3U3Z1_STAAU,tr|C8A9S1|C8A9S1_STAAU,tr|H4AZF…	3	2941.48	2941.46	981.493	Manganese ABC transporter substrate-binding lipoprotein OS=Staphylococcus aureus subsp. aureus CIG1096 GN=psaA PE=4 SV=1	psaA	Surface-associated	4.8	2766	8.0489	0	1354.2	2	0	0.0237	7.6895
SA_286	0.929	2.455	0.118	3	33/174	K.NVGGDNVDIHSIVPVGQDPHEYEVKPKDIK.K	tr|H4HLS8|H4HLS8_STAAU,tr|Q8VQS9|Q8VQS9_STAAU,tr|H1SR93|H1SR93_STAAU,tr|D2GE09|D2GE09_STAAU,tr|H4BMR5|H4BMR5_STAAU,tr|D2FJU2|D2FJU2_STAAU,tr|C5N375|C5N375_STAA3,tr|D6IY39|D6IY39_STAAU,tr|H7G7N8|H7G7N8_STAA5,tr|H3RYY1|H3RYY1_STAAU,tr|H4AS38|H4AS38_STAAU,tr|C8L224|C8L224_STAAU,tr|C8APU1|C8APU1_STAAU,tr|H3TVE8|H3TVE8_STAAU,tr|C8N476|C8N476_STAAU,tr|H3U3Z1|H3U3Z1_STAAU,tr|C8A9S1|C8A9S1_STAAU,tr|H4AZF…	4	3297.67	3297.66	825.423	Manganese ABC transporter substrate-binding lipoprotein OS=Staphylococcus aureus subsp. aureus CIG290 GN=psaA PE=4 SV=1	psaA	Surface-associated	4.86	2817.7	2.3018	0	381.3	2	1	0.0076	0.1643
SA_286	0.9998	2.457	0.443	1	13/26	R.AM[147.04]ITSEGAFKYFSK.Q	tr|H4DAM3|H4DAM3_STAAU,tr|Q8VQS9|Q8VQS9_STAAU,tr|H1SR93|H1SR93_STAAU,tr|D2GE09|D2GE09_STAAU,tr|H4BMR5|H4BMR5_STAAU,tr|D2FJU2|D2FJU2_STAAU,tr|C5N375|C5N375_STAA3,tr|D6IY39|D6IY39_STAAU,tr|H7G7N8|H7G7N8_STAA5,tr|H3RYY1|H3RYY1_STAAU,tr|H4AS38|H4AS38_STAAU,tr|C8L224|C8L224_STAAU,tr|C8APU1|C8APU1_STAAU,tr|H3TVE8|H3TVE8_STAAU,tr|C8N476|C8N476_STAAU,tr|H3U3Z1|H3U3Z1_STAAU,tr|C8A9S1|C8A9S1_STAAU,tr|H4AZF…	2	1594.78	1594.77	798.392	Manganese ABC transporter substrate-binding lipoprotein OS=Staphylococcus aureus subsp. aureus CIGC340D GN=psaA PE=4 SV=1	psaA	Surface-associated	8.54	2752	3.8828	0	238.6	2	1	0.0062	4.2523
SA_U17	1	3.761	0.438	1	14/34	K.TIDDSTSDSNNIIDFIYK.N	tr|H4CR55|H4CR55_STAAU,sp|Q2G222|Y2979_STAA8,tr|H1SMD9|H1SMD9_STAAU,tr|H4BL03|H4BL03_STAAU,tr|D2GKQ2|D2GKQ2_STAAU,tr|D2FQL2|D2FQL2_STAAU,tr|D6J4T7|D6J4T7_STAAU,tr|C5N0K4|C5N0K4_STAA3,tr|H7G6U3|H7G6U3_STAA5,tr|H3RTF3|H3RTF3_STAAU,tr|H4AQ80|H4AQ80_STAAU,tr|H3TSN3|H3TSN3_STAAU,tr|C8L364|C8L364_STAAU,tr|C8ANV3|C8ANV3_STAAU,tr|C8MZJ1|C8MZJ1_STAAU,tr|H3TY80|H3TY80_STAAU,tr|C8A702|C8A702_STAAU,tr|H4AX53…	2	2059.97	2059.96	1030.99	Mannosyl-glycoendo-beta-N-acetylglucosaminidase family protein OS=Staphylococcus aureus subsp. aureus CIG149 GN=SACIG149_0477 PE=4 SV=1	SACIG149_0477	Surface-associated	3.77	4061.2	6.4016	0	624.1	2	0	0.0132	5.329
SA_286	0.9545	2.053	0.004	2	21/64	K.SNTKNPQLPTQDELKHK.S	tr|H4EAX6|H4EAX6_STAAU,sp|Q2G222|Y2979_STAA8,tr|H1SMD9|H1SMD9_STAAU,tr|H4BL03|H4BL03_STAAU,tr|D2GKQ2|D2GKQ2_STAAU,tr|D2FQL2|D2FQL2_STAAU,tr|D6J4T7|D6J4T7_STAAU,tr|C5N0K4|C5N0K4_STAA3,tr|H7G6U3|H7G6U3_STAA5,tr|H3RTF3|H3RTF3_STAAU,tr|H4AQ80|H4AQ80_STAAU,tr|H3TSN3|H3TSN3_STAAU,tr|C8L364|C8L364_STAAU,tr|C8ANV3|C8ANV3_STAAU,tr|C8MZJ1|C8MZJ1_STAAU,tr|H3TY80|H3TY80_STAAU,tr|C8A702|C8A702_STAAU,tr|H4AX53…	3	1977.04	1977.03	660.017	Mannosyl-glycoendo-beta-N-acetylglucosaminidase family protein OS=Staphylococcus aureus subsp. aureus CIG1612 GN=SACIG1612_0489 PE=4 SV=1	SACIG1612_0489	Surface-associated	8.25	3277.4	6.4644	0	430.2	2	2	0.0128	-0.1187
SA_587	0.9999	3.197	0.328	1	21/68	K.NKPEGQNIFDALSQYEVK.R	tr|F5W6D8|F5W6D8_STAAU,tr|H1SPF0|H1SPF0_STAAU,tr|H4BRL5|H4BRL5_STAAU,tr|D2FMK6|D2FMK6_STAAU,tr|C5N6A2|C5N6A2_STAA3,tr|H7G2L8|H7G2L8_STAA5,tr|H4AUQ2|H4AUQ2_STAAU,tr|H3RZ72|H3RZ72_STAAU,tr|C8L330|C8L330_STAAU,tr|C8N184|C8N184_STAAU,tr|H3TYM5|H3TYM5_STAAU,tr|H4B2R9|H4B2R9_STAAU,tr|H1T841|H1T841_STAAU,tr|D6U9N5|D6U9N5_STAAU,tr|H3XJD7|H3XJD7_STAAU,tr|E5TSY8|E5TSY8_STAAU,tr|C8LHL2|C8LHL2_STAAU,tr|F0DCI…	3	2079.04	2079.03	694.016	MutT\NUDIX family protein OS=Staphylococcus aureus subsp. aureus 21305 GN=SA21305_1726 PE=4 SV=1	SA21305_1726	Surface-associated	4.68	3914.8	8.165	0	713.2	2	0	0.017	4.8324
SA_ATCC35845	0.9029	2.17	0.068	8	19/64	R.EIIFNNEKNTFNGFINK.N	tr|F5W6D8|F5W6D8_STAAU	3	2041.03	2041.03	681.35	MutT\NUDIX family protein OS=Staphylococcus aureus subsp. aureus 21305 GN=SA21305_1726 PE=4 SV=1	SA21305_1726	Surface-associated	6.24	3458	3.8159	1	249.8	2	1	0.0078	0.4658
SA_ATCC35845	0.9061	1.921	0.265	1	2012-10-18	A.TAVAVAELVR.I	tr|H4CVL9|H4CVL9_STAAU,tr|H4BQT0|H4BQT0_STAAU,tr|D2GGA4|D2GGA4_STAAU,tr|H1SJQ6|H1SJQ6_STAAU,tr|D2FLZ6|D2FLZ6_STAAU,tr|C5N5M5|C5N5M5_STAA3,tr|D6J0C5|D6J0C5_STAAU,tr|H7G1U0|H7G1U0_STAA5,tr|H3RY14|H3RY14_STAAU,tr|H4AU63|H4AU63_STAAU,tr|C8L4F7|C8L4F7_STAAU,tr|C8ARZ9|C8ARZ9_STAAU,tr|H3TQZ6|H3TQZ6_STAAU,tr|C8N5A5|C8N5A5_STAAU,tr|H3U3B6|H3U3B6_STAAU,tr|C8ABY4|C8ABY4_STAAU,tr|H4B1U8|H4B1U8_STAAU,tr|H1TC6…	2	1027.61	1027.6	514.809	Neutral zinc metallopeptidase family protein OS=Staphylococcus aureus subsp. aureus CIG149 GN=SACIG149_2082 PE=4 SV=1	SACIG149_2082	Surface-associated	5.66	2450.9	7.5756	0	498	1	0	0.0078	2.4677
SA_OV8	0.9048	2.951	0.297	1	25/84	L.SSRDVPNSYIAYNDQIVAANSK.V	tr|C8LUG6|C8LUG6_STAAU,tr|H1SJD9|H1SJD9_STAAU,tr|H4BLP5|H4BLP5_STAAU,tr|D2GIQ7|D2GIQ7_STAAU,tr|D2FIS6|D2FIS6_STAAU,tr|C5N1A6|C5N1A6_STAA3,tr|D6J447|D6J447_STAAU,tr|H7G653|H7G653_STAA5,tr|H3RU87|H3RU87_STAAU,tr|H4AR19|H4AR19_STAAU,tr|C8L7B0|C8L7B0_STAAU,tr|C8ALX6|C8ALX6_STAAU,tr|H3TUN9|H3TUN9_STAAU,tr|C8N0X2|C8N0X2_STAAU,tr|H3U1P7|H3U1P7_STAAU,tr|C8A7P6|C8A7P6_STAAU,tr|H4AY73|H4AY73_STAAU,tr|H1T9J…	3	2411.19	2411.17	804.731	Nickel ABC transporter nickel-binding protein OS=Staphylococcus aureus A6300 GN=SAIG_00749 PE=4 SV=1	SAIG_00749	Surface-associated	5.68	2447.5	8.8227	0	688	1	1	0.0213	4.1299
SA_GP2	0.9998	2.663	0.348	8	19/68	K.DIQDFINEKYNGAVIPAK.-	tr|H4FVV5|H4FVV5_STAAU,tr|H1SQK3|H1SQK3_STAAU,tr|H4BN98|H4BN98_STAAU,tr|D2GEM3|D2GEM3_STAAU,tr|D2FKD2|D2FKD2_STAAU,tr|C5N3S1|C5N3S1_STAA3,tr|D6IYM9|D6IYM9_STAAU,tr|H7G3X5|H7G3X5_STAA5,tr|H3RWA7|H3RWA7_STAAU,tr|H4AT86|H4AT86_STAAU,tr|H3TRA8|H3TRA8_STAAU,tr|C8L2A7|C8L2A7_STAAU,tr|C8AQC3|C8AQC3_STAAU,tr|C8N3I5|C8N3I5_STAAU,tr|H3TYY1|H3TYY1_STAAU,tr|C8AAA5|C8AAA5_STAAU,tr|H4AZZ2|H4AZZ2_STAAU,tr|D6UC2…	3	2034.06	2034.04	679.021	NLPA lipoprotein OS=Staphylococcus aureus subsp. aureus IS-157 GN=IS157_0640 PE=4 SV=1	IS157_0640	Surface-associated	4.56	3396.8	7.118	0	532.6	2	1	0.0145	4.1377
SA_92	0.9995	3.096	0.237	1	20/64	K.WSNGDKVTAQDFVYAWR.K	tr|C5N470|C5N470_STAA3,tr|H1SNB1|H1SNB1_STAAU,tr|D2GEV2|D2GEV2_STAAU,tr|H4BP59|H4BP59_STAAU,tr|D2FKL4|D2FKL4_STAAU,tr|D6IYY4|D6IYY4_STAAU,tr|H7G3P5|H7G3P5_STAA5,tr|H4ASR8|H4ASR8_STAAU,tr|H3RWL5|H3RWL5_STAAU,tr|C8L585|C8L585_STAAU,tr|C8AQM5|C8AQM5_STAAU,tr|H3TT45|H3TT45_STAAU,tr|H3TXA4|H3TXA4_STAAU,tr|C8N4P7|C8N4P7_STAAU,tr|C8AAK9|C8AAK9_STAAU,tr|H4B0M0|H4B0M0_STAAU,tr|H1TE03|H1TE03_STAAU,tr|D6UBU…	3	2041.98	2041.96	681.662	Oligopeptide ABC superfamily ATP binding cassette transporter, binding protein OS=Staphylococcus aureus subsp. aureus USA300_TCH959 GN=HMPREF0776_1979 PE=4 SV=1	HMPREF0776_1979	Surface-associated	5.96	3620.6	6.846	0	566.3	2	1	0.014	3.7655
SA_92	1	3.893	0.556	1	19/32	K.AEEM[147.04]FLGDAPVAPIYQK.G	tr|H6LLV4|H6LLV4_STAAU,tr|H1SNB1|H1SNB1_STAAU,tr|D2GEV2|D2GEV2_STAAU,tr|H4BP59|H4BP59_STAAU,tr|D2FKL4|D2FKL4_STAAU,tr|C5N470|C5N470_STAA3,tr|D6IYY4|D6IYY4_STAAU,tr|H7G3P5|H7G3P5_STAA5,tr|H4ASR8|H4ASR8_STAAU,tr|H3RWL5|H3RWL5_STAAU,tr|C8L585|C8L585_STAAU,tr|C8AQM5|C8AQM5_STAAU,tr|H3TT45|H3TT45_STAAU,tr|H3TXA4|H3TXA4_STAAU,tr|C8N4P7|C8N4P7_STAAU,tr|C8AAK9|C8AAK9_STAAU,tr|H4B0M0|H4B0M0_STAAU,tr|H1TE0…	2	1893.93	1893.92	947.966	Oligopeptide ABC transporter substrate-binding protein OS=Staphylococcus aureus subsp. aureus VC40 GN=SAVC_04120 PE=4 SV=1	SAVC_04120	Surface-associated	4.14	3171.8	8.1226	1	1040.7	2	0	0.0154	6.2867
SA_92	0.9093	1.413	0.144	2	17/60	R.ALEILNLVGLPNAEKR.F	tr|F3TMR6|F3TMR6_STAAU,tr|H1SNB3|H1SNB3_STAAU,tr|D2GEV0|D2GEV0_STAAU,tr|H4BP57|H4BP57_STAAU,tr|D2FKL2|D2FKL2_STAAU,tr|D6IYY2|D6IYY2_STAAU,tr|C5N468|C5N468_STAA3,tr|H7G3P7|H7G3P7_STAA5,tr|H3RWL3|H3RWL3_STAAU,tr|H4ASR6|H4ASR6_STAAU,tr|C8L587|C8L587_STAAU,tr|C8AQM3|C8AQM3_STAAU,tr|H3TT47|H3TT47_STAAU,tr|H3TXA6|H3TXA6_STAAU,tr|C8N4P9|C8N4P9_STAAU,tr|C8AAK7|C8AAK7_STAAU,tr|H4B0L8|H4B0L8_STAAU,tr|H1TE0…	3	1749.03	1749.01	584.012	Oligopeptide ABC transporter, ATP-binding protein OppD OS=Staphylococcus aureus subsp. aureus 21193 GN=oppD PE=3 SV=1	oppD	Surface-associated	6.19	4267.1	8.3902	0	361.1	2	0	0.0147	0.4576
SA_700	0.9997	2.744	0.295	1	19/56	K.NYKVTPEGIYLIDYR.T	tr|D3ES64|D3ES64_STAA4,tr|H1SJD9|H1SJD9_STAAU,tr|H4BLP5|H4BLP5_STAAU,tr|D2GIQ7|D2GIQ7_STAAU,tr|D2FIS6|D2FIS6_STAAU,tr|C5N1A6|C5N1A6_STAA3,tr|D6J447|D6J447_STAAU,tr|H7G653|H7G653_STAA5,tr|H3RU87|H3RU87_STAAU,tr|H4AR19|H4AR19_STAAU,tr|C8L7B0|C8L7B0_STAAU,tr|C8ALX6|C8ALX6_STAAU,tr|H3TUN9|H3TUN9_STAAU,tr|C8N0X2|C8N0X2_STAAU,tr|H3U1P7|H3U1P7_STAAU,tr|C8A7P6|C8A7P6_STAAU,tr|H4AY73|H4AY73_STAAU,tr|H1T9J…	3	1842.97	1842.95	615.324	Oligopeptide ABC transporter, periplasmic oligopeptide-binding protein oppA OS=Staphylococcus aureus (strain 04-02981) GN=SA2981_0237 PE=4 SV=1	SA2981_0237	Surface-associated	6.07	3366.5	9.1008	0	558.8	2	1	0.0168	4.1809
SA_286	1	3.675	0.476	1	18/32	K.SEEMFLGDAPVAPIYQK.G	tr|Q2YWU5|Q2YWU5_STAAB	2	1893.93	1893.92	947.966	Oligopeptide binding protein OS=Staphylococcus aureus (strain bovine RF122 \ ET3-1) GN=SAB0856 PE=4 SV=1	SAB0856	Surface-associated	4.14	3156.4	7.5424	1	1006.8	2	0	0.0143	5.5438
SA_PE1	0.9848	3.397	0.288	1	21/64	K.LKGISFENSNGEWAYKV.T	tr|H0D0C7|H0D0C7_STAAU,tr|H1SNY0|H1SNY0_STAAU,tr|H4BM32|H4BM32_STAAU,tr|D2GJ63|D2GJ63_STAAU,tr|D2FJ46|D2FJ46_STAAU,tr|D6IXF6|D6IXF6_STAAU,tr|C5N1Q9|C5N1Q9_STAA3,tr|H7G4U3|H7G4U3_STAA5,tr|H3RVR0|H3RVR0_STAAU,tr|H4ARF6|H4ARF6_STAAU,tr|C8AMB5|C8AMB5_STAAU,tr|C8L7P7|C8L7P7_STAAU,tr|H3TUS4|H3TUS4_STAAU,tr|C8N1M8|C8N1M8_STAAU,tr|H3TWT8|H3TWT8_STAAU,tr|C8A837|C8A837_STAAU,tr|H4AYT8|H4AYT8_STAAU,tr|H1T9X…	3	1940.97	1940.96	647.995	Peptidase propeptide and YpeB domain protein OS=Staphylococcus aureus subsp. aureus 21232 GN=SA21232_1125 PE=4 SV=1	SA21232_1125	Surface-associated	6.14	3300.9	5.8128	0	641.3	1	2	0.0113	4.592
SA_OV8	1	3.086	0.443	1	13/22	K.SVDDIEGYLTDR.S	tr|F0DB93|F0DB93_STAAU,tr|D2FIS6|D2FIS6_STAAU,tr|F9K823|F9K823_STAAU,tr|D2UJ08|D2UJ08_STAAU,tr|F0D422|F0D422_STAAU,tr|H4G2L2|H4G2L2_STAAU,tr|H1SSQ3|H1SSQ3_STAAU,tr|G8R962|G8R962_STAAU,tr|G0LQK5|G0LQK5_STAAU,tr|F9KVX7|F9KVX7_STAAU,tr|Q2YV42|Q2YV42_STAAB,tr|D8HE70|D8HE70_STAAF,tr|D9RDE0|D9RDE0_STAAJ	2	1381.65	1381.64	691.825	Peptide ABC transporter OS=Staphylococcus aureus O46 GN=SAO46_0608 PE=4 SV=1	SAO46_0608	Surface-associated	3.84	3109.2	8.4558	0	715.6	2	0	0.0117	5.041
SA_PE1	0.9972	2.288	0.23	1	14/22	K.SVDDIEDYLKDR.S	tr|D2G6D5|D2G6D5_STAAU,tr|D2GIQ7|D2GIQ7_STAAU,tr|H3TUN9|H3TUN9_STAAU,tr|H4DFN0|H4DFN0_STAAU,tr|D6LUG1|D6LUG1_STAAU,tr|H4GXM4|H4GXM4_STAAU,tr|H3S360|H3S360_STAAU,tr|H4GMJ8|H4GMJ8_STAAU,tr|H4BDA4|H4BDA4_STAAU,tr|D2UWB9|D2UWB9_STAAU,tr|D2GN44|D2GN44_STAAU,tr|H4C376|H4C376_STAAU,tr|H4CS08|H4CS08_STAAU,tr|D6SDW4|D6SDW4_STAAU,tr|H4DWL0|H4DWL0_STAAU,tr|H3UA06|H3UA06_STAAU,tr|H1T4V6|H1T4V6_STAAU,tr|E5TCJ…	2	1466.7	1466.69	734.352	Peptide ABC transporter OS=Staphylococcus aureus subsp. aureus WW2703\97 GN=SAYG_01379 PE=4 SV=1	SAYG_01379	Surface-associated	4.04	2959.2	7.83	0	1139	2	1	0.0115	2.607
SA_92	0.9743	1.776	0.221	81	1952-11-01	K.GLIYHKFGPNNSLK.H	tr|D1R0F1|D1R0F1_STAAU,tr|H1SNB1|H1SNB1_STAAU,tr|D2GEV2|D2GEV2_STAAU,tr|H4BP59|H4BP59_STAAU,tr|D2FKL4|D2FKL4_STAAU,tr|C5N470|C5N470_STAA3,tr|D6IYY4|D6IYY4_STAAU,tr|H7G3P5|H7G3P5_STAA5,tr|H4ASR8|H4ASR8_STAAU,tr|H3RWL5|H3RWL5_STAAU,tr|C8L585|C8L585_STAAU,tr|C8AQM5|C8AQM5_STAAU,tr|H3TT45|H3TT45_STAAU,tr|H3TXA4|H3TXA4_STAAU,tr|C8N4P7|C8N4P7_STAAU,tr|C8AAK9|C8AAK9_STAAU,tr|H4B0M0|H4B0M0_STAAU,tr|H1TE0…	3	1586.87	1586.86	529.96	Peptide\nickel transport system substrate-binding protein OS=Staphylococcus aureus A8117 GN=SGAG_01367 PE=4 SV=1	SGAG_01367	Surface-associated	9.7	1633.9	6.3526	0	179.2	2	1	0.0101	1.2464
SA_844	0.9993	2.239	0.314	1	13/20	K.IAPTIPYTYNK.Y	tr|H4CPA3|H4CPA3_STAAU,tr|C5MZ17|C5MZ17_STAA3,tr|D6UDH0|D6UDH0_STAAU,tr|H3XHV6|H3XHV6_STAAU,tr|F9KG35|F9KG35_STAAU,tr|F3TJ69|F3TJ69_STAAU,tr|H4GEA7|H4GEA7_STAAU,tr|F4FQY4|F4FQY4_STAAU,tr|F5WC94|F5WC94_STAAU,tr|D4U733|D4U733_STAAU,tr|H0D3J5|H0D3J5_STAAU,tr|H4H9Q8|H4H9Q8_STAAU,tr|H4A664|H4A664_STAAU,tr|E7MWX9|E7MWX9_STAAU,tr|H3ZX32|H3ZX32_STAAU,tr|H3XBM3|H3XBM3_STAAU,tr|H0DBF4|H0DBF4_STAAU,tr|H1TH8…	2	1279.69	1279.68	640.848	Periplasmic binding family protein OS=Staphylococcus aureus subsp. aureus CIGC345D GN=SACIGC345D_2470 PE=4 SV=1	SACIGC345D_2470	Surface-associated	8.5	2327.6	4.4472	0	363.2	2	0	0.0057	3.2246
SA_700	1	4.253	0.494	1	21/26	R.NFDVLDEATGLAQR.G	tr|D2N4E8|D2N4E8_STAA5,sp|Q2FJN4|AHPC_STAA3,sp|P0A0B7|AHPC_STAA8,sp|Q2YVK2|AHPC_STAAB,sp|Q5HIR5|AHPC_STAAC,sp|P0A0B5|AHPC_STAAM,sp|P99074|AHPC_STAAN,sp|Q6GJR7|AHPC_STAAR,sp|Q6GC91|AHPC_STAAS,sp|P0A0B6|AHPC_STAAW,tr|H1SNX2|H1SNX2_STAAU,tr|D2GJ71|D2GJ71_STAAU,tr|H4BM40|H4BM40_STAAU,tr|D2FJ55|D2FJ55_STAAU,tr|D6IXG5|D6IXG5_STAAU,tr|C5N1R9|C5N1R9_STAA3,tr|H7G4T4|H7G4T4_STAA5,tr|H4ARG4|H4ARG4_STAAU,tr|…	2	1547.77	1547.76	774.886	Peroxiredoxin OS=Staphylococcus aureus (strain MRSA ST398 \ isolate S0385) GN=ahpC PE=4 SV=1	ahpC	Surface-associated	4.03	3559.1	7.3559	0	2258.1	2	0	0.0114	6.1568
SA_894	1	4.338	0.509	1	21/44	R.GTFIIDPDGVVQASEINADGIGR.D	tr|F9K9K2|F9K9K2_STAAU,sp|Q2FJN4|AHPC_STAA3,sp|P0A0B7|AHPC_STAA8,sp|Q2YVK2|AHPC_STAAB,sp|Q5HIR5|AHPC_STAAC,sp|P0A0B5|AHPC_STAAM,sp|P99074|AHPC_STAAN,sp|Q6GJR7|AHPC_STAAR,sp|Q6GC91|AHPC_STAAS,sp|P0A0B6|AHPC_STAAW,tr|H1SNX2|H1SNX2_STAAU,tr|D2GJ71|D2GJ71_STAAU,tr|H4BM40|H4BM40_STAAU,tr|D2FJ55|D2FJ55_STAAU,tr|D6IXG5|D6IXG5_STAAU,tr|C5N1R9|C5N1R9_STAA3,tr|H7G4T4|H7G4T4_STAA5,tr|H4ARG4|H4ARG4_STAAU,tr|…	2	2343.19	2343.17	1172.59	Peroxiredoxin OS=Staphylococcus aureus subsp. aureus 21235 GN=ahpC PE=4 SV=1	ahpC	Surface-associated	3.84	4088.4	9.2956	0	1146.5	2	0	0.0218	6.2387
SA_700	1	3.98	0.375	1	43/144	D.PDGVVQASEINADGIGRDASTLAHK.I	tr|H4HDB0|H4HDB0_STAAU,sp|Q2FJN4|AHPC_STAA3,sp|P0A0B7|AHPC_STAA8,sp|Q2YVK2|AHPC_STAAB,sp|Q5HIR5|AHPC_STAAC,sp|P0A0B5|AHPC_STAAM,sp|P99074|AHPC_STAAN,sp|Q6GJR7|AHPC_STAAR,sp|Q6GC91|AHPC_STAAS,sp|P0A0B6|AHPC_STAAW,tr|H1SNX2|H1SNX2_STAAU,tr|D2GJ71|D2GJ71_STAAU,tr|H4BM40|H4BM40_STAAU,tr|D2FJ55|D2FJ55_STAAU,tr|D6IXG5|D6IXG5_STAAU,tr|C5N1R9|C5N1R9_STAA3,tr|H7G4T4|H7G4T4_STAA5,tr|H4ARG4|H4ARG4_STAAU,tr|…	4	2520.28	2520.26	631.072	Peroxiredoxin OS=Staphylococcus aureus subsp. aureus CIG1096 GN=ahpC PE=4 SV=1	ahpC	Surface-associated	4.66	2854.6	7.4476	0	1445.8	1	1	0.0188	2.9294
SA_PE1	0.9348	3.414	0.327	1	45/156	D.PDGVVQASEINADGIGRDASTLAHKIK.A	tr|H4HL48|H4HL48_STAAU,sp|Q2FJN4|AHPC_STAA3,sp|P0A0B7|AHPC_STAA8,sp|Q2YVK2|AHPC_STAAB,sp|Q5HIR5|AHPC_STAAC,sp|P0A0B5|AHPC_STAAM,sp|P99074|AHPC_STAAN,sp|Q6GJR7|AHPC_STAAR,sp|Q6GC91|AHPC_STAAS,sp|P0A0B6|AHPC_STAAW,tr|H1SNX2|H1SNX2_STAAU,tr|D2GJ71|D2GJ71_STAAU,tr|H4BM40|H4BM40_STAAU,tr|D2FJ55|D2FJ55_STAAU,tr|D6IXG5|D6IXG5_STAAU,tr|C5N1R9|C5N1R9_STAA3,tr|H7G4T4|H7G4T4_STAA5,tr|H4ARG4|H4ARG4_STAAU,tr|…	4	2761.45	2761.44	691.366	Peroxiredoxin OS=Staphylococcus aureus subsp. aureus CIG290 GN=ahpC PE=4 SV=1	ahpC	Surface-associated	5.44	3311	6.1111	0	1416.6	1	2	0.0169	2.4564
SA_U17	0.9951	2.497	0.451	1	13/20	K.EILPFTAQAFD.P	tr|H4D7U8|H4D7U8_STAAU,sp|Q2FJN4|AHPC_STAA3,sp|P0A0B7|AHPC_STAA8,sp|Q2YVK2|AHPC_STAAB,sp|Q5HIR5|AHPC_STAAC,sp|P0A0B5|AHPC_STAAM,sp|P99074|AHPC_STAAN,sp|Q6GJR7|AHPC_STAAR,sp|Q6GC91|AHPC_STAAS,sp|P0A0B6|AHPC_STAAW,tr|H1SNX2|H1SNX2_STAAU,tr|D2GJ71|D2GJ71_STAAU,tr|H4BM40|H4BM40_STAAU,tr|D2FJ55|D2FJ55_STAAU,tr|D6IXG5|D6IXG5_STAAU,tr|C5N1R9|C5N1R9_STAA3,tr|H7G6S7|H7G6S7_STAA5,tr|H4ARG4|H4ARG4_STAAU,tr|…	2	1250.63	1250.62	626.316	Peroxiredoxin OS=Staphylococcus aureus subsp. aureus CIGC340D GN=ahpC PE=4 SV=1	ahpC	Surface-associated	4.03	4094.1	5.5882	0	751.9	1	0	0.007	4.5552
SA_92	0.9659	3.062	0.329	1	17/32	-.MSLINKEILPFTAQAFD.P	tr|H3X5J9|H3X5J9_STAAU,sp|Q2FJN4|AHPC_STAA3,sp|P0A0B7|AHPC_STAA8,sp|Q2YVK2|AHPC_STAAB,sp|Q5HIR5|AHPC_STAAC,sp|P0A0B5|AHPC_STAAM,sp|P99074|AHPC_STAAN,sp|Q6GJR7|AHPC_STAAR,sp|Q6GC91|AHPC_STAAS,sp|P0A0B6|AHPC_STAAW,tr|H1SNX2|H1SNX2_STAAU,tr|D2GJ71|D2GJ71_STAAU,tr|H4BM40|H4BM40_STAAU,tr|D2FJ55|D2FJ55_STAAU,tr|D6IXG5|D6IXG5_STAAU,tr|C5N1R9|C5N1R9_STAA3,tr|H7G6S7|H7G6S7_STAA5,tr|H4ARG4|H4ARG4_STAAU,tr|…	2	1937.01	1937	969.506	Peroxiredoxin OS=Staphylococcus aureus subsp. aureus IS-3 GN=ahpC PE=4 SV=1	ahpC	Surface-associated	4.67	4631.4	7.6327	0	513.8	1	1	0.0148	3.9692
SA_700	1	3.892	0.556	1	19/32	D.PDGVVQASEINADGIGR.D	tr|H0DA17|H0DA17_STAAU,sp|Q2FJN4|AHPC_STAA3,sp|P0A0B7|AHPC_STAA8,sp|Q2YVK2|AHPC_STAAB,sp|Q5HIR5|AHPC_STAAC,sp|P0A0B5|AHPC_STAAM,sp|P99074|AHPC_STAAN,sp|Q6GJR7|AHPC_STAAR,sp|Q6GC91|AHPC_STAAS,sp|P0A0B6|AHPC_STAAW,tr|H1SNX2|H1SNX2_STAAU,tr|D2GJ71|D2GJ71_STAAU,tr|H4BM40|H4BM40_STAAU,tr|D2FJ55|D2FJ55_STAAU,tr|D6IXG5|D6IXG5_STAAU,tr|C5N1R9|C5N1R9_STAA3,tr|H7G4T4|H7G4T4_STAA5,tr|H4ARG4|H4ARG4_STAAU,tr|…	2	1696.86	1696.84	849.426	Peroxiredoxin OS=Staphylococcus aureus subsp. aureus VCU006 GN=ahpC PE=4 SV=1	ahpC	Surface-associated	4.03	2346.8	10.3598	0	739	1	0	0.0176	6.286
SA_41	0.9998	2.096	0.451	1	13/22	K.TLQPGLDLVGKI.-	tr|H0DA17|H0DA17_STAAU,sp|Q2FJN4|AHPC_STAA3,sp|P0A0B7|AHPC_STAA8,sp|Q2YVK2|AHPC_STAAB,sp|Q5HIR5|AHPC_STAAC,sp|P0A0B5|AHPC_STAAM,sp|P99074|AHPC_STAAN,sp|Q6GJR7|AHPC_STAAR,sp|Q6GC91|AHPC_STAAS,sp|P0A0B6|AHPC_STAAW,tr|H1SNX2|H1SNX2_STAAU,tr|D2GJ71|D2GJ71_STAAU,tr|H4BM40|H4BM40_STAAU,tr|D2FJ55|D2FJ55_STAAU,tr|D6IXG5|D6IXG5_STAAU,tr|C5N1R9|C5N1R9_STAA3,tr|H7G4T4|H7G4T4_STAA5,tr|H4ARG4|H4ARG4_STAAU,tr|…	2	1252.75	1252.74	627.377	Peroxiredoxin OS=Staphylococcus aureus subsp. aureus VCU006 GN=ahpC PE=4 SV=1	ahpC	Surface-associated	5.5	3649.2	7.4915	0	382.5	2	1	0.0094	3.9675
SA_700	0.9902	2.179	0.188	1	40/180	R.GTFIIDPDGVVQASEINADGIGRDASTLAHK.I	tr|H0DA17|H0DA17_STAAU,sp|Q2FJN4|AHPC_STAA3,sp|P0A0B7|AHPC_STAA8,sp|Q2YVK2|AHPC_STAAB,sp|Q5HIR5|AHPC_STAAC,sp|P0A0B5|AHPC_STAAM,sp|P99074|AHPC_STAAN,sp|Q6GJR7|AHPC_STAAR,sp|Q6GC91|AHPC_STAAS,sp|P0A0B6|AHPC_STAAW,tr|H1SNX2|H1SNX2_STAAU,tr|D2GJ71|D2GJ71_STAAU,tr|H4BM40|H4BM40_STAAU,tr|D2FJ55|D2FJ55_STAAU,tr|D6IXG5|D6IXG5_STAAU,tr|C5N1R9|C5N1R9_STAA3,tr|H7G4T4|H7G4T4_STAA5,tr|H4ARG4|H4ARG4_STAAU,tr|…	4	3166.6	3166.59	792.655	Peroxiredoxin OS=Staphylococcus aureus subsp. aureus VCU006 GN=ahpC PE=4 SV=1	ahpC	Surface-associated	4.35	4245.6	2.7755	0	591.5	2	1	0.0088	1.0991
SA_700	0.9995	2.75	0.269	1	23/68	R.IYDRNSDTLDGLPVVNLK.S	tr|F5WBS7|F5WBS7_STAAU,tr|A0EWT0|A0EWT0_9CAUD,tr|A0EWL4|A0EWL4_9CAUD,tr|H4ABE3|H4ABE3_STAAU,tr|H4BNF2|H4BNF2_STAAU,tr|H4ATD7|H4ATD7_STAAU,tr|C8L255|C8L255_STAAU,tr|C8MZD4|C8MZD4_STAAU,tr|H3TYS9|H3TYS9_STAAU,tr|H4B041|H4B041_STAAU,tr|E5TZU3|E5TZU3_STAAU,tr|C8LJ01|C8LJ01_STAAU,tr|H4H0H1|H4H0H1_STAAU,tr|H3X224|H3X224_STAAU,tr|H4DQK7|H4DQK7_STAAU,tr|H4GB70|H4GB70_STAAU,tr|H3S630|H3S630_STAAU,tr|D4UFL…	3	2031.08	2031.06	678.029	Phage capsid family OS=Staphylococcus aureus subsp. aureus 21310 GN=SA21310_1449 PE=4 SV=1	SA21310_1449	Surface-associated	4.43	3330	6.6368	0	327.6	2	1	0.0135	3.7644
SA_U17	0.9999	2.95	0.358	1	15/34	R.VSYTLDDDDFITDVETAK.E	tr|H4CG09|H4CG09_STAAU,tr|D2GGF3|D2GGF3_STAAU,tr|H4BQX5|H4BQX5_STAAU,tr|H7G1Z2|H7G1Z2_STAA5,tr|H3RY64|H3RY64_STAAU,tr|H4ANM4|H4ANM4_STAAU,tr|C8L6N3|C8L6N3_STAAU,tr|D6UAA5|D6UAA5_STAAU,tr|H1TCB5|H1TCB5_STAAU,tr|E5TZ83|E5TZ83_STAAU,tr|C8LIT6|C8LIT6_STAAU,tr|H4DJB5|H4DJB5_STAAU,tr|F0DDQ1|F0DDQ1_STAAU,tr|D6LXZ8|D6LXZ8_STAAU,tr|H4HP60|H4HP60_STAAU,tr|C8AGK5|C8AGK5_STAAU,tr|H0CS97|H0CS97_STAAU,tr|H4H08…	2	2045.94	2045.93	1023.97	Phage major capsid protein, HK97 family OS=Staphylococcus aureus subsp. aureus CIG1770 GN=SACIG1770_2047 PE=4 SV=1	SACIG1770_2047	Surface-associated	3.61	3802.8	4.3458	0	654.5	2	0	0.0089	4.0795
SA_286	0.9035	2.016	0.163	14	26/108	R.LLHALPTGNDSGGDKLLPK.T	tr|H4H8B2|H4H8B2_STAAU,tr|D2GGF3|D2GGF3_STAAU,tr|H4BQX5|H4BQX5_STAAU,tr|H1SK34|H1SK34_STAAU,tr|H7G1Z2|H7G1Z2_STAA5,tr|H3RY64|H3RY64_STAAU,tr|H4ANM4|H4ANM4_STAAU,tr|C8L6N3|C8L6N3_STAAU,tr|D6UAA5|D6UAA5_STAAU,tr|H1TCB5|H1TCB5_STAAU,tr|E5TZ83|E5TZ83_STAAU,tr|C8LIT6|C8LIT6_STAAU,tr|H4DJB5|H4DJB5_STAAU,tr|F0DDQ1|F0DDQ1_STAAU,tr|D6LXZ8|D6LXZ8_STAAU,tr|H4HP60|H4HP60_STAAU,tr|C8AGK5|C8AGK5_STAAU,tr|H0CS9…	4	1945.07	1945.06	487.273	Phage major capsid protein, HK97 family OS=Staphylococcus aureus subsp. aureus CIG1835 GN=SACIG1835_1765 PE=4 SV=1	SACIG1835_1765	Surface-associated	6.75	2415.2	4.2071	0	397.4	2	1	0.0082	0.0084
SA_640	1	2.811	0.497	1	16/22	K.AYINITGLGFAK.L	tr|H3YGY7|H3YGY7_STAAU,tr|H4BNN2|H4BNN2_STAAU,tr|D2FNM1|D2FNM1_STAAU,tr|C5MYW7|C5MYW7_STAA3,tr|D6J1W5|D6J1W5_STAAU,tr|H7G6B2|H7G6B2_STAA5,tr|H4AV85|H4AV85_STAAU,tr|C8ATM6|C8ATM6_STAAU,tr|H3TSW0|H3TSW0_STAAU,tr|H3TZ68|H3TZ68_STAAU,tr|C8ADI8|C8ADI8_STAAU,tr|H4B3I7|H4B3I7_STAAU,tr|H4DKM7|H4DKM7_STAAU,tr|C8LGB9|C8LGB9_STAAU,tr|D6LZG6|D6LZG6_STAAU,tr|H4HQK9|H4HQK9_STAAU,tr|F9KBR9|F9KBR9_STAAU,tr|C8AL7…	2	1266.7	1266.7	634.356	Phage major tail protein, phi13 family OS=Staphylococcus aureus subsp. aureus IS-105 GN=IS105_2021 PE=4 SV=1	IS105_2021	Surface-associated	8.63	3639.2	3.941	0	1012.5	2	0	0.005	5.163
SA_617	0.9995	2.731	0.253	1	13/22	R.LYVGVFNPEATK.V	tr|H4CG04|H4CG04_STAAU,tr|D2GGE8|D2GGE8_STAAU,tr|H4BQX0|H4BQX0_STAAU,tr|H1SK29|H1SK29_STAAU,tr|H7G1Y7|H7G1Y7_STAA5,tr|H4ANL9|H4ANL9_STAAU,tr|H3RY59|H3RY59_STAAU,tr|C8L6M8|C8L6M8_STAAU,tr|D6UAB0|D6UAB0_STAAU,tr|H1TCB0|H1TCB0_STAAU,tr|E5TZ88|E5TZ88_STAAU,tr|C8LIT1|C8LIT1_STAAU,tr|H4DJB0|H4DJB0_STAAU,tr|D6LXZ3|D6LXZ3_STAAU,tr|F0DDP6|F0DDP6_STAAU,tr|H4HP55|H4HP55_STAAU,tr|C8AGL0|C8AGL0_STAAU,tr|H0CS9…	2	1336.71	1336.7	669.359	Phage major tail, phi13 family protein OS=Staphylococcus aureus subsp. aureus CIG1770 GN=SACIG1770_2042 PE=4 SV=1	SACIG1770_2042	Surface-associated	6	2920.3	8.5155	0	563.6	2	0	0.0114	3.2932
SA_587	0.9999	3.799	0.359	1	33/112	K.NVNNNHEPIYISGNNAENNAVIIGLEDWK.S	tr|F3TL09|F3TL09_STAAU,tr|H4BKH0|H4BKH0_STAAU,tr|D2FQ22|D2FQ22_STAAU,tr|D6J3A7|D6J3A7_STAAU,tr|C5N008|C5N008_STAA3,tr|H4APP5|H4APP5_STAAU,tr|H3RV57|H3RV57_STAAU,tr|C8ANC4|C8ANC4_STAAU,tr|C8L5K8|C8L5K8_STAAU,tr|C8N2T8|C8N2T8_STAAU,tr|H3U2Z2|H3U2Z2_STAAU,tr|C8A941|C8A941_STAAU,tr|H4AXS4|H4AXS4_STAAU,tr|D6UFK8|D6UFK8_STAAU,tr|H1TD25|H1TD25_STAAU,tr|E5TSP4|E5TSP4_STAAU,tr|C8LNC2|C8LNC2_STAAU,tr|F9KCI…	3	3250.58	3250.56	1084.53	Prevent-host-death family protein OS=Staphylococcus aureus subsp. aureus 21193 GN=SA21193_1028 PE=4 SV=1	SA21193_1028	Surface-associated	4.4	4168.5	5.5016	0	1241.1	2	0	0.0179	5.3717
SA_587	0.9526	1.821	0.146	28	2012-07-14	R.KDFYQLLK.N	tr|H4HBC4|H4HBC4_STAAU,tr|H4BKH0|H4BKH0_STAAU,tr|D6J3A7|D6J3A7_STAAU,tr|C5N008|C5N008_STAA3,tr|H4APP5|H4APP5_STAAU,tr|H3RV57|H3RV57_STAAU,tr|C8ANC4|C8ANC4_STAAU,tr|C8L5K8|C8L5K8_STAAU,tr|C8N2T8|C8N2T8_STAAU,tr|H3U2Z2|H3U2Z2_STAAU,tr|C8A941|C8A941_STAAU,tr|H4AXS4|H4AXS4_STAAU,tr|D6UFK8|D6UFK8_STAAU,tr|H1TD25|H1TD25_STAAU,tr|E5TSP4|E5TSP4_STAAU,tr|C8LNC2|C8LNC2_STAAU,tr|F9KCI5|F9KCI5_STAAU,tr|C8AF0…	2	1053.59	1053.59	527.8	Prevent-host-death family protein OS=Staphylococcus aureus subsp. aureus CIG1096 GN=SACIG1096_0297 PE=4 SV=1	SACIG1096_0297	Surface-associated	8.5	2514.5	5.2103	0	166.7	2	0	0.0055	0.9177
SA_700	1	3.81	0.483	1	16/34	R.EKDNSGTTNIDDIDWDNL.-	tr|A6QJU5|A6QJU5_STAAE,tr|H4BKH0|H4BKH0_STAAU,tr|D2FQ22|D2FQ22_STAAU,tr|H4APP5|H4APP5_STAAU,tr|H3RV57|H3RV57_STAAU,tr|C8L5K8|C8L5K8_STAAU,tr|C8N2T8|C8N2T8_STAAU,tr|H3U2Z2|H3U2Z2_STAAU,tr|H4AXS4|H4AXS4_STAAU,tr|D6UFK8|D6UFK8_STAAU,tr|H1TD25|H1TD25_STAAU,tr|E5TSP4|E5TSP4_STAAU,tr|C8LNC2|C8LNC2_STAAU,tr|F9KKS9|F9KKS9_STAAU,tr|H0CYN9|H0CYN9_STAAU,tr|C8LYB8|C8LYB8_STAAU,tr|H3X1J9|H3X1J9_STAAU,tr|H4DLU…	2	2063.9	2063.89	1032.95	Prevent-host-death protein OS=Staphylococcus aureus (strain Newman) GN=stbD PE=4 SV=1	stbD	Surface-associated	3.61	3637.8	5.5181	0	454.9	2	1	0.0114	5.6936
SA_286	0.9999	2.869	0.377	1	27/76	R.EREKDNSGTTNIDDIDWDNL.-	tr|D2UHT0|D2UHT0_STAAU,tr|H4BKH0|H4BKH0_STAAU,tr|D2FQ22|D2FQ22_STAAU,tr|H4APP5|H4APP5_STAAU,tr|H3RV57|H3RV57_STAAU,tr|C8L5K8|C8L5K8_STAAU,tr|C8N2T8|C8N2T8_STAAU,tr|H3U2Z2|H3U2Z2_STAAU,tr|H4AXS4|H4AXS4_STAAU,tr|D6UFK8|D6UFK8_STAAU,tr|H1TD25|H1TD25_STAAU,tr|E5TSP4|E5TSP4_STAAU,tr|C8LNC2|C8LNC2_STAAU,tr|F9KKS9|F9KKS9_STAAU,tr|C8LYB8|C8LYB8_STAAU,tr|H3X1J9|H3X1J9_STAAU,tr|H4DLU3|H4DLU3_STAAU,tr|H4GA2…	3	2349.05	2349.04	784.019	Prevent-host-death protein OS=Staphylococcus aureus subsp. aureus H19 GN=SAUG_01551 PE=4 SV=1	SAUG_01551	Surface-associated	3.85	3423.2	5.9097	0	818.3	2	2	0.0139	5.0217
SA_700	1	4.165	0.526	1	33/88	R.DTNIKSYQDVHQSVSDALIQAQK.A	tr|H4HN43|H4HN43_STAAU,tr|H4BPT3|H4BPT3_STAAU,tr|H1SL36|H1SL36_STAAU,tr|D2GFF4|D2GFF4_STAAU,tr|D2FL65|D2FL65_STAAU,tr|C5N4T4|C5N4T4_STAA3,tr|D6IZI6|D6IZI6_STAAU,tr|H7G342|H7G342_STAA5,tr|H4ATL8|H4ATL8_STAAU,tr|H3RX65|H3RX65_STAAU,tr|H3TPV2|H3TPV2_STAAU,tr|C8AR76|C8AR76_STAAU,tr|C8L498|C8L498_STAAU,tr|H3TXF0|H3TXF0_STAAU,tr|C8N623|C8N623_STAAU,tr|C8AB58|C8AB58_STAAU,tr|H4B125|H4B125_STAAU,tr|H1TDQ…	3	2587.3	2587.29	863.437	Putative cell division protein OS=Staphylococcus aureus subsp. aureus CIG290 GN=SACIG290_1690 PE=4 SV=1	SACIG290_1690	Surface-associated	5.3	2843.3	6.5629	0	1614.6	2	1	0.017	7.5497
SA_286	1	4.804	0.467	1	46/162	K.VIEERDTNIKSYQDVHQSVSDALIQAQK.A	tr|H4HN43|H4HN43_STAAU,tr|H4BPT3|H4BPT3_STAAU,tr|H1SL36|H1SL36_STAAU,tr|D2GFF4|D2GFF4_STAAU,tr|D2FL65|D2FL65_STAAU,tr|C5N4T4|C5N4T4_STAA3,tr|D6IZI6|D6IZI6_STAAU,tr|H7G342|H7G342_STAA5,tr|H4ATL8|H4ATL8_STAAU,tr|H3RX65|H3RX65_STAAU,tr|H3TPV2|H3TPV2_STAAU,tr|C8AR76|C8AR76_STAAU,tr|C8L498|C8L498_STAAU,tr|H3TXF0|H3TXF0_STAAU,tr|C8N623|C8N623_STAAU,tr|C8AB58|C8AB58_STAAU,tr|H4B125|H4B125_STAAU,tr|H1TDQ…	4	3213.64	3213.63	804.414	Putative cell division protein OS=Staphylococcus aureus subsp. aureus CIG290 GN=SACIG290_1690 PE=4 SV=1	SACIG290_1690	Surface-associated	4.83	2813.1	5.2522	0	1442.3	2	2	0.0169	3.7781
SA_700	0.9999	2.821	0.357	1	26/84	K.VAGNFGYIEKGKTTYQFASAPK.D	tr|H4HDV7|H4HDV7_STAAU,tr|H4BMP8|H4BMP8_STAAU,tr|D2GDZ1|D2GDZ1_STAAU,tr|H1SR77|H1SR77_STAAU,tr|D2FJS6|D2FJS6_STAAU,tr|C5N359|C5N359_STAA3,tr|D6IY21|D6IY21_STAAU,tr|H7G7Q5|H7G7Q5_STAA5,tr|H3RYW4|H3RYW4_STAAU,tr|H4AS20|H4AS20_STAAU,tr|H3TVC9|H3TVC9_STAAU,tr|C8APS4|C8APS4_STAAU,tr|C8L5E2|C8L5E2_STAAU,tr|H3U407|H3U407_STAAU,tr|C8MYR6|C8MYR6_STAAU,tr|C8A9Q4|C8A9Q4_STAAU,tr|H4AZE1|H4AZE1_STAAU,tr|H1T74…	3	2376.23	2376.21	793.078	Putative exported protein OS=Staphylococcus aureus subsp. aureus CIG1096 GN=SACIG1096_1162 PE=4 SV=1	SACIG1096_1162	Surface-associated	9.4	2557.4	7.3973	0	728.8	2	2	0.0176	4.6908
SA_ATCC29213	0.9642	1.393	0.187	3	2012-09-28	K.LYRIDLEK.-	tr|H4HDV7|H4HDV7_STAAU,tr|H4BMP8|H4BMP8_STAAU,tr|D2GDZ1|D2GDZ1_STAAU,tr|H1SR77|H1SR77_STAAU,tr|D2FJS6|D2FJS6_STAAU,tr|C5N359|C5N359_STAA3,tr|D6IY21|D6IY21_STAAU,tr|H7G7Q5|H7G7Q5_STAA5,tr|H3RYW4|H3RYW4_STAAU,tr|H4AS20|H4AS20_STAAU,tr|H3TVC9|H3TVC9_STAAU,tr|C8APS4|C8APS4_STAAU,tr|C8L5E2|C8L5E2_STAAU,tr|H3U407|H3U407_STAAU,tr|C8MYR6|C8MYR6_STAAU,tr|C8A9Q4|C8A9Q4_STAAU,tr|H4AZE1|H4AZE1_STAAU,tr|H1T74…	3	1048.6	1048.59	350.538	Putative exported protein OS=Staphylococcus aureus subsp. aureus CIG1096 GN=SACIG1096_1162 PE=4 SV=1	SACIG1096_1162	Surface-associated	6.07	1847.9	9.2238	0	160.1	2	1	0.0097	1.0182
SA_700	0.9998	2.542	0.356	1	15/20	K.IGESIKDVLTK.Y	tr|H4DXM1|H4DXM1_STAAU,tr|H4BMP8|H4BMP8_STAAU,tr|D2GDZ1|D2GDZ1_STAAU,tr|H1SR77|H1SR77_STAAU,tr|D2FJS6|D2FJS6_STAAU,tr|C5N359|C5N359_STAA3,tr|D6IY21|D6IY21_STAAU,tr|H7G7Q5|H7G7Q5_STAA5,tr|H3RYW4|H3RYW4_STAAU,tr|H4AS20|H4AS20_STAAU,tr|H3TVC9|H3TVC9_STAAU,tr|C8APS4|C8APS4_STAAU,tr|C8L5E2|C8L5E2_STAAU,tr|H3U407|H3U407_STAAU,tr|C8MYR6|C8MYR6_STAAU,tr|C8A9Q4|C8A9Q4_STAAU,tr|H4AZE1|H4AZE1_STAAU,tr|H1T74…	2	1201.7	1201.69	601.853	Putative exported protein OS=Staphylococcus aureus subsp. aureus CIG1233 GN=SACIG1233_1226 PE=4 SV=1	SACIG1233_1226	Surface-associated	6.07	2337.1	5.6492	0	782.2	2	1	0.0068	3.9138
SA_286	0.993	1.701	0.281	1	2012-11-22	K.VAGNFGYIEKGK.T	tr|H4DXM1|H4DXM1_STAAU,tr|H4BMP8|H4BMP8_STAAU,tr|D2GDZ1|D2GDZ1_STAAU,tr|H1SR77|H1SR77_STAAU,tr|D2FJS6|D2FJS6_STAAU,tr|C5N359|C5N359_STAA3,tr|D6IY21|D6IY21_STAAU,tr|H7G7Q5|H7G7Q5_STAA5,tr|H3RYW4|H3RYW4_STAAU,tr|H4AS20|H4AS20_STAAU,tr|H3TVC9|H3TVC9_STAAU,tr|C8APS4|C8APS4_STAAU,tr|C8L5E2|C8L5E2_STAAU,tr|H3U407|H3U407_STAAU,tr|C8MYR6|C8MYR6_STAAU,tr|C8A9Q4|C8A9Q4_STAAU,tr|H4AZE1|H4AZE1_STAAU,tr|H1T74…	2	1281.68	1281.67	641.843	Putative exported protein OS=Staphylococcus aureus subsp. aureus CIG1233 GN=SACIG1233_1226 PE=4 SV=1	SACIG1233_1226	Surface-associated	8.47	1306.2	9.2701	0	271.7	2	1	0.0119	2.1126
SA_ATCC35845	0.9999	3.138	0.311	1	14/22	R.TGLYIIDSQLLK.G	tr|H4CG83|H4CG83_STAAU,tr|H1SR40|H1SR40_STAAU,tr|H4BQ10|H4BQ10_STAAU,tr|D2GHD0|D2GHD0_STAAU,tr|D2FMW3|D2FMW3_STAAU,tr|C5N6L1|C5N6L1_STAA3,tr|D6J1J5|D6J1J5_STAAU,tr|H7G2X6|H7G2X6_STAA5,tr|H4AV07|H4AV07_STAAU,tr|H3RZR9|H3RZR9_STAAU,tr|C8L2V5|C8L2V5_STAAU,tr|C8AT27|C8AT27_STAAU,tr|H3TP90|H3TP90_STAAU,tr|H3U0W5|H3U0W5_STAAU,tr|C8N1I8|C8N1I8_STAAU,tr|C8AD12|C8AD12_STAAU,tr|H4B2I4|H4B2I4_STAAU,tr|H1T7E…	2	1362.78	1362.78	682.395	Putative exported protein OS=Staphylococcus aureus subsp. aureus CIG1770 GN=SACIG1770_2412 PE=4 SV=1	SACIG1770_2412	Surface-associated	5.5	3891.1	5.7151	0	653	2	0	0.0078	4.1241
SA_CA19	0.9845	2.61	0.362	1	16/34	-.MVGVLATGVVGYGNQADA.K	tr|H4HL87|H4HL87_STAAU,tr|H1SPY5|H1SPY5_STAAU,tr|H4BM70|H4BM70_STAAU,tr|D2FJ86|D2FJ86_STAAU,tr|C5N1V6|C5N1V6_STAA3,tr|H3RVX3|H3RVX3_STAAU,tr|H4ARJ3|H4ARJ3_STAAU,tr|C8L7T6|C8L7T6_STAAU,tr|C8N563|C8N563_STAAU,tr|H3TWP6|H3TWP6_STAAU,tr|H4AYX7|H4AYX7_STAAU,tr|H1TA14|H1TA14_STAAU,tr|H3XLP4|H3XLP4_STAAU,tr|E5TUV8|E5TUV8_STAAU,tr|C8LGV3|C8LGV3_STAAU,tr|F0DEN7|F0DEN7_STAAU,tr|F9KEM5|F9KEM5_STAAU,tr|H4B53…	2	1720.85	1720.85	861.43	Putative exported protein OS=Staphylococcus aureus subsp. aureus CIG290 GN=SACIG290_1012 PE=4 SV=1	SACIG290_1012	Surface-associated	3.8	3300	4.9336	0	522.9	1	0	0.0085	3.7739
SA_CA19	0.9754	2.215	0.394	1	15/34	-.M[147.04]VGVLATGVVGYGNQADA.K	tr|H4HL87|H4HL87_STAAU,tr|H1SPY5|H1SPY5_STAAU,tr|H4BM70|H4BM70_STAAU,tr|D2FJ86|D2FJ86_STAAU,tr|C5N1V6|C5N1V6_STAA3,tr|H3RVX3|H3RVX3_STAAU,tr|H4ARJ3|H4ARJ3_STAAU,tr|C8L7T6|C8L7T6_STAAU,tr|C8N563|C8N563_STAAU,tr|H3TWP6|H3TWP6_STAAU,tr|H4AYX7|H4AYX7_STAAU,tr|H1TA14|H1TA14_STAAU,tr|H3XLP4|H3XLP4_STAAU,tr|E5TUV8|E5TUV8_STAAU,tr|C8LGV3|C8LGV3_STAAU,tr|F0DEN7|F0DEN7_STAAU,tr|F9KEM5|F9KEM5_STAAU,tr|H4B53…	2	1736.85	1736.84	869.427	Putative exported protein OS=Staphylococcus aureus subsp. aureus CIG290 GN=SACIG290_1012 PE=4 SV=1	SACIG290_1012	Surface-associated	3.8	2976.4	4.1406	0	476.7	1	0	0.0072	3.5594
SA_ATCC29213	0.9992	2.842	0.233	1	23/72	K.AVTHTEYSKVAGNFGYIEK.G	tr|H4D8Q1|H4D8Q1_STAAU,tr|H4BMP8|H4BMP8_STAAU,tr|D2GDZ1|D2GDZ1_STAAU,tr|H1SR77|H1SR77_STAAU,tr|D2FJS6|D2FJS6_STAAU,tr|C5N359|C5N359_STAA3,tr|D6IY21|D6IY21_STAAU,tr|H7G7Q5|H7G7Q5_STAA5,tr|H3RYW4|H3RYW4_STAAU,tr|H4AS20|H4AS20_STAAU,tr|H3TVC9|H3TVC9_STAAU,tr|C8APS4|C8APS4_STAAU,tr|C8L5E2|C8L5E2_STAAU,tr|H3U407|H3U407_STAAU,tr|C8MYR6|C8MYR6_STAAU,tr|C8A9Q4|C8A9Q4_STAAU,tr|H4AZE1|H4AZE1_STAAU,tr|H1T74…	3	2113.06	2113.05	705.357	Putative exported protein OS=Staphylococcus aureus subsp. aureus CIGC340D GN=SACIGC340D_1063 PE=4 SV=1	SACIGC340D_1063	Surface-associated	6.8	2311.9	6.0962	0	332.7	2	1	0.0129	3.4097
SA_507	1	2.831	0.437	1	31/126	L.GIKPIAVSDITKDSSILKPYLK.G	tr|H0AKF5|H0AKF5_STAAU,tr|C5MZ17|C5MZ17_STAA3,tr|H3S0F1|H3S0F1_STAAU,tr|D6UDH0|D6UDH0_STAAU,tr|H3XHV6|H3XHV6_STAAU,tr|F9KG35|F9KG35_STAAU,tr|F3TJ69|F3TJ69_STAAU,tr|H4GEA7|H4GEA7_STAAU,tr|F4FQY4|F4FQY4_STAAU,tr|H0B112|H0B112_STAAU,tr|F5WC94|F5WC94_STAAU,tr|D4U733|D4U733_STAAU,tr|H0D3J5|H0D3J5_STAAU,tr|H4H9Q8|H4H9Q8_STAAU,tr|H4E971|H4E971_STAAU,tr|H4A664|H4A664_STAAU,tr|E7MWX9|E7MWX9_STAAU,tr|H3ZX3…	4	2385.4	2385.39	597.354	Putative ferrichrome-binding protein FhuD OS=Staphylococcus aureus subsp. aureus 21178 GN=SA21178_1219 PE=4 SV=1	SA21178_1219	Surface-associated	9.4	3716.5	5.2314	0	609.5	1	1	0.0125	3.3701
SA_92	0.9963	3.36	0.368	1	23/56	V.SDITKDSSILKPYLK.G	tr|H1TH83|H1TH83_STAAU,tr|C5MZ17|C5MZ17_STAA3,tr|H3S0F1|H3S0F1_STAAU,tr|D6UDH0|D6UDH0_STAAU,tr|H3XHV6|H3XHV6_STAAU,tr|F9KG35|F9KG35_STAAU,tr|F3TJ69|F3TJ69_STAAU,tr|H4GEA7|H4GEA7_STAAU,tr|F4FQY4|F4FQY4_STAAU,tr|H0B112|H0B112_STAAU,tr|F5WC94|F5WC94_STAAU,tr|D4U733|D4U733_STAAU,tr|H0D3J5|H0D3J5_STAAU,tr|H4H9Q8|H4H9Q8_STAAU,tr|H4E971|H4E971_STAAU,tr|H4A664|H4A664_STAAU,tr|E7MWX9|E7MWX9_STAAU,tr|H3ZX3…	3	1706.95	1706.95	569.989	Putative ferrichrome-binding protein FhuD OS=Staphylococcus aureus subsp. aureus 21283 GN=SA21283_2437 PE=4 SV=1	SA21283_2437	Surface-associated	8.16	2731.7	5.4972	0	711.4	1	1	0.0094	5.5716
SA_41	1	3.128	0.471	1	15/24	K.YVFSFKDPNVNGK.Y	tr|F9JY27|F9JY27_STAAU,sp|Q6GE63|Y2457_STAAR,tr|D2GJY8|D2GJY8_STAAU,tr|H1SMW1|H1SMW1_STAAU,tr|D6J319|D6J319_STAAU,tr|H7G404|H7G404_STAA5,tr|H3TSZ0|H3TSZ0_STAAU,tr|C8AN37|C8AN37_STAAU,tr|C8A8V5|C8A8V5_STAAU,tr|H4DDJ0|H4DDJ0_STAAU,tr|D6M0M5|D6M0M5_STAAU,tr|H4HJ06|H4HJ06_STAAU,tr|C8AER8|C8AER8_STAAU,tr|H4B3X8|H4B3X8_STAAU,tr|F9JPN6|F9JPN6_STAAU,tr|H4GVP3|H4GVP3_STAAU,tr|D2GCC6|D2GCC6_STAAU,tr|D2FY71…	2	1513.77	1513.76	757.885	Putative lipoprotein OS=Staphylococcus aureus subsp. aureus 21200 GN=SA21200_1269 PE=4 SV=1	SA21200_1269	Surface-associated	8.5	2573.2	8.1806	0	565.6	2	1	0.0124	5.2035
SA_PE1	0.9973	3.286	0.425	1	17/26	K.SQALQQLPNFQTAL.N	tr|F9JY27|F9JY27_STAAU,sp|Q6GE63|Y2457_STAAR,tr|D2GJY8|D2GJY8_STAAU,tr|H1SMW1|H1SMW1_STAAU,tr|D6J319|D6J319_STAAU,tr|H7G404|H7G404_STAA5,tr|H3TSZ0|H3TSZ0_STAAU,tr|C8AN37|C8AN37_STAAU,tr|C8A8V5|C8A8V5_STAAU,tr|H4DDJ0|H4DDJ0_STAAU,tr|D6M0M5|D6M0M5_STAAU,tr|H4HJ06|H4HJ06_STAAU,tr|C8AER8|C8AER8_STAAU,tr|H4B3X8|H4B3X8_STAAU,tr|F9JPN6|F9JPN6_STAAU,tr|H4GVP3|H4GVP3_STAAU,tr|D2GCC6|D2GCC6_STAAU,tr|D2FY71…	2	1557.83	1557.82	779.915	Putative lipoprotein OS=Staphylococcus aureus subsp. aureus 21200 GN=SA21200_1269 PE=4 SV=1	SA21200_1269	Surface-associated	5.24	3849.5	6.9238	0	848.3	1	0	0.0108	4.932
SA_PE1	0.9999	2.584	0.43	1	17/30	R.ITGYSVAEPFGALGEK.L	tr|H0D6G6|H0D6G6_STAAU,tr|H4BLI4|H4BLI4_STAAU,tr|D2GIK2|D2GIK2_STAAU,tr|H1SLW3|H1SLW3_STAAU,tr|D2FIM0|D2FIM0_STAAU,tr|D6J3Z1|D6J3Z1_STAAU,tr|C5N149|C5N149_STAA3,tr|H7G5Z4|H7G5Z4_STAA5,tr|H4AQV7|H4AQV7_STAAU,tr|H3RU31|H3RU31_STAAU,tr|C8L744|C8L744_STAAU,tr|H3TUI3|H3TUI3_STAAU,tr|C8ALS0|C8ALS0_STAAU,tr|C8N134|C8N134_STAAU,tr|H3U1V5|H3U1V5_STAAU,tr|C8A7J1|C8A7J1_STAAU,tr|H4AY11|H4AY11_STAAU,tr|D6UEG…	2	1637.84	1637.83	819.922	Putative lipoprotein OS=Staphylococcus aureus subsp. aureus 21232 GN=SA21232_0729 PE=4 SV=1	SA21232_0729	Surface-associated	4.53	3331.4	7.5007	0	642.9	2	0	0.0123	4.2441
SA_700	1	2.951	0.47	1	15/32	K.SSYVAPYYGQNAAPVAR.Q	tr|F9KC97|F9KC97_STAAU,sp|Q7A3W5|Y2158_STAAN,sp|Q6G6V2|Y2259_STAAS,sp|Q8NV41|Y2289_STAAW,sp|Q2FEC8|Y2315_STAA3,sp|Q5HDI7|Y2365_STAAC,sp|Q99RQ9|Y2368_STAAM,sp|Q6GE63|Y2457_STAAR,sp|Q2FVQ2|Y2650_STAA8,tr|D2GJY8|D2GJY8_STAAU,tr|H4BK81|H4BK81_STAAU,tr|H1SMW1|H1SMW1_STAAU,tr|D2FPT3|D2FPT3_STAAU,tr|C5MZR3|C5MZR3_STAA3,tr|D6J319|D6J319_STAAU,tr|H7G404|H7G404_STAA5,tr|H3RUW8|H3RUW8_STAAU,tr|H4APF8|H4APF8…	2	1812.89	1812.88	907.447	Putative lipoprotein OS=Staphylococcus aureus subsp. aureus 21235 GN=SA21235_2261 PE=4 SV=1	SA21235_2261	Surface-associated	8.22	2181.8	5.1793	0	468.8	2	0	0.0094	4.8999
SA_PE1	0.9774	2.543	0.351	1	15/30	K.SQALQQLPNFQTALNA.A	tr|H1T344|H1T344_STAAU,sp|Q6GE63|Y2457_STAAR,tr|D2GJY8|D2GJY8_STAAU,tr|H1SMW1|H1SMW1_STAAU,tr|D6J319|D6J319_STAAU,tr|H7G404|H7G404_STAA5,tr|H3TSZ0|H3TSZ0_STAAU,tr|C8AN37|C8AN37_STAAU,tr|C8A8V5|C8A8V5_STAAU,tr|H4DDJ0|H4DDJ0_STAAU,tr|D6M0M5|D6M0M5_STAAU,tr|H4HJ06|H4HJ06_STAAU,tr|C8AER8|C8AER8_STAAU,tr|H4B3X8|H4B3X8_STAAU,tr|F9JPN6|F9JPN6_STAAU,tr|H4GVP3|H4GVP3_STAAU,tr|D2GCC6|D2GCC6_STAAU,tr|D2FY71…	2	1742.91	1742.9	872.455	Putative lipoprotein OS=Staphylococcus aureus subsp. aureus 21264 GN=SA21264_2548 PE=4 SV=1	SA21264_2548	Surface-associated	5.24	3788.5	5.9028	0	534.9	1	0	0.0103	3.6223
SA_700	0.9921	2.736	0.437	2	14/26	K.TQALQQLPNFQTAL.N	tr|H1TPU9|H1TPU9_STAAU,sp|Q7A3W5|Y2158_STAAN,sp|Q2YZ16|Y2248_STAAB,sp|Q6G6V2|Y2259_STAAS,sp|Q8NV41|Y2289_STAAW,sp|Q99RQ9|Y2368_STAAM,tr|H4BK81|H4BK81_STAAU,tr|D2FPT3|D2FPT3_STAAU,tr|C5MZR3|C5MZR3_STAA3,tr|H4APF8|H4APF8_STAAU,tr|C8L5U7|C8L5U7_STAAU,tr|C8N3F5|C8N3F5_STAAU,tr|H3U2Q2|H3U2Q2_STAAU,tr|H4AXC2|H4AXC2_STAAU,tr|H1TCP1|H1TCP1_STAAU,tr|D6UFV0|D6UFV0_STAAU,tr|H3XLV4|H3XLV4_STAAU,tr|E5TYE9|E5T…	2	1571.84	1571.83	786.923	Putative lipoprotein OS=Staphylococcus aureus subsp. aureus 21333 GN=SA21333_1096 PE=4 SV=1	SA21333_1096	Surface-associated	5.19	3883.6	7.6881	0	469.5	1	0	0.0121	4.3707
SA_OV8	0.9836	3.105	0.334	1	14/28	K.TQALQQLPNFQTALN.A	tr|H1TPU9|H1TPU9_STAAU,sp|Q7A3W5|Y2158_STAAN,sp|Q2YZ16|Y2248_STAAB,sp|Q6G6V2|Y2259_STAAS,sp|Q8NV41|Y2289_STAAW,sp|Q99RQ9|Y2368_STAAM,tr|H4BK81|H4BK81_STAAU,tr|D2FPT3|D2FPT3_STAAU,tr|C5MZR3|C5MZR3_STAA3,tr|H4APF8|H4APF8_STAAU,tr|C8L5U7|C8L5U7_STAAU,tr|C8N3F5|C8N3F5_STAAU,tr|H3U2Q2|H3U2Q2_STAAU,tr|H4AXC2|H4AXC2_STAAU,tr|H1TCP1|H1TCP1_STAAU,tr|D6UFV0|D6UFV0_STAAU,tr|H3XLV4|H3XLV4_STAAU,tr|E5TYE9|E5T…	2	1685.89	1685.87	843.944	Putative lipoprotein OS=Staphylococcus aureus subsp. aureus 21333 GN=SA21333_1096 PE=4 SV=1	SA21333_1096	Surface-associated	5.19	3621.1	8.4721	0	466.1	1	0	0.0143	4.0439
SA_PE1	0.9971	3.559	0.399	1	16/28	K.SQALQQLPNFQTALN.A	tr|D2GLK9|D2GLK9_STAAU,sp|Q6GE63|Y2457_STAAR,tr|D2GJY8|D2GJY8_STAAU,tr|H1SMW1|H1SMW1_STAAU,tr|D6J319|D6J319_STAAU,tr|H7G404|H7G404_STAA5,tr|H3TSZ0|H3TSZ0_STAAU,tr|C8AN37|C8AN37_STAAU,tr|C8A8V5|C8A8V5_STAAU,tr|H4DDJ0|H4DDJ0_STAAU,tr|D6M0M5|D6M0M5_STAAU,tr|H4HJ06|H4HJ06_STAAU,tr|C8AER8|C8AER8_STAAU,tr|H4B3X8|H4B3X8_STAAU,tr|F9JPN6|F9JPN6_STAAU,tr|H4GVP3|H4GVP3_STAAU,tr|D2GCC6|D2GCC6_STAAU,tr|D2FY71…	2	1671.87	1671.86	836.936	Putative lipoprotein OS=Staphylococcus aureus subsp. aureus C160 GN=SFAG_00213 PE=4 SV=1	SFAG_00213	Surface-associated	5.24	3556.2	6.4521	0	633.3	1	0	0.0108	4.8927
SA_92	0.9708	2.951	0.444	1	16/30	K.ALNSTIANVDEDIEKL.S	tr|H4CC79|H4CC79_STAAU,tr|H1SNX5|H1SNX5_STAAU,tr|H4BM37|H4BM37_STAAU,tr|D2FJ52|D2FJ52_STAAU,tr|C5N1R6|C5N1R6_STAA3,tr|H7G4T7|H7G4T7_STAA5,tr|H4ARG1|H4ARG1_STAAU,tr|H3RVR5|H3RVR5_STAAU,tr|C8L7Q3|C8L7Q3_STAAU,tr|H3TWT2|H3TWT2_STAAU,tr|C8N1N3|C8N1N3_STAAU,tr|H4AYU3|H4AYU3_STAAU,tr|D6UDU7|D6UDU7_STAAU,tr|H1T9Y2|H1T9Y2_STAAU,tr|H3XJV3|H3XJV3_STAAU,tr|E5TUS3|E5TUS3_STAAU,tr|C8LGR9|C8LGR9_STAAU,tr|F0DDE…	2	1743.89	1743.89	872.952	Putative lipoprotein OS=Staphylococcus aureus subsp. aureus CIG1770 GN=SACIG1770_0904 PE=4 SV=1	SACIG1770_0904	Surface-associated	3.92	4114.9	1.8901	0	853	1	1	0.0033	4.7097
SA_700	0.9999	2.715	0.421	1	16/24	K.YVFSFKDPNANGK.Y	tr|H3ZV34|H3ZV34_STAAU,sp|Q7A3W5|Y2158_STAAN,sp|Q2YZ16|Y2248_STAAB,sp|Q6G6V2|Y2259_STAAS,sp|Q8NV41|Y2289_STAAW,sp|Q2FEC8|Y2315_STAA3,sp|Q5HDI7|Y2365_STAAC,sp|Q99RQ9|Y2368_STAAM,sp|Q2FVQ2|Y2650_STAA8,tr|H4BK81|H4BK81_STAAU,tr|D2FPT3|D2FPT3_STAAU,tr|C5MZR3|C5MZR3_STAA3,tr|H3RUW8|H3RUW8_STAAU,tr|H4APF8|H4APF8_STAAU,tr|C8L5U7|C8L5U7_STAAU,tr|C8N3F5|C8N3F5_STAAU,tr|H3U2Q2|H3U2Q2_STAAU,tr|H4AXC2|H4AXC2…	2	1485.74	1485.73	743.87	Putative lipoprotein OS=Staphylococcus aureus subsp. aureus IS-125 GN=IS125_1522 PE=4 SV=1	IS125_1522	Surface-associated	8.5	2365.2	7.3265	0	713.8	2	1	0.0109	4.4334
SA_844	0.9744	2.281	0.377	1	2012-12-28	K.SSYVAPYYGQNAAPV.A	tr|H3ZV34|H3ZV34_STAAU,sp|Q7A3W5|Y2158_STAAN,sp|Q2YZ16|Y2248_STAAB,sp|Q6G6V2|Y2259_STAAS,sp|Q8NV41|Y2289_STAAW,sp|Q2FEC8|Y2315_STAA3,sp|Q5HDI7|Y2365_STAAC,sp|Q99RQ9|Y2368_STAAM,sp|Q6GE63|Y2457_STAAR,sp|Q2FVQ2|Y2650_STAA8,tr|D2GJY8|D2GJY8_STAAU,tr|H4BK81|H4BK81_STAAU,tr|H1SMW1|H1SMW1_STAAU,tr|D2FPT3|D2FPT3_STAAU,tr|C5MZR3|C5MZR3_STAA3,tr|D6J319|D6J319_STAAU,tr|H7G404|H7G404_STAA5,tr|H3RUW8|H3RUW8_…	2	1585.75	1585.74	793.878	Putative lipoprotein OS=Staphylococcus aureus subsp. aureus IS-125 GN=IS125_1522 PE=4 SV=1	IS125_1522	Surface-associated	5.24	2648.9	5.4164	0	360.7	1	0	0.0086	3.5153
SA_640	0.9546	2.46	0.295	1	13/22	K.NQALQQLPNFQT.A	tr|H3ZV34|H3ZV34_STAAU,sp|Q2FEC8|Y2315_STAA3,sp|Q5HDI7|Y2365_STAAC,sp|Q2FVQ2|Y2650_STAA8,tr|H3RUW8|H3RUW8_STAAU,tr|H4G9S9|H4G9S9_STAAU,tr|F4FKD9|F4FKD9_STAAU,tr|H0B201|H0B201_STAAU,tr|D4U585|D4U585_STAAU,tr|H0D734|H0D734_STAAU,tr|H4E2X7|H4E2X7_STAAU,tr|E7MYG7|E7MYG7_STAAU,tr|H3XGP0|H3XGP0_STAAU,tr|H1TJZ9|H1TJZ9_STAAU,tr|H4CAN6|H4CAN6_STAAU,tr|E5TM04|E5TM04_STAAU,tr|H6LP52|H6LP52_STAAU,tr|D1Q6X1|D…	2	1400.72	1400.7	701.36	Putative lipoprotein OS=Staphylococcus aureus subsp. aureus IS-125 GN=IS125_1522 PE=4 SV=1	IS125_1522	Surface-associated	5.52	3005.5	8.5547	0	551.6	1	0	0.012	3.2947
SA_ATCC9144	0.9067	1.44	0.159	6	13/32	R.LM[147.04]LSM[147.04]GGILAFQDLAPK.A	tr|G7ZR28|G7ZR28_STAAU	2	1835.96	1835.95	918.984	Putative membrane protein OS=Staphylococcus aureus subsp. aureus MSHR1132 GN=SAMSHR1132_02450 PE=4 SV=1	SAMSHR1132_02450	Surface-associated	5.84	4453.9	4.2438	0	151.3	2	0	0.0078	0.3059
SA_280	0.99	2.451	0.459	1	13/24	Y.VAATAVAVAELVR.I	tr|H4FXF0|H4FXF0_STAAU,tr|H4BQT0|H4BQT0_STAAU,tr|D2GGA4|D2GGA4_STAAU,tr|H1SJQ6|H1SJQ6_STAAU,tr|D2FLZ6|D2FLZ6_STAAU,tr|C5N5M5|C5N5M5_STAA3,tr|D6J0C5|D6J0C5_STAAU,tr|H7G1U0|H7G1U0_STAA5,tr|H3RY14|H3RY14_STAAU,tr|H4AU63|H4AU63_STAAU,tr|C8L4F7|C8L4F7_STAAU,tr|C8ARZ9|C8ARZ9_STAAU,tr|H3TQZ6|H3TQZ6_STAAU,tr|C8N5A5|C8N5A5_STAAU,tr|H3U3B6|H3U3B6_STAAU,tr|C8ABY4|C8ABY4_STAAU,tr|H4B1U8|H4B1U8_STAAU,tr|H1TC6…	2	1268.75	1268.75	635.38	Putative neutral zinc metallopeptidase OS=Staphylococcus aureus subsp. aureus IS-157 GN=IS157_2465 PE=4 SV=1	IS157_2465	Surface-associated	5.97	3216.5	4.3281	0	595.4	1	0	0.0055	4.4195
SA_700	0.9998	2.917	0.392	1	16/26	R.LNDVILTYVASTGK.M	tr|H1THL2|H1THL2_STAAU,sp|Q931E9|PLS_STAAM,sp|P61598|PLS_STAAN,sp|Q2G2B2|SASG_STAA8,tr|H4BKK6|H4BKK6_STAAU,tr|H4APT2|H4APT2_STAAU,tr|H3RV92|H3RV92_STAAU,tr|C8L1I6|C8L1I6_STAAU,tr|C8N1V0|C8N1V0_STAAU,tr|H4AXW1|H4AXW1_STAAU,tr|H3XKC8|H3XKC8_STAAU,tr|E5TSJ8|E5TSJ8_STAAU,tr|C8LJ79|C8LJ79_STAAU,tr|C8LYX1|C8LYX1_STAAU,tr|H3X1M9|H3X1M9_STAAU,tr|H4DLY0|H4DLY0_STAAU,tr|H4GBK5|H4GBK5_STAAU,tr|F4FLA6|F4FLA6…	2	1492.83	1492.81	747.414	Putative surface protein (Fragment) OS=Staphylococcus aureus subsp. aureus 21283 GN=SA21283_2603 PE=4 SV=1	SA21283_2603	Surface-associated	5.83	3576	10.8372	0	932.3	2	0	0.0162	4.3581
SA_286	0.9004	2.101	0.24	2	19/72	K.AINEIRSGM[147.04]TGAEADAISR.N	tr|F5W9C0|F5W9C0_STAAU	3	1977.05	1976.96	659.994	Putative Xaa-Pro dipeptidase OS=Staphylococcus aureus subsp. aureus 21305 GN=SA21305_0789 PE=3 SV=1	SA21305_0789	Surface-associated	4.68	3398.4	48.4325	0	305.4	2	1	0.0959	2.5467
SA_92	1	3.099	0.491	1	15/26	R.QAVVNAIDQDQFIK.F	tr|C8LUD8|C8LUD8_STAAU,tr|H4HJD4|H4HJD4_STAAU,tr|H1SJW8|H1SJW8_STAAU,tr|H4BLL7|H4BLL7_STAAU,tr|D2GIM8|D2GIM8_STAAU,tr|D6J418|D6J418_STAAU,tr|C5N176|C5N176_STAA3,tr|H7G624|H7G624_STAA5,tr|H3RU59|H3RU59_STAAU,tr|H4AQZ1|H4AQZ1_STAAU,tr|C8L781|C8L781_STAAU,tr|C8ALU7|C8ALU7_STAAU,tr|H3TUL0|H3TUL0_STAAU,tr|H3U1S6|H3U1S6_STAAU,tr|C8N100|C8N100_STAAU,tr|C8A7L7|C8A7L7_STAAU,tr|H4AY45|H4AY45_STAAU,tr|H1T9G…	2	1587.83	1587.83	794.92	RGD-containing lipoprotein OS=Staphylococcus aureus A6300 GN=SAIG_00721 PE=4 SV=1	SAIG_00721	Surface-associated	4.21	2852.7	5.2206	0	578	2	0	0.0083	5.2514
SA_286	1	3.263	0.42	1	23/68	K.AKNDVEETKDIITDNLFK.A	tr|C8ACU5|C8ACU5_STAAU,sp|A7X3E7|EZRA_STAA1,sp|A6U2I4|EZRA_STAA2,sp|Q2FG20|EZRA_STAA3,sp|Q2FXK8|EZRA_STAA8,sp|A5ITP0|EZRA_STAA9,sp|Q2YTH2|EZRA_STAAB,sp|Q5HF56|EZRA_STAAC,sp|A6QHQ1|EZRA_STAAE,sp|P64002|EZRA_STAAM,sp|P64003|EZRA_STAAN,sp|Q6GFZ0|EZRA_STAAR,sp|Q6G8L0|EZRA_STAAS,sp|A8Z2N4|EZRA_STAAT,sp|Q8NW47|EZRA_STAAW,tr|H1SPI9|H1SPI9_STAAU,tr|D2GH58|D2GH58_STAAU,tr|H4BRQ4|H4BRQ4_STAAU,tr|D2FMP7|D2F…	3	2092.09	2092.07	698.364	Septation ring formation regulator EzrA OS=Staphylococcus aureus subsp. aureus 68-397 GN=ezrA PE=3 SV=1	ezrA	Surface-associated	4.44	3495.9	8.9733	0	623.6	2	2	0.0188	5.9233
SA_587	1	3.329	0.514	1	18/34	F.AVAQPAAVASNNVNDLIK.V	tr|H1TFA3|H1TFA3_STAAU,sp|Q2FJ77|SDRE_STAA3,sp|Q5HIB2|SDRE_STAAC,sp|O86489|SDRE_STAAE,sp|Q6GBS4|SDRE_STAAS,sp|Q8NXX5|SDRE_STAAW,tr|H7G8D8|H7G8D8_STAA5,tr|H3RYH2|H3RYH2_STAAU,tr|D6UCU2|D6UCU2_STAAU,tr|F0DC08|F0DC08_STAAU,tr|H4HLL3|H4HLL3_STAAU,tr|H4B6S5|H4B6S5_STAAU,tr|H0CTZ4|H0CTZ4_STAAU,tr|F3TGP9|F3TGP9_STAAU,tr|H4GGE8|H4GGE8_STAAU,tr|F4FPW7|F4FPW7_STAAU,tr|H0AXB2|H0AXB2_STAAU,tr|F9JTW6|F9JTW6_S…	2	1793.97	1793.96	897.989	Serine-aspartate repeat protein E (Fragment) OS=Staphylococcus aureus subsp. aureus 21283 GN=sdrE PE=4 SV=1	sdrE	Surface-associated	5.88	2790	5.3452	0	782.1	1	0	0.0096	5.5514
SA_PE1	0.9069	2.153	0.286	1	2012-12-26	R.KLSEADFDDDGLIS.I	tr|F9KBL8|F9KBL8_STAAU,tr|D2GFJ9|D2GFJ9_STAAU,tr|H1SKZ4|H1SKZ4_STAAU,tr|H4BQ54|H4BQ54_STAAU,tr|D2FLA8|D2FLA8_STAAU,tr|C5N4X6|C5N4X6_STAA3,tr|D6IZP0|D6IZP0_STAAU,tr|H7G7C4|H7G7C4_STAA5,tr|H3RXA9|H3RXA9_STAAU,tr|H4ATR1|H4ATR1_STAAU,tr|C8L454|C8L454_STAAU,tr|C8ARB9|C8ARB9_STAAU,tr|H3TVQ5|H3TVQ5_STAAU,tr|C8N5Y0|C8N5Y0_STAAU,tr|H3U1B5|H3U1B5_STAAU,tr|C8ABA1|C8ABA1_STAAU,tr|H4B169|H4B169_STAAU,tr|D6UB4…	2	1523.71	1523.7	762.857	Signal recognition particle-docking protein FtsY OS=Staphylococcus aureus subsp. aureus 21235 GN=ftsY PE=4 SV=1	ftsY	Surface-associated	3.71	2860.3	4.1947	0	197.8	1	0	0.0064	2.7349
SA_700	0.9934	2.647	0.437	1	14/22	R.KLSEADFDDDGL.I	tr|H4FTM3|H4FTM3_STAAU,tr|D2GFJ9|D2GFJ9_STAAU,tr|H1SKZ4|H1SKZ4_STAAU,tr|H4BQ54|H4BQ54_STAAU,tr|D2FLA8|D2FLA8_STAAU,tr|C5N4X6|C5N4X6_STAA3,tr|D6IZP0|D6IZP0_STAAU,tr|H7G7C4|H7G7C4_STAA5,tr|H3RXA9|H3RXA9_STAAU,tr|H4ATR1|H4ATR1_STAAU,tr|C8L454|C8L454_STAAU,tr|C8ARB9|C8ARB9_STAAU,tr|H3TVQ5|H3TVQ5_STAAU,tr|C8N5Y0|C8N5Y0_STAAU,tr|H3U1B5|H3U1B5_STAAU,tr|C8ABA1|C8ABA1_STAAU,tr|H4B169|H4B169_STAAU,tr|D6UB4…	2	1323.59	1323.58	662.799	Signal recognition particle-docking protein FtsY OS=Staphylococcus aureus subsp. aureus IS-157 GN=ftsY PE=4 SV=1	ftsY	Surface-associated	3.71	2529.1	4.9034	0	625.4	1	0	0.0065	4.5481
SA_GP2	0.9523	2.842	0.449	1	15/38	A.IISAVITVFKPADEQGNVTL.-	tr|D1QHG8|D1QHG8_STAAU,tr|D2GFH7|D2GFH7_STAAU,tr|H4BQ33|H4BQ33_STAAU,tr|H1SL15|H1SL15_STAAU,tr|D2FL86|D2FL86_STAAU,tr|C5N4V4|C5N4V4_STAA3,tr|D6IZL8|D6IZL8_STAAU,tr|H3RX88|H3RX88_STAAU,tr|H4ATP0|H4ATP0_STAAU,tr|C8AR97|C8AR97_STAAU,tr|C8L476|C8L476_STAAU,tr|H3TVS6|H3TVS6_STAAU,tr|C8N601|C8N601_STAAU,tr|C8AB79|C8AB79_STAAU,tr|H4B148|H4B148_STAAU,tr|D6UB64|D6UB64_STAAU,tr|H1TDN2|H1TDN2_STAAU,tr|H3XP5…	2	2114.18	2114.16	1058.09	TM2 domain-containing protein OS=Staphylococcus aureus A10102 GN=SAQG_01142 PE=4 SV=1	SAQG_01142	Surface-associated	4.37	4217.2	9.8762	0	494	1	0	0.0209	4.6434
SA_PE1	0.9658	1.368	0.197	1	2012-07-16	R.VAVNIIGYK.T	tr|C8MRD2|C8MRD2_STAAU,sp|P0A067|LEP_STAAM,sp|P0A068|LEP_STAAN,sp|Q6GIC3|LEP_STAAR,sp|Q6GAW1|LEP_STAAS,sp|P0A070|LEP_STAAU,sp|P0A069|LEP_STAAW,tr|H1SND6|H1SND6_STAAU,tr|D2GES8|D2GES8_STAAU,tr|H4BP35|H4BP35_STAAU,tr|D2FKI9|D2FKI9_STAAU,tr|C5N446|C5N446_STAA3,tr|D6IYV9|D6IYV9_STAAU,tr|H7G3R9|H7G3R9_STAA5,tr|H4ASP4|H4ASP4_STAAU,tr|C8L6H2|C8L6H2_STAAU,tr|C8AQK1|C8AQK1_STAAU,tr|H3TR53|H3TR53_STAAU,tr|…	2	975.583	975.575	488.795	Type I signal peptidase SpsB OS=Staphylococcus aureus A9763 GN=SANG_01796 PE=3 SV=1	SANG_01796	Surface-associated	8.56	2376.8	7.5696	0	232.1	2	0	0.0074	0.9517
SA_U17	0.9998	2.727	0.351	1	14/24	R.AFGLIDEDQIVGK.V	tr|C8LUU3|C8LUU3_STAAU,sp|Q5HHB9|LEP_STAAC,sp|P0A067|LEP_STAAM,sp|P0A068|LEP_STAAN,sp|Q6GIC3|LEP_STAAR,sp|Q6GAW1|LEP_STAAS,sp|P0A070|LEP_STAAU,sp|P0A069|LEP_STAAW,tr|H1SND6|H1SND6_STAAU,tr|D2GES8|D2GES8_STAAU,tr|H4BP35|H4BP35_STAAU,tr|D2FKI9|D2FKI9_STAAU,tr|C5N446|C5N446_STAA3,tr|D6IYV9|D6IYV9_STAAU,tr|H7G3R9|H7G3R9_STAA5,tr|H3RWI9|H3RWI9_STAAU,tr|H4ASP4|H4ASP4_STAAU,tr|C8L6H2|C8L6H2_STAAU,tr|C8A…	2	1403.74	1403.73	702.872	Type-1 signal peptidase 1B OS=Staphylococcus aureus A6300 GN=SAIG_02102 PE=3 SV=1	SAIG_02102	Surface-associated	4.03	3279.5	8.3941	0	728.3	2	0	0.0118	3.9338
SA_U17	0.9861	1.845	0.209	7	2012-11-24	K.GGFVSVPVVIAAK.S	tr|D2N745|D2N745_STAA5,sp|A7X2A2|MURG_STAA1,sp|A6U1N8|MURG_STAA2,sp|Q2FH20|MURG_STAA3,sp|Q2FYL5|MURG_STAA8,sp|A5ISU9|MURG_STAA9,sp|Q2YY01|MURG_STAAB,sp|Q5HG02|MURG_STAAC,sp|A6QGX0|MURG_STAAE,sp|P65481|MURG_STAAM,sp|P65482|MURG_STAAN,sp|Q6GGZ0|MURG_STAAR,sp|Q6G9E3|MURG_STAAS,sp|A8Z3Z7|MURG_STAAT,sp|Q8NWR4|MURG_STAAW,tr|H1SJL7|H1SJL7_STAAU,tr|H4BQN6|H4BQN6_STAAU,tr|D2GG59|D2GG59_STAAU,tr|D2FLV4|D2F…	2	1242.74	1242.73	622.374	UDP-N-acetylglucosamine--N-acetylmuramyl-(pentapeptide) pyrophosphoryl-undecaprenol N-acetylglucosamine transferase OS=Staphylococcus aureus (strain MRSA ST398 \ isolate S0385) GN=murG PE=3 SV=1	murG	Surface-associated	8.75	3374.8	6.668	0	276.9	2	0	0.0083	1.3923
SA_U17	0.9567	1.612	0.162	1	20/76	K.SLNIPTIIHESDLTPGLANK.I	tr|H1TIZ8|H1TIZ8_STAAU,sp|A7X2A2|MURG_STAA1,sp|A6U1N8|MURG_STAA2,sp|Q2FYL5|MURG_STAA8,sp|A5ISU9|MURG_STAA9,sp|Q2YY01|MURG_STAAB,sp|Q5HG02|MURG_STAAC,sp|A6QGX0|MURG_STAAE,sp|P65481|MURG_STAAM,sp|P65482|MURG_STAAN,sp|Q6GGZ0|MURG_STAAR,sp|Q6G9E3|MURG_STAAS,sp|Q8NWR4|MURG_STAAW,tr|H1SJL7|H1SJL7_STAAU,tr|H4BQN6|H4BQN6_STAAU,tr|D2GG59|D2GG59_STAAU,tr|D2FLV4|D2FLV4_STAAU,tr|D6J083|D6J083_STAAU,tr|C5N5H9…	3	2132.16	2132.15	711.723	UDP-N-acetylglucosamine--N-acetylmuramyl-(pentapeptide) pyrophosphoryl-undecaprenol N-acetylglucosamine transferase OS=Staphylococcus aureus subsp. aureus 21283 GN=murG PE=3 SV=1	murG	Surface-associated	5.3	3855.1	7.5872	1	305.1	2	0	0.0162	1.0957
SA_286	0.9998	2.872	0.342	1	18/26	K.ASSFKPTNNVIYFK.V	tr|C5N494|C5N494_STAA3,sp|A7X0P2|Y1009_STAA1,sp|A5IRJ1|Y1013_STAA9,sp|Q99V77|Y1015_STAAM,sp|Q5HH71|Y1020_STAAC,sp|A6U0C0|Y1032_STAA2,sp|Q7A6D4|Y873_STAAN,sp|Q2YWW8|Y881_STAAB,sp|Q6GAR2|Y884_STAAS,sp|A6QFM5|Y885_STAAE,sp|Q7A198|Y896_STAAW,sp|Q2FI62|Y916_STAA3,sp|Q2FZP9|Y951_STAA8,sp|A8Z0B9|Y973_STAAT,sp|Q6GI69|Y985_STAAR,tr|H1SQ09|H1SQ09_STAAU,tr|H4BP83|H4BP83_STAAU,tr|D2GEY3|D2GEY3_STAAU,tr|D2FKN…	2	1614.85	1614.84	808.428	UPF0477 protein HMPREF0776_2003 OS=Staphylococcus aureus subsp. aureus USA300_TCH959 GN=HMPREF0776_2003 PE=3 SV=1	HMPREF0776_2003	Surface-associated	9.7	2517.4	6.927	0	618.9	2	0	0.0112	3.9489
SA_286	0.974	1.988	0.159	11	2012-11-20	-.M[147.04]ILGLALIPSK.S	sp|A7X0P2|Y1009_STAA1,sp|A5IRJ1|Y1013_STAA9,sp|Q99V77|Y1015_STAAM,sp|Q5HH71|Y1020_STAAC,sp|A6U0C0|Y1032_STAA2,sp|Q7A6D4|Y873_STAAN,sp|Q2YWW8|Y881_STAAB,sp|Q6GAR2|Y884_STAAS,sp|A6QFM5|Y885_STAAE,sp|Q7A198|Y896_STAAW,sp|Q2FI62|Y916_STAA3,sp|Q2FZP9|Y951_STAA8,sp|A8Z0B9|Y973_STAAT,sp|Q6GI69|Y985_STAAR,tr|H1SQ09|H1SQ09_STAAU,tr|H4BP83|H4BP83_STAAU,tr|D2GEY3|D2GEY3_STAAU,tr|D2FKN9|D2FKN9_STAAU,tr|C5N49…	2	1170.71	1170.7	586.36	UPF0477 protein SAHV_1009 OS=Staphylococcus aureus (strain Mu3 \ ATCC 700698) GN=SAHV_1009 PE=3 SV=1	SAHV_1009	Surface-associated	8.5	3740.7	5.2016	0	469.7	2	0	0.0061	1.2556
SA_286	0.998	1.872	0.324	2	2012-10-18	K.SFQEAVDSYR.K	tr|F0DA41|F0DA41_STAAU,sp|A7X0P2|Y1009_STAA1,sp|A5IRJ1|Y1013_STAA9,sp|Q99V77|Y1015_STAAM,sp|Q5HH71|Y1020_STAAC,sp|A6U0C0|Y1032_STAA2,sp|Q7A6D4|Y873_STAAN,sp|Q2YWW8|Y881_STAAB,sp|Q6GAR2|Y884_STAAS,sp|A6QFM5|Y885_STAAE,sp|Q7A198|Y896_STAAW,sp|Q2FI62|Y916_STAA3,sp|Q2FZP9|Y951_STAA8,sp|A8Z0B9|Y973_STAAT,sp|Q6GI69|Y985_STAAR,tr|H1SQ09|H1SQ09_STAAU,tr|H4BP83|H4BP83_STAAU,tr|D2GEY3|D2GEY3_STAAU,tr|D2FKN…	2	1200.55	1200.54	601.278	UPF0477 protein SAO46_0303 OS=Staphylococcus aureus O46 GN=SAO46_0303 PE=3 SV=1	SAO46_0303	Surface-associated	4.37	1882.7	4.823	0	294.3	2	0	0.0058	2.6813
SA_286	0.9997	2.115	0.374	1	13/20	-.MILGLALIPSK.S	tr|D1R0H5|D1R0H5_STAAU,sp|A7X0P2|Y1009_STAA1,sp|A5IRJ1|Y1013_STAA9,sp|Q99V77|Y1015_STAAM,sp|Q5HH71|Y1020_STAAC,sp|A6U0C0|Y1032_STAA2,sp|Q7A6D4|Y873_STAAN,sp|Q2YWW8|Y881_STAAB,sp|Q6GAR2|Y884_STAAS,sp|A6QFM5|Y885_STAAE,sp|Q7A198|Y896_STAAW,sp|Q2FI62|Y916_STAA3,sp|Q2FZP9|Y951_STAA8,sp|A8Z0B9|Y973_STAAT,sp|Q6GI69|Y985_STAAR,tr|H1SQ09|H1SQ09_STAAU,tr|H4BP83|H4BP83_STAAU,tr|D2GEY3|D2GEY3_STAAU,tr|D2FKN…	2	1154.72	1154.71	578.362	UPF0477 protein SGAG_01391 OS=Staphylococcus aureus A8117 GN=SGAG_01391 PE=3 SV=1	SGAG_01391	Surface-associated	8.5	4147.3	7.2618	0	875.5	2	0	0.0084	3.4922
SA_92	1	3.888	0.541	1	21/36	K.TTAQNVGYAFNDVPTLIHS.W	tr|C5N4K2|C5N4K2_STAA3,tr|D2GF82|D2GF82_STAAU,tr|H4BPI5|H4BPI5_STAAU,tr|H1SLA6|H1SLA6_STAAU,tr|D2FKZ1|D2FKZ1_STAAU,tr|D6IZB3|D6IZB3_STAAU,tr|H7G3B5|H7G3B5_STAA5,tr|H3RWZ2|H3RWZ2_STAAU,tr|H4AT44|H4AT44_STAAU,tr|H3TNZ5|H3TNZ5_STAAU,tr|C8L4W3|C8L4W3_STAAU,tr|C8AR03|C8AR03_STAAU,tr|C8N4C2|C8N4C2_STAAU,tr|H3TXM4|H3TXM4_STAAU,tr|C8AAY7|C8AAY7_STAAU,tr|H4B0G4|H4B0G4_STAAU,tr|D6UBG5|D6UBG5_STAAU,tr|H1TAU…	2	2047.02	2047	1024.51	YlbC like protein OS=Staphylococcus aureus subsp. aureus USA300_TCH959 GN=HMPREF0776_2111 PE=4 SV=1	ylbC	Surface-associated	5.05	3766.3	7.0277	0	1189.7	1	0	0.0144	6.1734
SA_587	0.9999	3.06	0.346	1	29/84	-.MTGLAEAIANTVQAAQQHDSVK.L	tr|H6LN32|H6LN32_STAAU,tr|H1SL54|H1SL54_STAAU,tr|H4BPR4|H4BPR4_STAAU,tr|C5N4R6|C5N4R6_STAA3,tr|H7G360|H7G360_STAA5,tr|H3RX47|H3RX47_STAAU,tr|H4ATK0|H4ATK0_STAAU,tr|C8L4B6|C8L4B6_STAAU,tr|C8N641|C8N641_STAAU,tr|H3TXG9|H3TXG9_STAAU,tr|H4B107|H4B107_STAAU,tr|H1TDS1|H1TDS1_STAAU,tr|D6UBA5|D6UBA5_STAAU,tr|H3XIE0|H3XIE0_STAAU,tr|E5TRL9|E5TRL9_STAAU,tr|C8LKP1|C8LKP1_STAAU,tr|F0DE69|F0DE69_STAAU,tr|H4HN2…	3	2282.15	2282.13	761.718	Anti protein (Phenol soluble modulin) OS=Staphylococcus aureus subsp. aureus VC40 GN=SAVC_05030 PE=4 SV=1	SAVC_05030	Surface-associated	5.3	4309	6.0389	0	993.3	2	0	0.0138	4.7743
SA_700	0.9976	2.751	0.498	1	15/24	I.VDIVANGVGLLGK.L	tr|H3X2I7|H3X2I7_STAAU,tr|H1SL54|H1SL54_STAAU,tr|H4BPR4|H4BPR4_STAAU,tr|C5N4R6|C5N4R6_STAA3,tr|H7G360|H7G360_STAA5,tr|H3RX47|H3RX47_STAAU,tr|H4ATK0|H4ATK0_STAAU,tr|C8L4B6|C8L4B6_STAAU,tr|C8N641|C8N641_STAAU,tr|H3TXG9|H3TXG9_STAAU,tr|H4B107|H4B107_STAAU,tr|H1TDS1|H1TDS1_STAAU,tr|D6UBA5|D6UBA5_STAAU,tr|H3XIE0|H3XIE0_STAAU,tr|E5TRL9|E5TRL9_STAAU,tr|C8LKP1|C8LKP1_STAAU,tr|F0DE69|F0DE69_STAAU,tr|H4HN2…	2	1253.74	1253.73	627.874	Antibacterial protein 1 OS=Staphylococcus aureus subsp. aureus IS-3 GN=IS3_1312 PE=4 SV=1	IS3_1312	Surface-associated	5.81	3263.9	5.8132	0	557.1	1	0	0.0073	5.0344
SA_280	0.9947	2.894	0.414	1	15/26	S.IVDIVANGVGLLGK.L	tr|H3X2I7|H3X2I7_STAAU,tr|H1SL54|H1SL54_STAAU,tr|H4BPR4|H4BPR4_STAAU,tr|C5N4R6|C5N4R6_STAA3,tr|H7G360|H7G360_STAA5,tr|H3RX47|H3RX47_STAAU,tr|H4ATK0|H4ATK0_STAAU,tr|C8L4B6|C8L4B6_STAAU,tr|C8N641|C8N641_STAAU,tr|H3TXG9|H3TXG9_STAAU,tr|H4B107|H4B107_STAAU,tr|H1TDS1|H1TDS1_STAAU,tr|D6UBA5|D6UBA5_STAAU,tr|H3XIE0|H3XIE0_STAAU,tr|E5TRL9|E5TRL9_STAAU,tr|C8LKP1|C8LKP1_STAAU,tr|F0DE69|F0DE69_STAAU,tr|H4HN2…	2	1366.83	1366.82	684.417	Antibacterial protein 1 OS=Staphylococcus aureus subsp. aureus IS-3 GN=IS3_1312 PE=4 SV=1	IS3_1312	Surface-associated	5.84	3783.6	7.8168	0	759.4	1	0	0.0107	4.497
SA_PE1	0.9962	3.438	0.419	1	19/30	N.AIKDTVTAAINNDGAK.L	tr|F3TN01|F3TN01_STAAU,tr|H1SL55|H1SL55_STAAU,tr|H4BPR3|H4BPR3_STAAU,tr|D2GFD6|D2GFD6_STAAU,tr|D2FL47|D2FL47_STAAU,tr|D6IZG8|D6IZG8_STAAU,tr|C5N4R5|C5N4R5_STAA3,tr|H7G361|H7G361_STAA5,tr|H4ATJ9|H4ATJ9_STAAU,tr|H3RX46|H3RX46_STAAU,tr|H3TPT4|H3TPT4_STAAU,tr|C8AR58|C8AR58_STAAU,tr|C8L4B7|C8L4B7_STAAU,tr|C8N642|C8N642_STAAU,tr|H3TXH0|H3TXH0_STAAU,tr|C8AB40|C8AB40_STAAU,tr|H4B106|H4B106_STAAU,tr|H1TDS…	2	1600.85	1600.84	801.428	Antibacterial protein 3 OS=Staphylococcus aureus subsp. aureus 21193 GN=SA21193_1390 PE=4 SV=1	SA21193_1390	Surface-associated	6	1986.9	6.8003	0	1085.8	1	1	0.0109	4.9444
SA_PE1	1	3.688	0.543	1	18/26	S.IVSIVENGVGLLGK.L	tr|H1SL55|H1SL55_STAAU,tr|H4BPR3|H4BPR3_STAAU,tr|D2GFD6|D2GFD6_STAAU,tr|D2FL47|D2FL47_STAAU,tr|D6IZG8|D6IZG8_STAAU,tr|C5N4R5|C5N4R5_STAA3,tr|H7G361|H7G361_STAA5,tr|H4ATJ9|H4ATJ9_STAAU,tr|H3RX46|H3RX46_STAAU,tr|H3TPT4|H3TPT4_STAAU,tr|C8AR58|C8AR58_STAAU,tr|C8L4B7|C8L4B7_STAAU,tr|C8N642|C8N642_STAAU,tr|H3TXH0|H3TXH0_STAAU,tr|C8AB40|C8AB40_STAAU,tr|H4B106|H4B106_STAAU,tr|H1TDS2|H1TDS2_STAAU,tr|D6UBA…	2	1396.84	1396.83	699.422	Antibacterial protein 3 OS=Staphylococcus aureus subsp. aureus 21252 GN=SA21252_0192 PE=4 SV=1	SA21252_0192	Surface-associated	6	3601	6.2194	0	1611.7	1	0	0.0087	6.1175
SA_41	0.9802	1.506	0.225	4	18/56	K.DFDNVSQAGREILKK.G	tr|H4EZD0|H4EZD0_STAAU,tr|Q52270|Q52270_STAAU,tr|B0FYT5|B0FYT5_STAAU,tr|H4AF81|H4AF81_STAAU,tr|H4GLG3|H4GLG3_STAAU,tr|D4U9G2|D4U9G2_STAAU,tr|C8L8F8|C8L8F8_STAAU,tr|H4DW12|H4DW12_STAAU,tr|H4BSJ9|H4BSJ9_STAAU,tr|H4CZN2|H4CZN2_STAAU,tr|Q2FDC9|Q2FDC9_STAA3	3	1718.91	1718.9	573.972	ArtA regulator protein OS=Staphylococcus aureus subsp. aureus CIGC128 GN=SACIGC128_2724 PE=4 SV=1	SACIGC128_2724	Surface-associated	6.12	2304.9	7.7239	0	337.4	2	1	0.0133	1.4215
SA_41	0.9813	2.057	0.193	12	17/52	-.MNNNEENSVFFGKK.K	tr|H4BSJ9|H4BSJ9_STAAU,tr|Q52270|Q52270_STAAU,tr|H4AF81|H4AF81_STAAU,tr|C8L8F8|C8L8F8_STAAU,tr|H4DW12|H4DW12_STAAU,tr|H4EZD0|H4EZD0_STAAU,tr|H4CZN2|H4CZN2_STAAU,tr|Q2FDC9|Q2FDC9_STAA3	3	1656.77	1656.76	553.26	ArtA regulator protein OS=Staphylococcus aureus subsp. aureus CIGC341D GN=SACIGC341D_3023 PE=4 SV=1	SACIGC341D_3023	Surface-associated	5.9	1612.7	5.2416	0	257.7	2	0	0.0087	1.7462
SA_280	0.9998	2.202	0.381	1	2012-10-18	K.AYLAEPVAPK.K	tr|Q2YX22|Q2YX22_STAAB,tr|H4G2K7|H4G2K7_STAAU,tr|G8RD73|G8RD73_STAAU	2	1057.59	1057.58	529.798	Autolysin OS=Staphylococcus aureus (strain bovine RF122 \ ET3-1) GN=atl PE=4 SV=1	atl	Surface-associated	6.05	1656.6	9.06	0	492.3	2	0	0.0096	3.7403
SA_GP2	0.9993	2.916	0.263	1	16/32	K.IM[147.04]SLNGLNNFFIYPGQK.L	tr|D1QZ91|D1QZ91_STAAU,sp|Q2FJH7|SLE1_STAA3,sp|Q2G0U9|SLE1_STAA8,sp|Q2YVT4|SLE1_STAAB,sp|Q5HIL2|SLE1_STAAC,sp|Q7A7E0|SLE1_STAAN,sp|Q6GC24|SLE1_STAAS,sp|P0C1U7|SLE1_STAAU,sp|Q7A1T4|SLE1_STAAW,tr|H4BM99|H4BM99_STAAU,tr|D2FJB1|D2FJB1_STAAU,tr|C5N1Y5|C5N1Y5_STAA3,tr|H4ARM1|H4ARM1_STAAU,tr|H3RW02|H3RW02_STAAU,tr|C8L7W6|C8L7W6_STAAU,tr|C8N535|C8N535_STAAU,tr|H3TWM4|H3TWM4_STAAU,tr|H4AZ32|H4AZ32_STAAU,t…	2	1971	1970.99	986.504	Autolysin OS=Staphylococcus aureus A8117 GN=SGAG_00957 PE=4 SV=1	atl	Surface-associated	8.59	4229.3	2.3315	0	677.6	2	0	0.0046	3.3527
SA_41	0.9927	1.709	0.268	1	2012-11-20	K.SIYLYGSVNGK.S	tr|H4HF14|H4HF14_STAAU,sp|A7X0T9|ATL_STAA1,sp|Q2FZK7|ATL_STAA8,sp|Q5HH31|ATL_STAAC,sp|Q931U5|ATL_STAAM,sp|Q99V41|ATL_STAAN,sp|Q6GI31|ATL_STAAR,sp|Q6GAG0|ATL_STAAS,sp|P0C5Z8|ATL_STAAU,sp|Q8NX96|ATL_STAAW,tr|H1SQ45|H1SQ45_STAAU,tr|D2GF18|D2GF18_STAAU,tr|H4BPC0|H4BPC0_STAAU,tr|D2FKS7|D2FKS7_STAAU,tr|D6IZ49|D6IZ49_STAAU,tr|C5N4D4|C5N4D4_STAA3,tr|H7G3I1|H7G3I1_STAA5,tr|H3RWS8|H3RWS8_STAAU,tr|H4ASX9|H4…	2	1199.62	1199.62	600.817	Autolysin OS=Staphylococcus aureus subsp. aureus CIG1096 GN=SACIG1096_1572 PE=4 SV=1	atl	Surface-associated	8.22	2132.4	3.9945	0	308.1	2	0	0.0048	2.0753
SA_GP17	1	4.308	0.409	1	31/92	K.AFNEQPFAVVKEQVINGQTWYYGK.L	tr|H3RWS8|H3RWS8_STAAU,sp|A7X0T9|ATL_STAA1,sp|Q2FZK7|ATL_STAA8,sp|Q5HH31|ATL_STAAC,sp|Q931U5|ATL_STAAM,sp|Q99V41|ATL_STAAN,sp|Q6GI31|ATL_STAAR,sp|P0C5Z8|ATL_STAAU,sp|Q8NX96|ATL_STAAW,tr|D2GF18|D2GF18_STAAU,tr|H4BPC0|H4BPC0_STAAU,tr|D2FKS7|D2FKS7_STAAU,tr|D6IZ49|D6IZ49_STAAU,tr|C5N4D4|C5N4D4_STAA3,tr|H4ASX9|H4ASX9_STAAU,tr|C8L526|C8L526_STAAU,tr|C8AQT9|C8AQT9_STAAU,tr|H3TU08|H3TU08_STAAU,tr|C8N4I6…	3	2815.42	2815.4	939.473	Autolysin OS=Staphylococcus aureus subsp. aureus CIG1114 GN=atl PE=4 SV=1	atl	Surface-associated	6.18	4112.7	7.238	0	932.3	2	1	0.0204	6.2805
SA_ATCC29213	0.9915	3.36	0.341	1	24/84	K.EGDVVYNTAKSPVNVNQSYSIK.P	tr|H3RWS8|H3RWS8_STAAU,sp|A7X0T9|ATL_STAA1,sp|Q2FZK7|ATL_STAA8,sp|Q5HH31|ATL_STAAC,sp|Q931U5|ATL_STAAM,sp|Q99V41|ATL_STAAN,sp|Q6GI31|ATL_STAAR,sp|Q6GAG0|ATL_STAAS,sp|P0C5Z8|ATL_STAAU,sp|Q8NX96|ATL_STAAW,tr|H1SQ45|H1SQ45_STAAU,tr|D2GF18|D2GF18_STAAU,tr|H4BPC0|H4BPC0_STAAU,tr|D6IZ49|D6IZ49_STAAU,tr|C5N4D4|C5N4D4_STAA3,tr|H4ASX9|H4ASX9_STAAU,tr|C8L526|C8L526_STAAU,tr|C8AQT9|C8AQT9_STAAU,tr|H3TU08|H3…	3	2411.21	2411.2	804.74	Autolysin OS=Staphylococcus aureus subsp. aureus CIG1114 GN=atl PE=4 SV=1	atl	Surface-associated	6.17	2359.4	5.5918	0	428.7	1	1	0.0135	4.9565
SA_PE1	0.9992	2.353	0.382	1	1932-11-01	K.QQQIDKSIYLYGTVNGK.S	tr|H4BEJ6|H4BEJ6_STAAU,sp|Q6GI31|ATL_STAAR,tr|H1SQ45|H1SQ45_STAAU,tr|D2GF18|D2GF18_STAAU,tr|D2FKS7|D2FKS7_STAAU,tr|D6IZ49|D6IZ49_STAAU,tr|H7G3I1|H7G3I1_STAA5,tr|C8AQT9|C8AQT9_STAAU,tr|H3TU08|H3TU08_STAAU,tr|H3TXT0|H3TXT0_STAAU,tr|C8AAS3|C8AAS3_STAAU,tr|H4DHX1|H4DHX1_STAAU,tr|D6LWM3|D6LWM3_STAAU,tr|F0DFX3|F0DFX3_STAAU,tr|F9KAM5|F9KAM5_STAAU,tr|H4HMQ6|H4HMQ6_STAAU,tr|C8AJM6|C8AJM6_STAAU,tr|H4B7U9|H…	2	1954.03	1954.02	978.015	Autolysin OS=Staphylococcus aureus subsp. aureus CIG1176 GN=atl PE=4 SV=1	atl	Surface-associated	8.43	2449.8	7.8219	0	164.9	2	1	0.0153	3.6368
SA_U17	1	4.349	0.498	1	21/36	K.NQVILTGNNIAQGTFNATK.Q	tr|H4DYQ8|H4DYQ8_STAAU,sp|A7X0T9|ATL_STAA1,sp|Q2FZK7|ATL_STAA8,sp|Q5HH31|ATL_STAAC,sp|Q931U5|ATL_STAAM,sp|Q99V41|ATL_STAAN,sp|Q6GI31|ATL_STAAR,sp|Q6GAG0|ATL_STAAS,sp|P0C5Z8|ATL_STAAU,sp|Q8NX96|ATL_STAAW,tr|D2GF18|D2GF18_STAAU,tr|H4BPC0|H4BPC0_STAAU,tr|D2FKS7|D2FKS7_STAAU,tr|D6IZ49|D6IZ49_STAAU,tr|C5N4D4|C5N4D4_STAA3,tr|H3RWS8|H3RWS8_STAAU,tr|H4ASX9|H4ASX9_STAAU,tr|C8L526|C8L526_STAAU,tr|C8AQT9|C8…	2	2003.06	2003.04	1002.53	Autolysin OS=Staphylococcus aureus subsp. aureus CIG1233 GN=atl PE=4 SV=1	atl	Surface-associated	8.75	2887.6	5.9848	0	1228.9	2	0	0.012	6.1652
SA_286	0.9998	3.186	0.27	1	19/52	K.IGEVGKYFDIPQYK.-	tr|H4DYQ8|H4DYQ8_STAAU,sp|A7X0T9|ATL_STAA1,sp|Q2FZK7|ATL_STAA8,sp|Q5HH31|ATL_STAAC,sp|Q931U5|ATL_STAAM,sp|Q99V41|ATL_STAAN,sp|Q6GI31|ATL_STAAR,sp|Q6GAG0|ATL_STAAS,sp|P0C5Z8|ATL_STAAU,sp|Q8NX96|ATL_STAAW,tr|H1SQ45|H1SQ45_STAAU,tr|D2GF18|D2GF18_STAAU,tr|H4BPC0|H4BPC0_STAAU,tr|D2FKS7|D2FKS7_STAAU,tr|D6IZ49|D6IZ49_STAAU,tr|C5N4D4|C5N4D4_STAA3,tr|H7G3I1|H7G3I1_STAA5,tr|H3RWS8|H3RWS8_STAAU,tr|H4ASX9|H4…	3	1655.86	1655.86	552.959	Autolysin OS=Staphylococcus aureus subsp. aureus CIG1233 GN=atl PE=4 SV=1	atl	Surface-associated	6.07	3173.6	5.365	0	605.6	2	1	0.0089	4.3786
SA_GP17	0.9998	2.501	0.457	1	1932-12-01	R.LDQPQNISIDKINQFLK.G	tr|H4DYQ8|H4DYQ8_STAAU,sp|A7X0T9|ATL_STAA1,sp|Q2FZK7|ATL_STAA8,sp|Q5HH31|ATL_STAAC,sp|Q931U5|ATL_STAAM,sp|Q99V41|ATL_STAAN,sp|Q6GI31|ATL_STAAR,sp|Q6GAG0|ATL_STAAS,sp|P0C5Z8|ATL_STAAU,sp|Q8NX96|ATL_STAAW,tr|H1SQ45|H1SQ45_STAAU,tr|D2GF18|D2GF18_STAAU,tr|H4BPC0|H4BPC0_STAAU,tr|D2FKS7|D2FKS7_STAAU,tr|D6IZ49|D6IZ49_STAAU,tr|C5N4D4|C5N4D4_STAA3,tr|H7G3I1|H7G3I1_STAA5,tr|H3RWS8|H3RWS8_STAAU,tr|H4ASX9|H4…	2	2013.1	2013.09	1007.55	Autolysin OS=Staphylococcus aureus subsp. aureus CIG1233 GN=atl PE=4 SV=1	atl	Surface-associated	5.96	3710.4	6.9971	0	203.3	2	1	0.0141	4.3524
SA_92	0.9996	1.886	0.41	1	2012-10-18	K.AYLAVPAAPK.K	tr|H4DYQ8|H4DYQ8_STAAU,sp|A7X0T9|ATL_STAA1,sp|Q2FZK7|ATL_STAA8,sp|Q5HH31|ATL_STAAC,sp|Q931U5|ATL_STAAM,sp|Q99V41|ATL_STAAN,sp|Q6GI31|ATL_STAAR,sp|Q6GAG0|ATL_STAAS,sp|P0C5Z8|ATL_STAAU,sp|Q8NX96|ATL_STAAW,tr|H1SQ45|H1SQ45_STAAU,tr|D2GF18|D2GF18_STAAU,tr|H4BPC0|H4BPC0_STAAU,tr|D2FKS7|D2FKS7_STAAU,tr|D6IZ49|D6IZ49_STAAU,tr|C5N4D4|C5N4D4_STAA3,tr|H7G3I1|H7G3I1_STAA5,tr|H3RWS8|H3RWS8_STAAU,tr|H4ASX9|H4…	2	999.584	999.575	500.795	Autolysin OS=Staphylococcus aureus subsp. aureus CIG1233 GN=atl PE=4 SV=1	atl	Surface-associated	8.63	2106.1	8.786	0	353	2	0	0.0088	3.4716
SA_U17	1	4.786	0.528	1	33/96	K.AEVKNPTQNISGTQVYQDPAIVQPK.A	tr|H4HMQ6|H4HMQ6_STAAU,sp|A7X0T9|ATL_STAA1,sp|Q2FZK7|ATL_STAA8,sp|Q5HH31|ATL_STAAC,sp|Q931U5|ATL_STAAM,sp|Q99V41|ATL_STAAN,sp|Q6GI31|ATL_STAAR,sp|Q6GAG0|ATL_STAAS,sp|P0C5Z8|ATL_STAAU,sp|Q8NX96|ATL_STAAW,tr|H1SQ45|H1SQ45_STAAU,tr|D2GF18|D2GF18_STAAU,tr|H4BPC0|H4BPC0_STAAU,tr|D2FKS7|D2FKS7_STAAU,tr|D6IZ49|D6IZ49_STAAU,tr|C5N4D4|C5N4D4_STAA3,tr|H7G3I1|H7G3I1_STAA5,tr|H3RWS8|H3RWS8_STAAU,tr|H4ASX9|H4…	3	2724.42	2724.41	909.143	Autolysin OS=Staphylococcus aureus subsp. aureus CIG290 GN=atl PE=4 SV=1	atl	Surface-associated	6.11	2534.6	5.9763	0	1192.4	2	1	0.0163	7.8467
SA_GP17	1	4.471	0.464	1	42/186	K.ATTEQAKAEVKNPTQNISGTQVYQDPAIVQPK.A	tr|H4HMQ6|H4HMQ6_STAAU,sp|A7X0T9|ATL_STAA1,sp|Q2FZK7|ATL_STAA8,sp|Q5HH31|ATL_STAAC,sp|Q931U5|ATL_STAAM,sp|Q99V41|ATL_STAAN,sp|Q6GI31|ATL_STAAR,sp|Q6GAG0|ATL_STAAS,sp|P0C5Z8|ATL_STAAU,sp|Q8NX96|ATL_STAAW,tr|H1SQ45|H1SQ45_STAAU,tr|D2GF18|D2GF18_STAAU,tr|H4BPC0|H4BPC0_STAAU,tr|D2FKS7|D2FKS7_STAAU,tr|D6IZ49|D6IZ49_STAAU,tr|C5N4D4|C5N4D4_STAA3,tr|H7G3I1|H7G3I1_STAA5,tr|H3RWS8|H3RWS8_STAAU,tr|H4ASX9|H4…	4	3453.81	3453.77	864.451	Autolysin OS=Staphylococcus aureus subsp. aureus CIG290 GN=atl PE=4 SV=1	atl	Surface-associated	6.22	2317.3	8.9941	0	883.2	2	2	0.0311	3.7168
SA_GP2	0.9768	2.727	0.125	1	34/132	R.WNPAHPGTHQYATDIDWANINAK.I	tr|H4EV25|H4EV25_STAAU,sp|Q6GAG0|ATL_STAAS,sp|Q8NX96|ATL_STAAW,tr|D6UBN4|D6UBN4_STAAU,tr|F3TMJ7|F3TMJ7_STAAU,tr|H4H5Q4|H4H5Q4_STAAU,tr|H4A3M5|H4A3M5_STAAU,tr|H0DAN4|H0DAN4_STAAU,tr|E1E726|E1E726_STAAU,tr|F5W2P9|F5W2P9_STAAU	4	2619.24	2619.23	655.814	Autolysin OS=Staphylococcus aureus subsp. aureus CIGC128 GN=atl PE=4 SV=1	atl	Surface-associated	5.98	2932.3	7.3572	0	1077.7	2	0	0.0193	0.639
SA_U17	1	3.302	0.458	1	16/20	K.IEEDYTSYFPK.Y	tr|H4D955|H4D955_STAAU,sp|A7X0T9|ATL_STAA1,sp|Q2FZK7|ATL_STAA8,sp|Q5HH31|ATL_STAAC,sp|Q931U5|ATL_STAAM,sp|Q99V41|ATL_STAAN,sp|Q6GI31|ATL_STAAR,sp|Q6GAG0|ATL_STAAS,sp|P0C5Z8|ATL_STAAU,sp|Q8NX96|ATL_STAAW,tr|H1SQ45|H1SQ45_STAAU,tr|D2GF18|D2GF18_STAAU,tr|H4BPC0|H4BPC0_STAAU,tr|D2FKS7|D2FKS7_STAAU,tr|D6IZ49|D6IZ49_STAAU,tr|C5N4D4|C5N4D4_STAA3,tr|H7G3I1|H7G3I1_STAA5,tr|H3RWS8|H3RWS8_STAAU,tr|H4ASX9|H4…	2	1390.64	1390.63	696.322	Autolysin OS=Staphylococcus aureus subsp. aureus CIGC340D GN=atl PE=4 SV=1	atl	Surface-associated	4.14	2882.9	4.5956	0	919.9	2	0	0.0064	5.4472
SA_286	1	3.933	0.442	1	47/186	K.ATTEQAKAEVKNPTQNISGTQVYQDPAIVQPK.T	tr|H4D955|H4D955_STAAU,sp|A7X0T9|ATL_STAA1,sp|Q2FZK7|ATL_STAA8,sp|Q5HH31|ATL_STAAC,sp|Q931U5|ATL_STAAM,sp|Q99V41|ATL_STAAN,sp|Q6GI31|ATL_STAAR,sp|Q6GAG0|ATL_STAAS,sp|P0C5Z8|ATL_STAAU,sp|Q8NX96|ATL_STAAW,tr|H1SQ45|H1SQ45_STAAU,tr|D2GF18|D2GF18_STAAU,tr|H4BPC0|H4BPC0_STAAU,tr|D2FKS7|D2FKS7_STAAU,tr|D6IZ49|D6IZ49_STAAU,tr|C5N4D4|C5N4D4_STAA3,tr|H7G3I1|H7G3I1_STAA5,tr|H3RWS8|H3RWS8_STAAU,tr|H4ASX9|H4…	4	3453.8	3453.77	864.451	Autolysin OS=Staphylococcus aureus subsp. aureus CIGC340D GN=atl PE=4 SV=1	atl	Surface-associated	6.22	2402.7	6.8829	0	1228.4	2	2	0.0238	3.4866
SA_GP17	0.9999	2.725	0.391	1	14/20	K.SIYLFGTVNGK.S	tr|H4D955|H4D955_STAAU,sp|A7X0T9|ATL_STAA1,sp|Q2FZK7|ATL_STAA8,sp|Q5HH31|ATL_STAAC,sp|Q931U5|ATL_STAAM,sp|Q99V41|ATL_STAAN,sp|Q6GAG0|ATL_STAAS,sp|P0C5Z8|ATL_STAAU,sp|Q8NX96|ATL_STAAW,tr|H4BPC0|H4BPC0_STAAU,tr|C5N4D4|C5N4D4_STAA3,tr|H3RWS8|H3RWS8_STAAU,tr|H4ASX9|H4ASX9_STAAU,tr|C8L526|C8L526_STAAU,tr|C8N4I6|C8N4I6_STAAU,tr|H4B0T1|H4B0T1_STAAU,tr|H1TCV4|H1TCV4_STAAU,tr|D6UBN4|D6UBN4_STAAU,tr|H3XHL8…	2	1197.65	1197.64	599.827	Autolysin OS=Staphylococcus aureus subsp. aureus CIGC340D GN=atl PE=4 SV=1	atl	Surface-associated	8.31	3046.4	5.5016	0	820.9	2	0	0.0066	4.3791
SA_286	1	3.452	0.367	1	27/64	K.QQQIDKSIYLFGTVNGK.S	tr|H4DR14|H4DR14_STAAU,sp|A7X0T9|ATL_STAA1,sp|Q2FZK7|ATL_STAA8,sp|Q5HH31|ATL_STAAC,sp|Q931U5|ATL_STAAM,sp|Q99V41|ATL_STAAN,sp|Q6GAG0|ATL_STAAS,sp|P0C5Z8|ATL_STAAU,sp|Q8NX96|ATL_STAAW,tr|H4BPC0|H4BPC0_STAAU,tr|C5N4D4|C5N4D4_STAA3,tr|H3RWS8|H3RWS8_STAAU,tr|H4ASX9|H4ASX9_STAAU,tr|C8L526|C8L526_STAAU,tr|C8N4I6|C8N4I6_STAAU,tr|H4B0T1|H4B0T1_STAAU,tr|H1TCV4|H1TCV4_STAAU,tr|D6UBN4|D6UBN4_STAAU,tr|H3XHL8…	3	1938.04	1938.02	647.014	Autolysin OS=Staphylococcus aureus subsp. aureus CIGC348 GN=SACIGC348_1685 PE=4 SV=1	atl	Surface-associated	8.5	3058.8	9.4794	0	830.6	2	1	0.0184	5.5255
SA_286	1	3.039	0.402	1	15/22	K.DYNSPTLIGWVK.Q	tr|H4DR14|H4DR14_STAAU,sp|A7X0T9|ATL_STAA1,sp|Q2FZK7|ATL_STAA8,sp|Q5HH31|ATL_STAAC,sp|Q931U5|ATL_STAAM,sp|Q99V41|ATL_STAAN,sp|Q6GI31|ATL_STAAR,sp|Q6GAG0|ATL_STAAS,sp|P0C5Z8|ATL_STAAU,sp|Q8NX96|ATL_STAAW,tr|H1SQ45|H1SQ45_STAAU,tr|D2GF18|D2GF18_STAAU,tr|H4BPC0|H4BPC0_STAAU,tr|D2FKS7|D2FKS7_STAAU,tr|D6IZ49|D6IZ49_STAAU,tr|C5N4D4|C5N4D4_STAA3,tr|H7G3I1|H7G3I1_STAA5,tr|H3RWS8|H3RWS8_STAAU,tr|H4ASX9|H4…	2	1391.72	1391.71	696.861	Autolysin OS=Staphylococcus aureus subsp. aureus CIGC348 GN=SACIGC348_1685 PE=4 SV=1	atl	Surface-associated	5.83	3555.9	5.8835	0	853.8	2	0	0.0082	4.6961
SA_ATCC35845	1	3.948	0.485	1	19/34	E.TAPTDYLSWGVGAVGNPR.F	tr|H4DR14|H4DR14_STAAU,sp|A7X0T9|ATL_STAA1,sp|Q2FZK7|ATL_STAA8,sp|Q5HH31|ATL_STAAC,sp|Q931U5|ATL_STAAM,sp|Q99V41|ATL_STAAN,sp|Q6GI31|ATL_STAAR,sp|Q6GAG0|ATL_STAAS,sp|P0C5Z8|ATL_STAAU,sp|Q8NX96|ATL_STAAW,tr|H1SQ45|H1SQ45_STAAU,tr|D2GF18|D2GF18_STAAU,tr|H4BPC0|H4BPC0_STAAU,tr|D2FKS7|D2FKS7_STAAU,tr|D6IZ49|D6IZ49_STAAU,tr|C5N4D4|C5N4D4_STAA3,tr|H7G3I1|H7G3I1_STAA5,tr|H3RWS8|H3RWS8_STAAU,tr|H4ASX9|H4…	2	1859.92	1859.92	930.966	Autolysin OS=Staphylococcus aureus subsp. aureus CIGC348 GN=SACIGC348_1685 PE=4 SV=1	atl	Surface-associated	5.5	3718.4	3.3299	0	1115.6	1	0	0.0062	5.8056
SA_GP17	1	3.402	0.431	1	17/22	K.FYLVQDYNSGNK.F	tr|H4DR14|H4DR14_STAAU,sp|A7X0T9|ATL_STAA1,sp|Q2FZK7|ATL_STAA8,sp|Q5HH31|ATL_STAAC,sp|Q931U5|ATL_STAAM,sp|Q99V41|ATL_STAAN,sp|Q6GI31|ATL_STAAR,sp|Q6GAG0|ATL_STAAS,sp|P0C5Z8|ATL_STAAU,sp|Q8NX96|ATL_STAAW,tr|H1SQ45|H1SQ45_STAAU,tr|D2GF18|D2GF18_STAAU,tr|H4BPC0|H4BPC0_STAAU,tr|D6IZ49|D6IZ49_STAAU,tr|C5N4D4|C5N4D4_STAA3,tr|H7G3I1|H7G3I1_STAA5,tr|H3RWS8|H3RWS8_STAAU,tr|H4ASX9|H4ASX9_STAAU,tr|C8L526|C8…	2	1446.69	1446.68	724.346	Autolysin OS=Staphylococcus aureus subsp. aureus CIGC348 GN=SACIGC348_1685 PE=4 SV=1	atl	Surface-associated	5.83	2407.8	8.4903	0	1526	2	0	0.0123	5.2385
SA_280	0.9999	2.758	0.394	1	14/24	K.EASLGGNKFYLVK.D	tr|H4DR14|H4DR14_STAAU,sp|A7X0T9|ATL_STAA1,sp|Q2FZK7|ATL_STAA8,sp|Q5HH31|ATL_STAAC,sp|Q931U5|ATL_STAAM,sp|Q99V41|ATL_STAAN,sp|Q6GI31|ATL_STAAR,sp|Q6GAG0|ATL_STAAS,sp|P0C5Z8|ATL_STAAU,sp|Q8NX96|ATL_STAAW,tr|H1SQ45|H1SQ45_STAAU,tr|D2GF18|D2GF18_STAAU,tr|H4BPC0|H4BPC0_STAAU,tr|D2FKS7|D2FKS7_STAAU,tr|D6IZ49|D6IZ49_STAAU,tr|C5N4D4|C5N4D4_STAA3,tr|H7G3I1|H7G3I1_STAA5,tr|H3RWS8|H3RWS8_STAAU,tr|H4ASX9|H4…	2	1424.77	1424.77	713.39	Autolysin OS=Staphylococcus aureus subsp. aureus CIGC348 GN=SACIGC348_1685 PE=4 SV=1	atl	Surface-associated	8.59	2450.7	4.9762	0	251.5	2	1	0.0071	4.2807
SA_286	0.9999	2.476	0.393	1	15/22	K.VTPEGIYLIDYR.T	tr|H3S360|H3S360_STAAU,tr|H1SJD9|H1SJD9_STAAU,tr|H4BLP5|H4BLP5_STAAU,tr|D2GIQ7|D2GIQ7_STAAU,tr|D2FIS6|D2FIS6_STAAU,tr|C5N1A6|C5N1A6_STAA3,tr|D6J447|D6J447_STAAU,tr|H7G653|H7G653_STAA5,tr|H3RU87|H3RU87_STAAU,tr|H4AR19|H4AR19_STAAU,tr|C8L7B0|C8L7B0_STAAU,tr|C8ALX6|C8ALX6_STAAU,tr|H3TUN9|H3TUN9_STAAU,tr|C8N0X2|C8N0X2_STAAU,tr|H3U1P7|H3U1P7_STAAU,tr|C8A7P6|C8A7P6_STAAU,tr|H4AY73|H4AY73_STAAU,tr|H1T9J…	2	1437.76	1437.75	719.883	Bacterial extracellular solute-binding s, 5 Middle family protein OS=Staphylococcus aureus subsp. aureus CIG1605 GN=SACIG1605_0784 PE=4 SV=1	SACIG1605_0784	Surface-associated	4.37	3429.7	6.9455	0	388.8	2	0	0.01	4.0307
SA_700	1	3.488	0.537	1	19/36	R.DVPNSYIAYNDQIVAANSK.V	tr|H4ECR2|H4ECR2_STAAU,tr|H1SJD9|H1SJD9_STAAU,tr|H4BLP5|H4BLP5_STAAU,tr|D2GIQ7|D2GIQ7_STAAU,tr|D2FIS6|D2FIS6_STAAU,tr|C5N1A6|C5N1A6_STAA3,tr|D6J447|D6J447_STAAU,tr|H7G653|H7G653_STAA5,tr|H3RU87|H3RU87_STAAU,tr|H4AR19|H4AR19_STAAU,tr|C8L7B0|C8L7B0_STAAU,tr|C8ALX6|C8ALX6_STAAU,tr|H3TUN9|H3TUN9_STAAU,tr|C8N0X2|C8N0X2_STAAU,tr|H3U1P7|H3U1P7_STAAU,tr|C8A7P6|C8A7P6_STAAU,tr|H4AY73|H4AY73_STAAU,tr|H1T9J…	2	2081.01	2081.01	1041.51	Bacterial extracellular solute-binding s, 5 Middle family protein OS=Staphylococcus aureus subsp. aureus CIG1612 GN=SACIG1612_0796 PE=4 SV=1	SACIG1612_0796	Surface-associated	4.21	2824.3	3.7445	0	622.8	2	0	0.0078	5.8473
SA_286	0.9953	3.269	0.213	1	34/162	K.DGAINKGDYNNSNVDDLINQLNHTVDVK.E	tr|H4DNI6|H4DNI6_STAAU,tr|H4BLP5|H4BLP5_STAAU,tr|C5N1A6|C5N1A6_STAA3,tr|H3RU87|H3RU87_STAAU,tr|H4AR19|H4AR19_STAAU,tr|C8L7B0|C8L7B0_STAAU,tr|C8N0X2|C8N0X2_STAAU,tr|H3U1P7|H3U1P7_STAAU,tr|H4AY73|H4AY73_STAAU,tr|H1T9J1|H1T9J1_STAAU,tr|D6UE97|D6UE97_STAAU,tr|E5TU26|E5TU26_STAAU,tr|C8LI09|C8LI09_STAAU,tr|F9KHP0|F9KHP0_STAAU,tr|C8M1N2|C8M1N2_STAAU,tr|H0CSG7|H0CSG7_STAAU,tr|F3TI55|F3TI55_STAAU,tr|H3X5B…	4	3084.48	3084.47	772.126	Bacterial extracellular solute-binding s, 5 Middle family protein OS=Staphylococcus aureus subsp. aureus CIGC348 GN=SACIGC348_0785 PE=4 SV=1	SACIGC348_0785	Surface-associated	4.28	3978.3	3.0112	0	808.7	2	1	0.0093	1.4477
SA_CA19	0.9766	1.75	0.194	3	2012-11-22	K.AWGGNKTFYSLH.-	tr|H4HAG4|H4HAG4_STAAU,tr|B0I1V8|B0I1V8_STAAU,tr|D2JD69|D2JD69_STAAU,tr|D2GE58|D2GE58_STAAU,tr|H4BRX4|H4BRX4_STAAU,tr|C5N256|C5N256_STAA3,tr|A8Z5P5|A8Z5P5_STAA3,tr|H3TPW5|H3TPW5_STAAU,tr|H3TZ89|H3TZ89_STAAU,tr|H4AW78|H4AW78_STAAU,tr|D6UD55|D6UD55_STAAU,tr|H3XL34|H3XL34_STAAU,tr|H4DGD2|H4DGD2_STAAU,tr|D6LVR1|D6LVR1_STAAU,tr|H4BA70|H4BA70_STAAU,tr|F9JLW9|F9JLW9_STAAU,tr|H4GYM5|H4GYM5_STAAU,tr|H0CUL…	2	1379.67	1379.66	690.838	Bacteriocin, lactococcin 972 family protein OS=Staphylococcus aureus subsp. aureus CIG1835 GN=SACIG1835_2677 PE=4 SV=1	SACIG1835_2677	Surface-associated	8.64	2373.6	7.6718	0	236.6	2	1	0.0106	1.3405
SA_PE1	0.9997	2.75	0.294	1	14/20	R.YEIELNYYSPK.S	tr|D1QE70|D1QE70_STAAU,sp|P00807|BLAC_STAAU,tr|D2J789|D2J789_STAAU,tr|Q6UIV5|Q6UIV5_STAAU,tr|Q53699|Q53699_STAAU,tr|E0XCT3|E0XCT3_STAAU,tr|Q2FC27|Q2FC27_STAAU,tr|E0XCT5|E0XCT5_STAAU,tr|Q60250|Q60250_STAAU,tr|E0XCS6|E0XCS6_STAAU,tr|E0XCV1|E0XCV1_STAAU,tr|D2J7V8|D2J7V8_STAAU,tr|Q2FC48|Q2FC48_STAAU,tr|Q7BWD2|Q7BWD2_STAAU,tr|D2J684|D2J684_STAAU,tr|A6MFN6|A6MFN6_STAAU,tr|E0XCT4|E0XCT4_STAAU,tr|E0XCV8|…	2	1417.69	1417.68	709.846	Beta-lactamase (Fragment) OS=Staphylococcus aureus A9765 GN=SAPG_02871 PE=4 SV=1	blaZ	Surface-associated	4.53	2938.7	6.762	0	793.1	2	0	0.0096	3.6968
SA_U17	1	3.452	0.507	1	17/24	K.YNANIGVYALDTK.S	tr|D2N8R0|D2N8R0_STAA5,tr|Q6UIV5|Q6UIV5_STAAU,tr|H7G7J6|H7G7J6_STAA5,tr|H4HQH1|H4HQH1_STAAU,tr|D2UNR3|D2UNR3_STAAU,tr|F5WCW8|F5WCW8_STAAU,tr|H0CNN9|H0CNN9_STAAU,tr|C5Q4Q7|C5Q4Q7_STAAU,tr|D2FF41|D2FF41_STAAU,tr|H4CP14|H4CP14_STAAU,tr|H3YF61|H3YF61_STAAU,tr|Q6UIU7|Q6UIU7_STAAU,tr|Q2FC64|Q2FC64_STAAU,tr|Q6UIV7|Q6UIV7_STAAU,tr|D2JKK7|D2JKK7_STAAU,tr|Q2FC31|Q2FC31_STAAU,tr|Q2FC80|Q2FC80_STAAU,tr|Q2FC2…	2	1440.73	1440.72	721.37	Beta-lactamase OS=Staphylococcus aureus (strain MRSA ST398 \ isolate S0385) GN=SAPIG2020 PE=4 SV=1	blaZ	Surface-associated	5.83	2735.7	4.436	0	909.6	2	0	0.0064	5.7482
SA_286	0.9996	1.816	0.396	1	2012-11-16	R.NDVAFVYPK.N	tr|D2N8R0|D2N8R0_STAA5,sp|P00807|BLAC_STAAU,tr|D2J789|D2J789_STAAU,tr|Q53699|Q53699_STAAU,tr|Q2FC27|Q2FC27_STAAU,tr|Q60250|Q60250_STAAU,tr|D2J7V8|D2J7V8_STAAU,tr|Q2FC48|Q2FC48_STAAU,tr|Q7BWD2|Q7BWD2_STAAU,tr|D2J684|D2J684_STAAU,tr|A6MFN6|A6MFN6_STAAU,tr|B1B3M7|B1B3M7_STAAU,tr|D2GH93|D2GH93_STAAU,tr|H4BRZ5|H4BRZ5_STAAU,tr|A8Z5P0|A8Z5P0_STAA3,tr|C5N258|C5N258_STAA3,tr|D6J4Y6|D6J4Y6_STAAU,tr|H3RT32|…	2	1051.54	1051.53	526.774	Beta-lactamase OS=Staphylococcus aureus (strain MRSA ST398 \ isolate S0385) GN=SAPIG2020 PE=4 SV=1	blaZ	Surface-associated	5.83	2160.2	7.7832	0	623.1	2	0	0.0082	3.3193
SA_286	0.9995	3.217	0.34	2	32/132	K.VADKSGQAITYASRNDVAFVYPK.N	tr|D2N8R0|D2N8R0_STAA5,sp|P00807|BLAC_STAAU,tr|D2J789|D2J789_STAAU,tr|Q53699|Q53699_STAAU,tr|Q2FC27|Q2FC27_STAAU,tr|Q60250|Q60250_STAAU,tr|D2J7V8|D2J7V8_STAAU,tr|Q2FC48|Q2FC48_STAAU,tr|Q7BWD2|Q7BWD2_STAAU,tr|D2J684|D2J684_STAAU,tr|A6MFN6|A6MFN6_STAAU,tr|B1B3M7|B1B3M7_STAAU,tr|D2GH93|D2GH93_STAAU,tr|H4BRZ5|H4BRZ5_STAAU,tr|A8Z5P0|A8Z5P0_STAA3,tr|C5N258|C5N258_STAA3,tr|D6J4Y6|D6J4Y6_STAAU,tr|H3RT32|…	4	2499.29	2499.28	625.826	Beta-lactamase OS=Staphylococcus aureus (strain MRSA ST398 \ isolate S0385) GN=SAPIG2020 PE=4 SV=1	blaZ	Surface-associated	8.4	2656.1	5.6725	0	685	2	2	0.0142	2.3345
SA_U17	0.9995	2.023	0.333	1	31/108	K.AINSAILLEQVPYNKLNKK.I	tr|C8LQY1|C8LQY1_STAAU,sp|P00807|BLAC_STAAU,tr|D2J789|D2J789_STAAU,tr|Q6UIV5|Q6UIV5_STAAU,tr|Q53699|Q53699_STAAU,tr|E0XCT3|E0XCT3_STAAU,tr|Q2FC27|Q2FC27_STAAU,tr|E0XCS6|E0XCS6_STAAU,tr|E0XCV1|E0XCV1_STAAU,tr|D2J7V8|D2J7V8_STAAU,tr|Q2FC48|Q2FC48_STAAU,tr|Q7BWD2|Q7BWD2_STAAU,tr|D2J684|D2J684_STAAU,tr|A6MFN6|A6MFN6_STAAU,tr|E0XCT4|E0XCT4_STAAU,tr|E0XCV8|E0XCV8_STAAU,tr|E0XCV6|E0XCV6_STAAU,tr|D2GH93|…	4	2155.25	2155.24	539.816	Beta-lactamase OS=Staphylococcus aureus A6300 GN=SAIG_00974 PE=4 SV=1	blaZ	Surface-associated	9.53	3254.4	5.0017	0	443.7	2	1	0.0108	2.3628
SA_U17	0.9997	2.632	0.34	1	29/102	K.KVHINKDDIVAYSPILEK.Y	tr|H0C7F5|H0C7F5_STAAU,sp|P00807|BLAC_STAAU,tr|D2J789|D2J789_STAAU,tr|Q6UIV5|Q6UIV5_STAAU,tr|E0XCT3|E0XCT3_STAAU,tr|Q2FC27|Q2FC27_STAAU,tr|E0XCS6|E0XCS6_STAAU,tr|E0XCV1|E0XCV1_STAAU,tr|Q2FC48|Q2FC48_STAAU,tr|Q7BWD2|Q7BWD2_STAAU,tr|D2J684|D2J684_STAAU,tr|A6MFN6|A6MFN6_STAAU,tr|E0XCV6|E0XCV6_STAAU,tr|D2GH93|D2GH93_STAAU,tr|H4BRZ5|H4BRZ5_STAAU,tr|A8Z5P0|A8Z5P0_STAA3,tr|C5N258|C5N258_STAA3,tr|D6J4Y6|…	4	2081.17	2081.15	521.295	Beta-lactamase OS=Staphylococcus aureus subsp. aureus 21194 GN=SA21194_2496 PE=4 SV=1	blaZ	Surface-associated	6.75	2698.2	10.1669	0	726.2	2	1	0.0212	2.5169
SA_280	0.9049	2.859	0.224	1	23/72	G.DKVTNPVRYEIELNYYSPK.S	tr|F5WA75|F5WA75_STAAU,sp|P00807|BLAC_STAAU,tr|D2J789|D2J789_STAAU,tr|Q6UIV5|Q6UIV5_STAAU,tr|Q53699|Q53699_STAAU,tr|E0XCT3|E0XCT3_STAAU,tr|Q2FC27|Q2FC27_STAAU,tr|E0XCT5|E0XCT5_STAAU,tr|Q60250|Q60250_STAAU,tr|E0XCS6|E0XCS6_STAAU,tr|E0XCV1|E0XCV1_STAAU,tr|D2J7V8|D2J7V8_STAAU,tr|Q2FC48|Q2FC48_STAAU,tr|Q7BWD2|Q7BWD2_STAAU,tr|D2J684|D2J684_STAAU,tr|A6MFN6|A6MFN6_STAAU,tr|E0XCT4|E0XCT4_STAAU,tr|E0XCV8|…	3	2327.2	2327.18	776.734	Beta-lactamase OS=Staphylococcus aureus subsp. aureus 21305 GN=SA21305_2772 PE=4 SV=1	blaZ	Surface-associated	6.18	3102	7.3384	0	607	1	2	0.0171	3.3241
SA_286	1	4.091	0.391	1	25/64	K.VHINKDDIVAYSPILEK.Y	tr|E5TAU3|E5TAU3_STAAU,sp|P00807|BLAC_STAAU,tr|D2J789|D2J789_STAAU,tr|Q6UIV5|Q6UIV5_STAAU,tr|E0XCT3|E0XCT3_STAAU,tr|Q2FC27|Q2FC27_STAAU,tr|E0XCS6|E0XCS6_STAAU,tr|E0XCV1|E0XCV1_STAAU,tr|Q2FC48|Q2FC48_STAAU,tr|Q7BWD2|Q7BWD2_STAAU,tr|D2J684|D2J684_STAAU,tr|A6MFN6|A6MFN6_STAAU,tr|E0XCV6|E0XCV6_STAAU,tr|D2GH93|D2GH93_STAAU,tr|H4BRZ5|H4BRZ5_STAAU,tr|A8Z5P0|A8Z5P0_STAA3,tr|C5N258|C5N258_STAA3,tr|D6J4Y6|…	3	1953.07	1953.06	652.026	Beta-lactamase OS=Staphylococcus aureus subsp. aureus CGS00 GN=CGSSa00_08340 PE=4 SV=1	blaZ	Surface-associated	5.38	2875.1	6.8504	0	880.4	2	1	0.0134	6.2573
SA_U17	1	3.642	0.509	1	27/72	K.SGQAITYASRNDVAFVYPK.G	tr|H3S893|H3S893_STAAU,sp|P00807|BLAC_STAAU,tr|D2J789|D2J789_STAAU,tr|Q53699|Q53699_STAAU,tr|Q2FC27|Q2FC27_STAAU,tr|Q60250|Q60250_STAAU,tr|D2J7V8|D2J7V8_STAAU,tr|Q2FC48|Q2FC48_STAAU,tr|Q7BWD2|Q7BWD2_STAAU,tr|D2J684|D2J684_STAAU,tr|A6MFN6|A6MFN6_STAAU,tr|B1B3M7|B1B3M7_STAAU,tr|D2GH93|D2GH93_STAAU,tr|H4BRZ5|H4BRZ5_STAAU,tr|A8Z5P0|A8Z5P0_STAA3,tr|C5N258|C5N258_STAA3,tr|D6J4Y6|D6J4Y6_STAAU,tr|H3RT32|…	3	2086.06	2086.05	696.357	Beta-lactamase OS=Staphylococcus aureus subsp. aureus CIG1605 GN=blaZ PE=4 SV=1	blaZ	Surface-associated	8.22	2782.7	6.9408	0	773.2	2	1	0.0145	7.1738
SA_617	0.9907	1.674	0.308	2	2012-09-16	R.NDVAFVYPK.G	tr|H3S893|H3S893_STAAU,sp|P00807|BLAC_STAAU,tr|D2J789|D2J789_STAAU,tr|Q53699|Q53699_STAAU,tr|Q2FC27|Q2FC27_STAAU,tr|Q60250|Q60250_STAAU,tr|D2J7V8|D2J7V8_STAAU,tr|Q2FC48|Q2FC48_STAAU,tr|Q7BWD2|Q7BWD2_STAAU,tr|D2J684|D2J684_STAAU,tr|A6MFN6|A6MFN6_STAAU,tr|B1B3M7|B1B3M7_STAAU,tr|D2GH93|D2GH93_STAAU,tr|H4BRZ5|H4BRZ5_STAAU,tr|A8Z5P0|A8Z5P0_STAA3,tr|C5N258|C5N258_STAA3,tr|D6J4Y6|D6J4Y6_STAAU,tr|H3RT32|…	2	1051.54	1051.53	526.774	Beta-lactamase OS=Staphylococcus aureus subsp. aureus CIG1605 GN=blaZ PE=4 SV=1	blaZ	Surface-associated	5.83	2065.3	8.6374	0	276.5	2	0	0.0091	2.2754
SA_286	1	2.959	0.374	1	21/68	K.AINSAILLEQVPYNKLNK.K	tr|H4ECE8|H4ECE8_STAAU,sp|P00807|BLAC_STAAU,tr|D2J789|D2J789_STAAU,tr|Q6UIV5|Q6UIV5_STAAU,tr|Q53699|Q53699_STAAU,tr|E0XCT3|E0XCT3_STAAU,tr|Q2FC27|Q2FC27_STAAU,tr|E0XCS6|E0XCS6_STAAU,tr|E0XCV1|E0XCV1_STAAU,tr|D2J7V8|D2J7V8_STAAU,tr|Q2FC48|Q2FC48_STAAU,tr|Q7BWD2|Q7BWD2_STAAU,tr|D2J684|D2J684_STAAU,tr|A6MFN6|A6MFN6_STAAU,tr|E0XCT4|E0XCT4_STAAU,tr|E0XCV8|E0XCV8_STAAU,tr|E0XCV6|E0XCV6_STAAU,tr|D2GH93|…	3	2027.15	2027.14	676.721	Beta-lactamase OS=Staphylococcus aureus subsp. aureus CIG1612 GN=SACIG1612_0682 PE=4 SV=1	blaZ	Surface-associated	8.54	3494.2	6.1571	0	324.6	2	1	0.0125	5.1433
SA_U17	0.9971	2.742	0.212	1	16/28	K.AINSAILLEQVPYNK.L	tr|H4HQH1|H4HQH1_STAAU,sp|P00807|BLAC_STAAU,tr|D2J789|D2J789_STAAU,tr|Q6UIV5|Q6UIV5_STAAU,tr|Q53699|Q53699_STAAU,tr|E0XCT3|E0XCT3_STAAU,tr|Q2FC27|Q2FC27_STAAU,tr|E0XCS6|E0XCS6_STAAU,tr|E0XCV1|E0XCV1_STAAU,tr|D2J7V8|D2J7V8_STAAU,tr|Q2FC48|Q2FC48_STAAU,tr|Q7BWD2|Q7BWD2_STAAU,tr|D2J684|D2J684_STAAU,tr|A6MFN6|A6MFN6_STAAU,tr|E0XCT4|E0XCT4_STAAU,tr|E0XCV8|E0XCV8_STAAU,tr|E0XCV6|E0XCV6_STAAU,tr|D2GH93|…	2	1671.94	1671.92	836.967	Beta-lactamase OS=Staphylococcus aureus subsp. aureus CIG290 GN=blaZ PE=4 SV=1	blaZ	Surface-associated	6.05	3449.9	9.5582	0	497.7	2	0	0.016	2.8113
SA_617	0.9848	2.906	0.347	1	26/80	E.LGDKVTNPVRYEIELNYYSPK.S	tr|H4D5P2|H4D5P2_STAAU,sp|P00807|BLAC_STAAU,tr|D2J789|D2J789_STAAU,tr|Q6UIV5|Q6UIV5_STAAU,tr|Q53699|Q53699_STAAU,tr|E0XCT3|E0XCT3_STAAU,tr|Q2FC27|Q2FC27_STAAU,tr|E0XCT5|E0XCT5_STAAU,tr|Q60250|Q60250_STAAU,tr|E0XCS6|E0XCS6_STAAU,tr|E0XCV1|E0XCV1_STAAU,tr|D2J7V8|D2J7V8_STAAU,tr|Q2FC48|Q2FC48_STAAU,tr|Q7BWD2|Q7BWD2_STAAU,tr|D2J684|D2J684_STAAU,tr|A6MFN6|A6MFN6_STAAU,tr|E0XCT4|E0XCT4_STAAU,tr|E0XCV8|…	3	2497.3	2497.29	833.436	Beta-lactamase OS=Staphylococcus aureus subsp. aureus CIGC340D GN=blaZ PE=4 SV=1	blaZ	Surface-associated	6.18	3177.6	6.8391	0	877.4	1	2	0.0171	4.6844
SA_286	1	3.122	0.406	1	24/72	K.YSDNTANNKIINEIGGIKK.I	tr|D2UNR3|D2UNR3_STAAU,tr|Q6UIV5|Q6UIV5_STAAU,tr|E0XCV1|E0XCV1_STAAU,tr|E0XCV6|E0XCV6_STAAU,tr|A8Z5P0|A8Z5P0_STAA3,tr|H3XL28|H3XL28_STAAU,tr|H4HQH1|H4HQH1_STAAU,tr|F5WCW8|F5WCW8_STAAU,tr|H0CNN9|H0CNN9_STAAU,tr|C5Q4Q7|C5Q4Q7_STAAU,tr|D2FF41|D2FF41_STAAU,tr|H4CP14|H4CP14_STAAU,tr|H3YF61|H3YF61_STAAU,tr|E7MFY1|E7MFY1_STAAU,tr|Q2FC64|Q2FC64_STAAU,tr|Q6UIV7|Q6UIV7_STAAU,tr|E0XD05|E0XD05_STAAU,tr|D2JKK…	3	2091.11	2091.1	698.039	Beta-lactamase OS=Staphylococcus aureus subsp. aureus H19 GN=SAUG_02329 PE=4 SV=1	blaZ	Surface-associated	8.43	2403.9	6.6853	0	703.6	2	1	0.014	5.6065
SA_U17	0.9999	2.488	0.414	1	23/72	K.AINSAILLEQVPYNKLNKK.V	tr|D2FYP0|D2FYP0_STAAU,sp|P00807|BLAC_STAAU,tr|D2J789|D2J789_STAAU,tr|Q6UIV5|Q6UIV5_STAAU,tr|Q53699|Q53699_STAAU,tr|E0XCT3|E0XCT3_STAAU,tr|Q2FC27|Q2FC27_STAAU,tr|E0XCS6|E0XCS6_STAAU,tr|E0XCV1|E0XCV1_STAAU,tr|D2J7V8|D2J7V8_STAAU,tr|Q2FC48|Q2FC48_STAAU,tr|Q7BWD2|Q7BWD2_STAAU,tr|D2J684|D2J684_STAAU,tr|A6MFN6|A6MFN6_STAAU,tr|E0XCT4|E0XCT4_STAAU,tr|E0XCV8|E0XCV8_STAAU,tr|E0XCV6|E0XCV6_STAAU,tr|D2GH93|…	3	2155.24	2155.24	719.419	Beta-lactamase OS=Staphylococcus aureus subsp. aureus M899 GN=SAWG_02644 PE=4 SV=1	blaZ	Surface-associated	9.53	3252.2	3.3823	0	415.2	2	1	0.0073	5.0967
SA_PE1	1	3.324	0.45	1	22/52	K.KYNAHIGVYALDTK.S	tr|D6SIM2|D6SIM2_STAAU,sp|P00807|BLAC_STAAU,tr|Q53699|Q53699_STAAU,tr|Q2FC27|Q2FC27_STAAU,tr|Q60250|Q60250_STAAU,tr|D2J7V8|D2J7V8_STAAU,tr|Q2FC48|Q2FC48_STAAU,tr|Q7BWD2|Q7BWD2_STAAU,tr|A6MFN6|A6MFN6_STAAU,tr|D2GH93|D2GH93_STAAU,tr|A8Z5P0|A8Z5P0_STAA3,tr|C5N258|C5N258_STAA3,tr|D6J4Y6|D6J4Y6_STAAU,tr|H3RTX3|H3RTX3_STAAU,tr|H4AW24|H4AW24_STAAU,tr|C8ATB5|C8ATB5_STAAU,tr|C8L0E4|C8L0E4_STAAU,tr|H3TP52|…	3	1591.85	1591.84	531.619	Beta-lactamase OS=Staphylococcus aureus subsp. aureus MN8 GN=blaZ PE=4 SV=1	blaZ	Surface-associated	8.44	2018.3	7.7749	0	652.2	2	0	0.0124	6.5272
SA_894	0.9985	2.378	0.274	6	15/60	K.QAGWDTVSKAIVGGAK.F	tr|D3EVE5|D3EVE5_STAA4,sp|A7X0T9|ATL_STAA1,sp|Q2FZK7|ATL_STAA8,sp|Q5HH31|ATL_STAAC,sp|Q931U5|ATL_STAAM,sp|Q99V41|ATL_STAAN,sp|Q6GI31|ATL_STAAR,sp|Q6GAG0|ATL_STAAS,sp|P0C5Z8|ATL_STAAU,sp|Q8NX96|ATL_STAAW,tr|H1SQ45|H1SQ45_STAAU,tr|D2GF18|D2GF18_STAAU,tr|D2FKS7|D2FKS7_STAAU,tr|D6IZ49|D6IZ49_STAAU,tr|C5N4D4|C5N4D4_STAA3,tr|H7G3I1|H7G3I1_STAA5,tr|H3RWS8|H3RWS8_STAAU,tr|H4ASX9|H4ASX9_STAAU,tr|C8L526|C8…	3	1586.85	1586.84	529.955	Bifunctional autolysin Atl \ N-acetylmuramoyl-L-alanine amidase\ endo-beta-N-acetylglucosaminidase OS=Staphylococcus aureus (strain 04-02981) GN=atl PE=4 SV=1	atl	Surface-associated	8.59	2784.5	5.9124	0	344.4	2	1	0.0094	3.1312
SA_GP17	0.9977	2.038	0.222	1	2012-11-16	K.DYNYTYVIK.N	tr|D3EVE5|D3EVE5_STAA4,sp|A7X0T9|ATL_STAA1,sp|Q2FZK7|ATL_STAA8,sp|Q5HH31|ATL_STAAC,sp|Q931U5|ATL_STAAM,sp|Q99V41|ATL_STAAN,sp|Q6GI31|ATL_STAAR,sp|Q6GAG0|ATL_STAAS,sp|P0C5Z8|ATL_STAAU,sp|Q8NX96|ATL_STAAW,tr|H1SQ45|H1SQ45_STAAU,tr|D2GF18|D2GF18_STAAU,tr|H4BPC0|H4BPC0_STAAU,tr|D2FKS7|D2FKS7_STAAU,tr|D6IZ49|D6IZ49_STAAU,tr|C5N4D4|C5N4D4_STAA3,tr|H7G3I1|H7G3I1_STAA5,tr|H3RWS8|H3RWS8_STAAU,tr|H4ASX9|H4…	2	1177.57	1177.57	589.79	Bifunctional autolysin Atl \ N-acetylmuramoyl-L-alanine amidase\ endo-beta-N-acetylglucosaminidase OS=Staphylococcus aureus (strain 04-02981) GN=atl PE=4 SV=1	atl	Surface-associated	5.83	2435.4	7.8841	0	551.4	2	0	0.0093	2.4172
SA_286	0.9929	2.099	0.203	2	27/108	R.LDQPQNISIDKINQFLKGK.G	tr|D3EVE5|D3EVE5_STAA4,sp|A7X0T9|ATL_STAA1,sp|Q2FZK7|ATL_STAA8,sp|Q5HH31|ATL_STAAC,sp|Q931U5|ATL_STAAM,sp|Q99V41|ATL_STAAN,sp|Q6GI31|ATL_STAAR,sp|Q6GAG0|ATL_STAAS,sp|P0C5Z8|ATL_STAAU,sp|Q8NX96|ATL_STAAW,tr|H1SQ45|H1SQ45_STAAU,tr|D2GF18|D2GF18_STAAU,tr|H4BPC0|H4BPC0_STAAU,tr|D2FKS7|D2FKS7_STAAU,tr|D6IZ49|D6IZ49_STAAU,tr|C5N4D4|C5N4D4_STAA3,tr|H7G3I1|H7G3I1_STAA5,tr|H3RWS8|H3RWS8_STAAU,tr|H4ASX9|H4…	4	2198.22	2198.21	550.559	Bifunctional autolysin Atl \ N-acetylmuramoyl-L-alanine amidase\ endo-beta-N-acetylglucosaminidase OS=Staphylococcus aureus (strain 04-02981) GN=atl PE=4 SV=1	atl	Surface-associated	8.5	3680.3	6.3571	0	425.7	2	2	0.014	1.0143
SA_U17	1	2.92	0.473	1	27/76	K.YHNVFGIAAYDNDPLREGIK.Y	tr|A6QFR2|A6QFR2_STAAE,sp|A7X0T9|ATL_STAA1,sp|Q2FZK7|ATL_STAA8,sp|Q5HH31|ATL_STAAC,sp|Q931U5|ATL_STAAM,sp|Q99V41|ATL_STAAN,sp|Q6GI31|ATL_STAAR,sp|Q6GAG0|ATL_STAAS,sp|P0C5Z8|ATL_STAAU,sp|Q8NX96|ATL_STAAW,tr|H1SQ45|H1SQ45_STAAU,tr|D2GF18|D2GF18_STAAU,tr|H4BPC0|H4BPC0_STAAU,tr|D2FKS7|D2FKS7_STAAU,tr|D6IZ49|D6IZ49_STAAU,tr|C5N4D4|C5N4D4_STAA3,tr|H7G3I1|H7G3I1_STAA5,tr|H3RWS8|H3RWS8_STAAU,tr|H4ASX9|H4…	3	2291.15	2291.13	764.718	Bifunctional autolysin OS=Staphylococcus aureus (strain Newman) GN=atl PE=4 SV=1	atl	Surface-associated	5.38	3367.2	7.0178	0	481.7	2	1	0.0161	6.1489
SA_700	1	4.616	0.511	1	32/116	K.TNTNVTNAGYSLVDDEDDNSEHQINPELIK.S	tr|C8LZ40|C8LZ40_STAAU,sp|A7X0T9|ATL_STAA1,sp|Q931U5|ATL_STAAM,sp|Q99V41|ATL_STAAN,sp|P0C5Z8|ATL_STAAU,tr|H4BPC0|H4BPC0_STAAU,tr|H4ASX9|H4ASX9_STAAU,tr|C8L526|C8L526_STAAU,tr|C8N4I6|C8N4I6_STAAU,tr|H4B0T1|H4B0T1_STAAU,tr|H1TCV4|H1TCV4_STAAU,tr|E5TTP0|E5TTP0_STAAU,tr|C8LLT8|C8LLT8_STAAU,tr|H4DR14|H4DR14_STAAU,tr|H3X7B3|H3X7B3_STAAU,tr|H4ABR7|H4ABR7_STAAU,tr|H3Z0C7|H3Z0C7_STAAU,tr|D4UDQ2|D4UDQ2_STA…	3	3344.55	3344.53	1115.85	Bifunctional autolysin OS=Staphylococcus aureus A8115 GN=SAJG_01733 PE=4 SV=1	atl	Surface-associated	3.9	3157.8	5.4667	0	718.5	2	0	0.0183	7.5657
SA_PE1	1	3.602	0.565	1	20/40	R.IIETAPTDYLSWGVGAVGNPR.F	tr|C8MRQ5|C8MRQ5_STAAU,sp|A7X0T9|ATL_STAA1,sp|Q2FZK7|ATL_STAA8,sp|Q5HH31|ATL_STAAC,sp|Q931U5|ATL_STAAM,sp|Q99V41|ATL_STAAN,sp|Q6GI31|ATL_STAAR,sp|Q6GAG0|ATL_STAAS,sp|P0C5Z8|ATL_STAAU,sp|Q8NX96|ATL_STAAW,tr|H1SQ45|H1SQ45_STAAU,tr|D2GF18|D2GF18_STAAU,tr|H4BPC0|H4BPC0_STAAU,tr|D2FKS7|D2FKS7_STAAU,tr|D6IZ49|D6IZ49_STAAU,tr|C5N4D4|C5N4D4_STAA3,tr|H7G3I1|H7G3I1_STAA5,tr|H3RWS8|H3RWS8_STAAU,tr|H4ASX9|H4…	2	2215.14	2215.13	1108.57	Bifunctional autolysin OS=Staphylococcus aureus A9763 GN=SANG_01615 PE=4 SV=1	atl	Surface-associated	4.37	4087.2	6.4948	0	973.5	2	0	0.0144	6.1401
SA_280	0.9991	3.447	0.274	1	36/132	K.YHNVFGIAAYDNDPLREGIKYAK.Q	tr|C8MRQ5|C8MRQ5_STAAU,sp|A7X0T9|ATL_STAA1,sp|Q2FZK7|ATL_STAA8,sp|Q5HH31|ATL_STAAC,sp|Q931U5|ATL_STAAM,sp|Q99V41|ATL_STAAN,sp|Q6GI31|ATL_STAAR,sp|Q6GAG0|ATL_STAAS,sp|P0C5Z8|ATL_STAAU,sp|Q8NX96|ATL_STAAW,tr|H1SQ45|H1SQ45_STAAU,tr|D2GF18|D2GF18_STAAU,tr|H4BPC0|H4BPC0_STAAU,tr|D2FKS7|D2FKS7_STAAU,tr|D6IZ49|D6IZ49_STAAU,tr|C5N4D4|C5N4D4_STAA3,tr|H7G3I1|H7G3I1_STAA5,tr|H3RWS8|H3RWS8_STAAU,tr|H4ASX9|H4…	4	2653.35	2653.33	664.34	Bifunctional autolysin OS=Staphylococcus aureus A9763 GN=SANG_01615 PE=4 SV=1	atl	Surface-associated	6.75	3333.6	7.037	0	971.7	2	2	0.0187	2.0118
SA_U17	1	3.411	0.456	1	16/30	R.SHNYSYDQLYDLINEK.Y	tr|H0C591|H0C591_STAAU,sp|A7X0T9|ATL_STAA1,sp|Q2FZK7|ATL_STAA8,sp|Q5HH31|ATL_STAAC,sp|Q931U5|ATL_STAAM,sp|Q99V41|ATL_STAAN,sp|Q6GI31|ATL_STAAR,sp|Q6GAG0|ATL_STAAS,sp|P0C5Z8|ATL_STAAU,sp|Q8NX96|ATL_STAAW,tr|H1SQ45|H1SQ45_STAAU,tr|D2GF18|D2GF18_STAAU,tr|H4BPC0|H4BPC0_STAAU,tr|D2FKS7|D2FKS7_STAAU,tr|D6IZ49|D6IZ49_STAAU,tr|C5N4D4|C5N4D4_STAA3,tr|H7G3I1|H7G3I1_STAA5,tr|H3RWS8|H3RWS8_STAAU,tr|H4ASX9|H4…	2	2000.92	2000.91	1001.46	Bifunctional autolysin OS=Staphylococcus aureus subsp. aureus 21194 GN=atl PE=4 SV=1	atl	Surface-associated	4.53	3621.7	4.4435	0	1108.8	2	0	0.0089	5.1936
SA_PE1	1	2.673	0.414	2	18/52	K.YKPQVNSSINDYIR.K	tr|H0C591|H0C591_STAAU,sp|A7X0T9|ATL_STAA1,sp|Q5HH31|ATL_STAAC,sp|Q931U5|ATL_STAAM,sp|Q99V41|ATL_STAAN,sp|Q6GI31|ATL_STAAR,sp|Q6GAG0|ATL_STAAS,sp|P0C5Z8|ATL_STAAU,sp|Q8NX96|ATL_STAAW,tr|H1SQ45|H1SQ45_STAAU,tr|D2GF18|D2GF18_STAAU,tr|H4BPC0|H4BPC0_STAAU,tr|D2FKS7|D2FKS7_STAAU,tr|D6IZ49|D6IZ49_STAAU,tr|C5N4D4|C5N4D4_STAA3,tr|H7G3I1|H7G3I1_STAA5,tr|H3RWS8|H3RWS8_STAAU,tr|H4ASX9|H4ASX9_STAAU,tr|C8L526…	3	1695.87	1695.86	566.293	Bifunctional autolysin OS=Staphylococcus aureus subsp. aureus 21194 GN=atl PE=4 SV=1	atl	Surface-associated	8.5	2325.4	8.0641	0	355.6	2	0	0.0137	5.3551
SA_280	0.998	2.055	0.252	1	2012-12-20	K.NNGLFTTVYDK.T	tr|H0C591|H0C591_STAAU,sp|A7X0T9|ATL_STAA1,sp|Q2FZK7|ATL_STAA8,sp|Q5HH31|ATL_STAAC,sp|Q931U5|ATL_STAAM,sp|Q99V41|ATL_STAAN,sp|Q6GI31|ATL_STAAR,sp|Q6GAG0|ATL_STAAS,sp|P0C5Z8|ATL_STAAU,sp|Q8NX96|ATL_STAAW,tr|H1SQ45|H1SQ45_STAAU,tr|D2GF18|D2GF18_STAAU,tr|H4BPC0|H4BPC0_STAAU,tr|D2FKS7|D2FKS7_STAAU,tr|D6IZ49|D6IZ49_STAAU,tr|C5N4D4|C5N4D4_STAA3,tr|H7G3I1|H7G3I1_STAA5,tr|H3RWS8|H3RWS8_STAAU,tr|H4ASX9|H4…	2	1270.63	1270.62	636.317	Bifunctional autolysin OS=Staphylococcus aureus subsp. aureus 21194 GN=atl PE=4 SV=1	atl	Surface-associated	5.83	2546.8	5.6575	0	610.9	2	0	0.0072	2.513
SA_286	1	3.965	0.454	1	31/116	K.TNTNVTNAGYSLVDDEDDNSENQINPELIK.S	tr|H0D182|H0D182_STAAU,sp|Q2FZK7|ATL_STAA8,sp|Q5HH31|ATL_STAAC,sp|Q6GAG0|ATL_STAAS,sp|Q8NX96|ATL_STAAW,tr|H3RWS8|H3RWS8_STAAU,tr|H3TXT0|H3TXT0_STAAU,tr|D6UBN4|D6UBN4_STAAU,tr|F0DFX3|F0DFX3_STAAU,tr|F9KAM5|F9KAM5_STAAU,tr|F9KLH6|F9KLH6_STAAU,tr|H0CWI6|H0CWI6_STAAU,tr|F3TMJ7|F3TMJ7_STAAU,tr|H4GE32|H4GE32_STAAU,tr|F4FJM4|F4FJM4_STAAU,tr|H0AXN7|H0AXN7_STAAU,tr|F0D7U9|F0D7U9_STAAU,tr|D4U2R5|D4U2R5_STA…	3	3321.53	3321.51	1108.18	Bifunctional autolysin OS=Staphylococcus aureus subsp. aureus 21232 GN=atl PE=4 SV=1	atl	Surface-associated	3.62	3349.2	6.7077	0	879.5	2	0	0.0223	6.5475
SA_ATCC29213	1	2.996	0.507	1	16/28	K.QVAGSVSGSGNQTFK.A	tr|F9KAM5|F9KAM5_STAAU,sp|A7X0T9|ATL_STAA1,sp|Q2FZK7|ATL_STAA8,sp|Q5HH31|ATL_STAAC,sp|Q931U5|ATL_STAAM,sp|Q99V41|ATL_STAAN,sp|Q6GI31|ATL_STAAR,sp|Q6GAG0|ATL_STAAS,sp|P0C5Z8|ATL_STAAU,sp|Q8NX96|ATL_STAAW,tr|H1SQ45|H1SQ45_STAAU,tr|D2GF18|D2GF18_STAAU,tr|H4BPC0|H4BPC0_STAAU,tr|D2FKS7|D2FKS7_STAAU,tr|D6IZ49|D6IZ49_STAAU,tr|C5N4D4|C5N4D4_STAA3,tr|H3RWS8|H3RWS8_STAAU,tr|H4ASX9|H4ASX9_STAAU,tr|C8L526|C8…	2	1465.73	1465.72	733.865	Bifunctional autolysin OS=Staphylococcus aureus subsp. aureus 21235 GN=atl PE=4 SV=1	atl	Surface-associated	8.75	1137.7	6.2	0	448.9	2	0	0.0091	5.212
SA_286	0.9893	2.354	0.203	3	22/80	K.NNGLFTTVYDKTGKPTKEVQK.T	tr|F9KAM5|F9KAM5_STAAU,sp|A7X0T9|ATL_STAA1,sp|Q2FZK7|ATL_STAA8,sp|Q5HH31|ATL_STAAC,sp|Q931U5|ATL_STAAM,sp|Q99V41|ATL_STAAN,sp|Q6GI31|ATL_STAAR,sp|Q6GAG0|ATL_STAAS,sp|P0C5Z8|ATL_STAAU,sp|Q8NX96|ATL_STAAW,tr|H1SQ45|H1SQ45_STAAU,tr|D2GF18|D2GF18_STAAU,tr|H4BPC0|H4BPC0_STAAU,tr|D2FKS7|D2FKS7_STAAU,tr|D6IZ49|D6IZ49_STAAU,tr|C5N4D4|C5N4D4_STAA3,tr|H7G3I1|H7G3I1_STAA5,tr|H3RWS8|H3RWS8_STAAU,tr|H4ASX9|H4…	3	2367.26	2367.24	790.088	Bifunctional autolysin OS=Staphylococcus aureus subsp. aureus 21235 GN=atl PE=4 SV=1	atl	Surface-associated	9.4	2001.9	7.9315	0	315.2	2	2	0.0188	2.2919
SA_286	1	3.005	0.425	1	22/72	K.GYYDKIGEVGKYFDIPQYK.-	tr|C8AAS3|C8AAS3_STAAU,sp|A7X0T9|ATL_STAA1,sp|Q2FZK7|ATL_STAA8,sp|Q5HH31|ATL_STAAC,sp|Q931U5|ATL_STAAM,sp|Q99V41|ATL_STAAN,sp|Q6GI31|ATL_STAAR,sp|Q6GAG0|ATL_STAAS,sp|P0C5Z8|ATL_STAAU,sp|Q8NX96|ATL_STAAW,tr|H1SQ45|H1SQ45_STAAU,tr|D2GF18|D2GF18_STAAU,tr|H4BPC0|H4BPC0_STAAU,tr|D2FKS7|D2FKS7_STAAU,tr|D6IZ49|D6IZ49_STAAU,tr|C5N4D4|C5N4D4_STAA3,tr|H7G3I1|H7G3I1_STAA5,tr|H3RWS8|H3RWS8_STAAU,tr|H4ASX9|H4…	3	2282.14	2282.13	761.716	Bifunctional autolysin OS=Staphylococcus aureus subsp. aureus 68-397 GN=SACG_00976 PE=4 SV=1	atl	Surface-associated	6.12	3830.2	5.0325	0	745.6	2	2	0.0115	5.7196
SA_286	1	3.888	0.431	1	31/76	R.SHNYSYDQLYDLINEKYLIK.M	tr|C8AAS3|C8AAS3_STAAU,sp|A7X0T9|ATL_STAA1,sp|Q2FZK7|ATL_STAA8,sp|Q5HH31|ATL_STAAC,sp|Q931U5|ATL_STAAM,sp|Q99V41|ATL_STAAN,sp|Q6GI31|ATL_STAAR,sp|Q6GAG0|ATL_STAAS,sp|P0C5Z8|ATL_STAAU,sp|Q8NX96|ATL_STAAW,tr|H1SQ45|H1SQ45_STAAU,tr|D2GF18|D2GF18_STAAU,tr|H4BPC0|H4BPC0_STAAU,tr|D2FKS7|D2FKS7_STAAU,tr|D6IZ49|D6IZ49_STAAU,tr|C5N4D4|C5N4D4_STAA3,tr|H7G3I1|H7G3I1_STAA5,tr|H3RWS8|H3RWS8_STAAU,tr|H4ASX9|H4…	3	2518.25	2518.24	840.42	Bifunctional autolysin OS=Staphylococcus aureus subsp. aureus 68-397 GN=SACG_00976 PE=4 SV=1	atl	Surface-associated	5.36	4166.5	5.1958	0	818.7	2	1	0.0131	6.423
SA_286	1	5.228	0.451	1	26/96	K.EASLGGNKFYLVKDYNSPTLIGWVK.Q	tr|D2UL16|D2UL16_STAAU,sp|A7X0T9|ATL_STAA1,sp|Q2FZK7|ATL_STAA8,sp|Q5HH31|ATL_STAAC,sp|Q931U5|ATL_STAAM,sp|Q99V41|ATL_STAAN,sp|Q6GI31|ATL_STAAR,sp|Q6GAG0|ATL_STAAS,sp|P0C5Z8|ATL_STAAU,sp|Q8NX96|ATL_STAAW,tr|H1SQ45|H1SQ45_STAAU,tr|D2GF18|D2GF18_STAAU,tr|H4BPC0|H4BPC0_STAAU,tr|D2FKS7|D2FKS7_STAAU,tr|D6IZ49|D6IZ49_STAAU,tr|C5N4D4|C5N4D4_STAA3,tr|H7G3I1|H7G3I1_STAA5,tr|H3RWS8|H3RWS8_STAAU,tr|H4ASX9|H4…	3	2798.48	2798.46	933.829	Bifunctional autolysin OS=Staphylococcus aureus subsp. aureus H19 GN=SAUG_00445 PE=4 SV=1	atl	Surface-associated	8.47	4028.6	5.5327	0	606.8	2	2	0.0155	7.198
SA_894	1	3.617	0.368	1	29/64	R.FINVEIVHTHDYASFAR.S	tr|D2UL16|D2UL16_STAAU,sp|A7X0T9|ATL_STAA1,sp|Q2FZK7|ATL_STAA8,sp|Q5HH31|ATL_STAAC,sp|Q931U5|ATL_STAAM,sp|Q99V41|ATL_STAAN,sp|Q6GI31|ATL_STAAR,sp|Q6GAG0|ATL_STAAS,sp|P0C5Z8|ATL_STAAU,sp|Q8NX96|ATL_STAAW,tr|H1SQ45|H1SQ45_STAAU,tr|D2GF18|D2GF18_STAAU,tr|H4BPC0|H4BPC0_STAAU,tr|D2FKS7|D2FKS7_STAAU,tr|D6IZ49|D6IZ49_STAAU,tr|C5N4D4|C5N4D4_STAA3,tr|H7G3I1|H7G3I1_STAA5,tr|H3RWS8|H3RWS8_STAAU,tr|H4ASX9|H4…	3	2018.01	2018	673.674	Bifunctional autolysin OS=Staphylococcus aureus subsp. aureus H19 GN=SAUG_00445 PE=4 SV=1	atl	Surface-associated	5.99	3044.3	4.75	0	1316.4	2	0	0.0096	5.6636
SA_280	0.9997	3.094	0.323	1	22/68	K.NNLKAPKIEEDYTSYFPK.Y	tr|D2UL16|D2UL16_STAAU,sp|A7X0T9|ATL_STAA1,sp|Q2FZK7|ATL_STAA8,sp|Q5HH31|ATL_STAAC,sp|Q931U5|ATL_STAAM,sp|Q99V41|ATL_STAAN,sp|Q6GI31|ATL_STAAR,sp|Q6GAG0|ATL_STAAS,sp|P0C5Z8|ATL_STAAU,sp|Q8NX96|ATL_STAAW,tr|H1SQ45|H1SQ45_STAAU,tr|D2GF18|D2GF18_STAAU,tr|H4BPC0|H4BPC0_STAAU,tr|D2FKS7|D2FKS7_STAAU,tr|D6IZ49|D6IZ49_STAAU,tr|C5N4D4|C5N4D4_STAA3,tr|H7G3I1|H7G3I1_STAA5,tr|H3RWS8|H3RWS8_STAAU,tr|H4ASX9|H4…	3	2156.09	2156.08	719.7	Bifunctional autolysin OS=Staphylococcus aureus subsp. aureus H19 GN=SAUG_00445 PE=4 SV=1	atl	Surface-associated	6.18	2993.4	3.4273	0	632.1	2	2	0.0074	4.6884
SA_GP17	1	4.684	0.55	1	23/36	N.NQVILTGNNIAQGTFNATK.Q	tr|H3ZXH0|H3ZXH0_STAAU,sp|A7X0T9|ATL_STAA1,sp|Q2FZK7|ATL_STAA8,sp|Q5HH31|ATL_STAAC,sp|Q931U5|ATL_STAAM,sp|Q99V41|ATL_STAAN,sp|Q6GI31|ATL_STAAR,sp|Q6GAG0|ATL_STAAS,sp|P0C5Z8|ATL_STAAU,sp|Q8NX96|ATL_STAAW,tr|D2GF18|D2GF18_STAAU,tr|H4BPC0|H4BPC0_STAAU,tr|D2FKS7|D2FKS7_STAAU,tr|D6IZ49|D6IZ49_STAAU,tr|C5N4D4|C5N4D4_STAA3,tr|H3RWS8|H3RWS8_STAAU,tr|H4ASX9|H4ASX9_STAAU,tr|C8L526|C8L526_STAAU,tr|C8AQT9|C8…	2	2003.06	2003.04	1002.53	Bifunctional autolysin OS=Staphylococcus aureus subsp. aureus IS-125 GN=atl PE=4 SV=1	atl	Surface-associated	8.75	2847.1	6.3838	0	1586.1	1	0	0.0128	6.7486
SA_ATCC35845	0.9999	2.805	0.332	1	2012-12-22	K.GVLENQGAAFNK.A	tr|H3ZXH0|H3ZXH0_STAAU,sp|A7X0T9|ATL_STAA1,sp|Q2FZK7|ATL_STAA8,sp|Q5HH31|ATL_STAAC,sp|Q931U5|ATL_STAAM,sp|Q99V41|ATL_STAAN,sp|Q6GI31|ATL_STAAR,sp|Q6GAG0|ATL_STAAS,sp|P0C5Z8|ATL_STAAU,sp|Q8NX96|ATL_STAAW,tr|H1SQ45|H1SQ45_STAAU,tr|D2GF18|D2GF18_STAAU,tr|H4BPC0|H4BPC0_STAAU,tr|D2FKS7|D2FKS7_STAAU,tr|D6IZ49|D6IZ49_STAAU,tr|C5N4D4|C5N4D4_STAA3,tr|H7G3I1|H7G3I1_STAA5,tr|H3RWS8|H3RWS8_STAAU,tr|H4ASX9|H4…	2	1246.64	1246.63	624.323	Bifunctional autolysin OS=Staphylococcus aureus subsp. aureus IS-125 GN=atl PE=4 SV=1	atl	Surface-associated	6	1559.5	6.6472	0	426	2	0	0.0083	3.9495
SA_U17	0.9993	1.992	0.317	1	18/48	R.LAQDPALKYQFLR.L	tr|H3ZXH0|H3ZXH0_STAAU,sp|A7X0T9|ATL_STAA1,sp|Q2FZK7|ATL_STAA8,sp|Q5HH31|ATL_STAAC,sp|Q931U5|ATL_STAAM,sp|Q99V41|ATL_STAAN,sp|Q6GI31|ATL_STAAR,sp|Q6GAG0|ATL_STAAS,sp|P0C5Z8|ATL_STAAU,sp|Q8NX96|ATL_STAAW,tr|H1SQ45|H1SQ45_STAAU,tr|D2GF18|D2GF18_STAAU,tr|H4BPC0|H4BPC0_STAAU,tr|D2FKS7|D2FKS7_STAAU,tr|D6IZ49|D6IZ49_STAAU,tr|C5N4D4|C5N4D4_STAA3,tr|H7G3I1|H7G3I1_STAA5,tr|H3RWS8|H3RWS8_STAAU,tr|H4ASX9|H4…	3	1561.87	1561.86	521.628	Bifunctional autolysin OS=Staphylococcus aureus subsp. aureus IS-125 GN=atl PE=4 SV=1	atl	Surface-associated	8.59	2853.4	6.0068	0	574.6	2	1	0.0094	3.6053
SA_U17	0.9893	1.667	0.218	1	2012-10-16	K.DLNVQNLGK.E	tr|H3ZXH0|H3ZXH0_STAAU,sp|A7X0T9|ATL_STAA1,sp|Q2FZK7|ATL_STAA8,sp|Q5HH31|ATL_STAAC,sp|Q931U5|ATL_STAAM,sp|Q99V41|ATL_STAAN,sp|Q6GI31|ATL_STAAR,sp|Q6GAG0|ATL_STAAS,sp|P0C5Z8|ATL_STAAU,sp|Q8NX96|ATL_STAAW,tr|H1SQ45|H1SQ45_STAAU,tr|D2GF18|D2GF18_STAAU,tr|H4BPC0|H4BPC0_STAAU,tr|D2FKS7|D2FKS7_STAAU,tr|D6IZ49|D6IZ49_STAAU,tr|C5N4D4|C5N4D4_STAA3,tr|H7G3I1|H7G3I1_STAA5,tr|H3RWS8|H3RWS8_STAAU,tr|H4ASX9|H4…	2	999.541	999.535	500.775	Bifunctional autolysin OS=Staphylococcus aureus subsp. aureus IS-125 GN=atl PE=4 SV=1	atl	Surface-associated	5.84	1767.5	5.9907	0	384.4	2	0	0.006	1.7414
SA_GP17	0.9573	2.586	0.252	9	20/96	K.DLTAPTAVKPTTSAAKDYNYTYVIK.N	tr|H3ZXH0|H3ZXH0_STAAU,sp|A7X0T9|ATL_STAA1,sp|Q2FZK7|ATL_STAA8,sp|Q5HH31|ATL_STAAC,sp|Q931U5|ATL_STAAM,sp|Q99V41|ATL_STAAN,sp|Q6GI31|ATL_STAAR,sp|Q6GAG0|ATL_STAAS,sp|P0C5Z8|ATL_STAAU,sp|Q8NX96|ATL_STAAW,tr|H1SQ45|H1SQ45_STAAU,tr|D2GF18|D2GF18_STAAU,tr|H4BPC0|H4BPC0_STAAU,tr|D2FKS7|D2FKS7_STAAU,tr|D6IZ49|D6IZ49_STAAU,tr|C5N4D4|C5N4D4_STAA3,tr|H3RWS8|H3RWS8_STAAU,tr|H4ASX9|H4ASX9_STAAU,tr|C8L526|C8…	3	2730.44	2730.41	911.144	Bifunctional autolysin OS=Staphylococcus aureus subsp. aureus IS-125 GN=atl PE=4 SV=1	atl	Surface-associated	8.34	2812.1	9.5849	0	240	2	1	0.0262	2.7598
SA_U17	0.9999	3.834	0.311	1	17/28	K.LTVSSLNGVAQINAK.N	tr|H6LM16|H6LM16_STAAU,sp|A7X0T9|ATL_STAA1,sp|Q2FZK7|ATL_STAA8,sp|Q5HH31|ATL_STAAC,sp|Q931U5|ATL_STAAM,sp|Q99V41|ATL_STAAN,sp|Q6GI31|ATL_STAAR,sp|Q6GAG0|ATL_STAAS,sp|P0C5Z8|ATL_STAAU,sp|Q8NX96|ATL_STAAW,tr|D2GF18|D2GF18_STAAU,tr|H4BPC0|H4BPC0_STAAU,tr|D2FKS7|D2FKS7_STAAU,tr|D6IZ49|D6IZ49_STAAU,tr|C5N4D4|C5N4D4_STAA3,tr|H7G3I1|H7G3I1_STAA5,tr|H3RWS8|H3RWS8_STAAU,tr|H4ASX9|H4ASX9_STAAU,tr|C8L526|C8…	2	1513.86	1513.85	757.931	Bifunctional autolysin OS=Staphylococcus aureus subsp. aureus VC40 GN=SAVC_04430 PE=4 SV=1	atl	Surface-associated	8.75	2732.4	7.9162	0	814.1	2	0	0.012	4.4523
SA_286	0.9966	2.646	0.291	1	25/108	K.LYSVPWGTYKQEAGAVSGTGNQTFKATK.Q	tr|H6LM16|H6LM16_STAAU,sp|A7X0T9|ATL_STAA1,sp|Q2FZK7|ATL_STAA8,sp|Q5HH31|ATL_STAAC,sp|Q931U5|ATL_STAAM,sp|Q99V41|ATL_STAAN,sp|Q6GI31|ATL_STAAR,sp|Q6GAG0|ATL_STAAS,sp|P0C5Z8|ATL_STAAU,sp|Q8NX96|ATL_STAAW,tr|D2GF18|D2GF18_STAAU,tr|H4BPC0|H4BPC0_STAAU,tr|D2FKS7|D2FKS7_STAAU,tr|D6IZ49|D6IZ49_STAAU,tr|C5N4D4|C5N4D4_STAA3,tr|H7G3I1|H7G3I1_STAA5,tr|H3RWS8|H3RWS8_STAAU,tr|H4ASX9|H4ASX9_STAAU,tr|C8L526|C8…	3	2988.52	2988.5	997.173	Bifunctional autolysin OS=Staphylococcus aureus subsp. aureus VC40 GN=SAVC_04430 PE=4 SV=1	atl	Surface-associated	9.4	3072.9	7.6883	0	286.3	2	2	0.023	3.7107
SA_ATCC35845	0.9267	1.698	0.104	1	18/52	R.LGVNHWQIPVNQPK.G	tr|D2ULV2|D2ULV2_STAAU,sp|Q2FH99|CATA_STAA3,sp|Q2FYU7|CATA_STAA8,sp|Q2YXT2|CATA_STAAB,sp|Q5HG86|CATA_STAAC,sp|Q99UE2|CATA_STAAM,sp|Q7A5T2|CATA_STAAN,sp|Q6GH72|CATA_STAAR,sp|Q6G9M4|CATA_STAAS,sp|Q9L4S1|CATA_STAAU,sp|Q8NWV5|CATA_STAAW,sp|Q9L4S2|CATB_STAAA,tr|D2GFX6|D2GFX6_STAAU,tr|H1SN69|H1SN69_STAAU,tr|H4BQF4|H4BQF4_STAAU,tr|D2FLL5|D2FLL5_STAAU,tr|C5N590|C5N590_STAA3,tr|D6J000|D6J000_STAAU,tr|H7G5…	3	1628.89	1628.88	543.967	Catalase OS=Staphylococcus aureus subsp. aureus H19 GN=SAUG_00731 PE=3 SV=1	SAUG_00731	Surface-associated	8.76	2696.9	8.8853	0	527.9	2	0	0.0145	0.7099
SA_700	1	2.553	0.542	1	13/22	V.GTLIGFGLLSSK.E	tr|H0D2M9|H0D2M9_STAAU,sp|Q2G015|CLFA_STAA8,sp|Q5HHM8|CLFA_STAAC,sp|Q53653|CLFA_STAAE,sp|Q932C5|CLFA_STAAM,sp|Q99VJ4|CLFA_STAAN,sp|Q6GIK4|CLFA_STAAR,sp|Q6GB45|CLFA_STAAS,sp|Q8NXJ1|CLFA_STAAW,tr|H1SQP5|H1SQP5_STAAU,tr|D2GEJ5|D2GEJ5_STAAU,tr|H4BN71|H4BN71_STAAU,tr|D2FKA5|D2FKA5_STAAU,tr|C5N3P2|C5N3P2_STAA3,tr|D6IYK1|D6IYK1_STAAU,tr|H7G4Y5|H7G4Y5_STAA5,tr|H3RW80|H3RW80_STAAU,tr|H4ASJ2|H4ASJ2_STAAU,t…	2	1191.69	1191.69	596.85	Clumping factor A OS=Staphylococcus aureus subsp. aureus 21232 GN=clfA PE=3 SV=1	clfA	Surface-associated	8.75	3925.5	6.5343	0	550.2	1	0	0.0078	5.2106
SA_ATCC9144	1	3.764	0.436	1	16/24	K.IYNEIDEALKSKY.-	tr|H3S5F8|H3S5F8_STAAU,sp|A7X482|SCIN_STAA1,sp|Q2FFF8|SCIN_STAA3,sp|Q2FWV6|SCIN_STAA8,sp|A6QIG6|SCIN_STAAE,sp|Q931M7|SCIN_STAAM,sp|Q99SU9|SCIN_STAAN,sp|Q6GFB4|SCIN_STAAR,sp|Q6G7Z2|SCIN_STAAS,sp|Q7A0F6|SCIN_STAAW,tr|H4BNP9|H4BNP9_STAAU,tr|D2FNK6|D2FNK6_STAAU,tr|C5MYU7|C5MYU7_STAA3,tr|D6J0J3|D6J0J3_STAAU,tr|H7G698|H7G698_STAA5,tr|H3S075|H3S075_STAAU,tr|H4AV67|H4AV67_STAAU,tr|C8L3R0|C8L3R0_STAAU,tr|…	2	1584.82	1584.8	793.409	Complement inhibitor OS=Staphylococcus aureus subsp. aureus CIG1605 GN=SACIG1605_1718 PE=4 SV=1	SACIG1605_1718	Surface-associated	4.68	2820.5	8.6336	0	1065.8	2	2	0.0137	5.4757
SA_ATCC35845	1	3.966	0.468	1	29/80	K.VTKDSSSSSKYTINVSSFLSK.A	tr|D6H1B9|D6H1B9_STAAU,sp|Q6GFE8|SSPP_STAAR,sp|P81297|SSPP_STAAU,tr|H1SRI7|H1SRI7_STAAU,tr|D2GHQ6|D2GHQ6_STAAU,tr|D2FNH2|D2FNH2_STAAU,tr|D6J0G0|D6J0G0_STAAU,tr|H7G7H8|H7G7H8_STAA5,tr|H3TTF3|H3TTF3_STAAU,tr|C8ATD4|C8ATD4_STAAU,tr|C8ADD7|C8ADD7_STAAU,tr|H4DKH0|H4DKH0_STAAU,tr|D6LZB7|D6LZB7_STAAU,tr|H4HQF3|H4HQF3_STAAU,tr|F9KFN4|F9KFN4_STAAU,tr|C8AL30|C8AL30_STAAU,tr|H4BAD5|H4BAD5_STAAU,tr|H4GZT6|H4…	3	2264.16	2264.15	755.725	Cysteine protease SspB OS=Staphylococcus aureus subsp. aureus M1015 GN=SAVG_02437 PE=4 SV=1	SAVG_02437	Surface-associated	9.53	3095.9	4.3225	0	1496.2	2	2	0.0098	6.8493
SA_ATCC35845	1	4.829	0.477	1	29/72	R.FLHPNLQGQQFQFTGLTPR.E	tr|D2FWQ6|D2FWQ6_STAAU,sp|Q6GFE8|SSPP_STAAR,sp|P81297|SSPP_STAAU,tr|H1SRI7|H1SRI7_STAAU,tr|D2GHQ6|D2GHQ6_STAAU,tr|D2FNH2|D2FNH2_STAAU,tr|D6J0G0|D6J0G0_STAAU,tr|H7G7H8|H7G7H8_STAA5,tr|H3TTF3|H3TTF3_STAAU,tr|C8ATD4|C8ATD4_STAAU,tr|C8ADD7|C8ADD7_STAAU,tr|H4DKH0|H4DKH0_STAAU,tr|D6LZB7|D6LZB7_STAAU,tr|H4HQF3|H4HQF3_STAAU,tr|F9KFN4|F9KFN4_STAAU,tr|C8AL30|C8AL30_STAAU,tr|H4BAD5|H4BAD5_STAAU,tr|H4GZT6|H4…	3	2228.17	2228.15	743.724	Cysteine protease SspB OS=Staphylococcus aureus subsp. aureus M899 GN=SAWG_02388 PE=4 SV=1	SAWG_02388	Surface-associated	9.76	3628.3	7.3055	0	1583.2	2	0	0.0163	7.5589
SA_286	1	3.607	0.492	1	31/68	M.NKTDLINAVAEQADLTKK.E	tr|D2N797|D2N797_STAA5,sp|Q5HFV0|DBH_STAAC,sp|Q99U17|DBH_STAAM,sp|Q7A5J1|DBH_STAAN,sp|Q6GGT8|DBH_STAAR,sp|Q6G990|DBH_STAAS,sp|Q7A0U9|DBH_STAAW,tr|H1SJZ8|H1SJZ8_STAAU,tr|D2GGB5|D2GGB5_STAAU,tr|H4BQU2|H4BQU2_STAAU,tr|D2FM09|D2FM09_STAAU,tr|D6J0D7|D6J0D7_STAAU,tr|C5N5N8|C5N5N8_STAA3,tr|H7G1V2|H7G1V2_STAA5,tr|H3RY25|H3RY25_STAAU,tr|H4AU74|H4AU74_STAAU,tr|C8AS10|C8AS10_STAAU,tr|C8L4E4|C8L4E4_STAAU,tr|…	3	1971.08	1971.06	658.029	DNA-binding protein HU 1 (DNA-binding protein II) (HB) OS=Staphylococcus aureus (strain MRSA ST398 \ isolate S0385) GN=SAPIG1471 PE=3 SV=1	hup	Surface-associated	6.12	2869.7	6.5853	0	921.4	2	1	0.013	7.0027
SA_700	1	3.652	0.419	1	32/72	R.NPQTGKEIDIPASKVPAFK.A	tr|D2N797|D2N797_STAA5,sp|Q5HFV0|DBH_STAAC,sp|Q99U17|DBH_STAAM,sp|Q7A5J1|DBH_STAAN,sp|Q6GGT8|DBH_STAAR,sp|Q6G990|DBH_STAAS,sp|Q7A0U9|DBH_STAAW,tr|H1SJZ8|H1SJZ8_STAAU,tr|D2GGB5|D2GGB5_STAAU,tr|H4BQU2|H4BQU2_STAAU,tr|D2FM09|D2FM09_STAAU,tr|D6J0D7|D6J0D7_STAAU,tr|C5N5N8|C5N5N8_STAA3,tr|H7G1V2|H7G1V2_STAA5,tr|H3RY25|H3RY25_STAAU,tr|H4AU74|H4AU74_STAAU,tr|C8AS10|C8AS10_STAAU,tr|C8L4E4|C8L4E4_STAAU,tr|…	3	2039.12	2039.11	680.709	DNA-binding protein HU 1 (DNA-binding protein II) (HB) OS=Staphylococcus aureus (strain MRSA ST398 \ isolate S0385) GN=SAPIG1471 PE=3 SV=1	hup	Surface-associated	8.5	2426.1	6.7576	0	1255.2	2	2	0.0138	6.1674
SA_700	1	4.039	0.46	1	18/28	S.AVDAVFESIQNSLAK.G	tr|A6QH22|A6QH22_STAAE,sp|Q5HFV0|DBH_STAAC,sp|Q99U17|DBH_STAAM,sp|Q7A5J1|DBH_STAAN,sp|Q6GGT8|DBH_STAAR,sp|Q6G990|DBH_STAAS,sp|Q7A0U9|DBH_STAAW,tr|D2GGB5|D2GGB5_STAAU,tr|H4BQU2|H4BQU2_STAAU,tr|D2FM09|D2FM09_STAAU,tr|D6J0D7|D6J0D7_STAAU,tr|C5N5N8|C5N5N8_STAA3,tr|H7G1V2|H7G1V2_STAA5,tr|H3RY25|H3RY25_STAAU,tr|H4AU74|H4AU74_STAAU,tr|C8AS10|C8AS10_STAAU,tr|C8L4E4|C8L4E4_STAAU,tr|H3TR07|H3TR07_STAAU,tr|…	2	1590.84	1590.83	796.42	DNA-binding protein HU OS=Staphylococcus aureus (strain Newman) GN=NWMN_1382 PE=3 SV=1	hup	Surface-associated	4.37	3968.4	6.5292	0	1316.2	1	0	0.0104	5.6849
SA_587	0.9999	3.358	0.338	1	19/24	K.EIDIPASKVPAFK.A	tr|A6QH22|A6QH22_STAAE,sp|Q5HFV0|DBH_STAAC,sp|Q99U17|DBH_STAAM,sp|Q7A5J1|DBH_STAAN,sp|Q6GGT8|DBH_STAAR,sp|Q6G990|DBH_STAAS,sp|Q7A0U9|DBH_STAAW,tr|H1SJZ8|H1SJZ8_STAAU,tr|D2GGB5|D2GGB5_STAAU,tr|H4BQU2|H4BQU2_STAAU,tr|D2FM09|D2FM09_STAAU,tr|D6J0D7|D6J0D7_STAAU,tr|C5N5N8|C5N5N8_STAA3,tr|H7G1V2|H7G1V2_STAA5,tr|H3RY25|H3RY25_STAAU,tr|H4AU74|H4AU74_STAAU,tr|C8AS10|C8AS10_STAAU,tr|C8L4E4|C8L4E4_STAAU,tr|…	2	1413.79	1413.79	707.901	DNA-binding protein HU OS=Staphylococcus aureus (strain Newman) GN=NWMN_1382 PE=3 SV=1	hup	Surface-associated	6.17	2717.3	5.2973	0	750.2	2	1	0.0075	4.4328
SA_507	0.9769	2.758	0.315	1	26/64	N.KTDLINAVAEQADLTKK.E	tr|A6QH22|A6QH22_STAAE,sp|Q5HFV0|DBH_STAAC,sp|Q99U17|DBH_STAAM,sp|Q7A5J1|DBH_STAAN,sp|Q6GGT8|DBH_STAAR,sp|Q6G990|DBH_STAAS,sp|Q7A0U9|DBH_STAAW,tr|H1SJZ8|H1SJZ8_STAAU,tr|D2GGB5|D2GGB5_STAAU,tr|H4BQU2|H4BQU2_STAAU,tr|D2FM09|D2FM09_STAAU,tr|D6J0D7|D6J0D7_STAAU,tr|C5N5N8|C5N5N8_STAA3,tr|H7G1V2|H7G1V2_STAA5,tr|H3RY25|H3RY25_STAAU,tr|H4AU74|H4AU74_STAAU,tr|C8AS10|C8AS10_STAAU,tr|C8L4E4|C8L4E4_STAAU,tr|…	3	1857.03	1857.02	620.014	DNA-binding protein HU OS=Staphylococcus aureus (strain Newman) GN=NWMN_1382 PE=3 SV=1	hup	Surface-associated	6.12	2834.2	6.6665	0	814	1	1	0.0124	4.3298
SA_ATCC29213	0.9069	2.055	0.061	6	2012-12-26	K.VQLIGFGNFEVRER.A	tr|A6QH22|A6QH22_STAAE,sp|Q5HFV0|DBH_STAAC,sp|Q99U17|DBH_STAAM,sp|Q7A5J1|DBH_STAAN,sp|Q6GGT8|DBH_STAAR,sp|Q6G990|DBH_STAAS,sp|Q7A0U9|DBH_STAAW,tr|H1SJZ8|H1SJZ8_STAAU,tr|D2GGB5|D2GGB5_STAAU,tr|H4BQU2|H4BQU2_STAAU,tr|D2FM09|D2FM09_STAAU,tr|D6J0D7|D6J0D7_STAAU,tr|C5N5N8|C5N5N8_STAA3,tr|H7G1V2|H7G1V2_STAA5,tr|H3RY25|H3RY25_STAAU,tr|H4AU74|H4AU74_STAAU,tr|C8AS10|C8AS10_STAAU,tr|C8L4E4|C8L4E4_STAAU,tr|…	2	1662.9	1662.88	832.449	DNA-binding protein HU OS=Staphylococcus aureus (strain Newman) GN=NWMN_1382 PE=3 SV=1	hup	Surface-associated	6.11	3566.7	8.589	0	281.8	2	1	0.0143	0.602
SA_700	1	4.083	0.535	1	21/30	K.TDLINAVAEQADLTKK.E	tr|C8L9L9|C8L9L9_STAAU,sp|Q5HFV0|DBH_STAAC,sp|Q99U17|DBH_STAAM,sp|Q7A5J1|DBH_STAAN,sp|Q6GGT8|DBH_STAAR,sp|Q6G990|DBH_STAAS,sp|Q7A0U9|DBH_STAAW,tr|H1SJZ8|H1SJZ8_STAAU,tr|D2GGB5|D2GGB5_STAAU,tr|H4BQU2|H4BQU2_STAAU,tr|D2FM09|D2FM09_STAAU,tr|D6J0D7|D6J0D7_STAAU,tr|C5N5N8|C5N5N8_STAA3,tr|H7G1V2|H7G1V2_STAA5,tr|H3RY25|H3RY25_STAAU,tr|H4AU74|H4AU74_STAAU,tr|C8AS10|C8AS10_STAAU,tr|C8L4E4|C8L4E4_STAAU,tr|…	2	1728.94	1728.93	865.47	DNA-binding protein HU OS=Staphylococcus aureus A5948 GN=SAGG_00610 PE=3 SV=1	hup	Surface-associated	4.56	3235.6	8.7813	0	1363.1	2	0	0.0152	6.2633
SA_700	1	4.578	0.417	1	30/68	-.MNKTDLINAVAEQADLTK.K	tr|C8L9L9|C8L9L9_STAAU,sp|Q5HFV0|DBH_STAAC,sp|Q99U17|DBH_STAAM,sp|Q7A5J1|DBH_STAAN,sp|Q6GGT8|DBH_STAAR,sp|Q6G990|DBH_STAAS,sp|Q7A0U9|DBH_STAAW,tr|H1SJZ8|H1SJZ8_STAAU,tr|D2GGB5|D2GGB5_STAAU,tr|H4BQU2|H4BQU2_STAAU,tr|D2FM09|D2FM09_STAAU,tr|D6J0D7|D6J0D7_STAAU,tr|C5N5N8|C5N5N8_STAA3,tr|H7G1V2|H7G1V2_STAA5,tr|H3RY25|H3RY25_STAAU,tr|H4AU74|H4AU74_STAAU,tr|C8AS10|C8AS10_STAAU,tr|C8L4E4|C8L4E4_STAAU,tr|…	3	1974.02	1974.01	659.01	DNA-binding protein HU OS=Staphylococcus aureus A5948 GN=SAGG_00610 PE=3 SV=1	hup	Surface-associated	4.56	3345.1	4.8557	0	1599.7	2	1	0.0096	6.7966
SA_700	0.9655	2.815	0.371	1	14/26	A.VFESIQNSLAKGEK.V	tr|C8L9L9|C8L9L9_STAAU,sp|Q5HFV0|DBH_STAAC,sp|Q99U17|DBH_STAAM,sp|Q7A5J1|DBH_STAAN,sp|Q6GGT8|DBH_STAAR,sp|Q6G990|DBH_STAAS,sp|Q7A0U9|DBH_STAAW,tr|D2GGB5|D2GGB5_STAAU,tr|H4BQU2|H4BQU2_STAAU,tr|D2FM09|D2FM09_STAAU,tr|D6J0D7|D6J0D7_STAAU,tr|C5N5N8|C5N5N8_STAA3,tr|H7G1V2|H7G1V2_STAA5,tr|H3RY25|H3RY25_STAAU,tr|H4AU74|H4AU74_STAAU,tr|C8AS10|C8AS10_STAAU,tr|C8L4E4|C8L4E4_STAAU,tr|H3TR07|H3TR07_STAAU,tr|…	2	1548.83	1548.81	775.415	DNA-binding protein HU OS=Staphylococcus aureus A5948 GN=SAGG_00610 PE=3 SV=1	hup	Surface-associated	6.11	4382.4	9.9946	0	783.3	1	1	0.0155	4.1051
SA_286	1	2.007	0.563	2	1936-10-01	D.IPASKVPAFK.A	tr|C8LV73|C8LV73_STAAU,sp|Q5HFV0|DBH_STAAC,sp|Q99U17|DBH_STAAM,sp|Q7A5J1|DBH_STAAN,sp|Q6GGT8|DBH_STAAR,sp|Q6G990|DBH_STAAS,sp|Q7A0U9|DBH_STAAW,tr|H1SJZ8|H1SJZ8_STAAU,tr|D2GGB5|D2GGB5_STAAU,tr|H4BQU2|H4BQU2_STAAU,tr|D2FM09|D2FM09_STAAU,tr|D6J0D7|D6J0D7_STAAU,tr|C5N5N8|C5N5N8_STAA3,tr|H7G1V2|H7G1V2_STAA5,tr|H3RY25|H3RY25_STAAU,tr|H4AU74|H4AU74_STAAU,tr|C8AS10|C8AS10_STAAU,tr|C8L4E4|C8L4E4_STAAU,tr|…	3	1056.64	1056.63	353.218	DNA-binding protein HU OS=Staphylococcus aureus A6300 GN=SAIG_00015 PE=3 SV=1	hup	Surface-associated	10	1176.7	6.3228	0	114.1	1	1	0.0067	6.4111
SA_92	0.9941	3.29	0.421	1	18/30	-.MNKTDLINAVAEQADL.T	tr|C8LV73|C8LV73_STAAU,sp|Q5HFV0|DBH_STAAC,sp|Q99U17|DBH_STAAM,sp|Q7A5J1|DBH_STAAN,sp|Q6GGT8|DBH_STAAR,sp|Q6G990|DBH_STAAS,sp|Q7A0U9|DBH_STAAW,tr|H1SJZ8|H1SJZ8_STAAU,tr|D2GGB5|D2GGB5_STAAU,tr|H4BQU2|H4BQU2_STAAU,tr|D2FM09|D2FM09_STAAU,tr|D6J0D7|D6J0D7_STAAU,tr|C5N5N8|C5N5N8_STAA3,tr|H7G1V2|H7G1V2_STAA5,tr|H3RY25|H3RY25_STAAU,tr|H4AU74|H4AU74_STAAU,tr|C8AS10|C8AS10_STAAU,tr|C8L4E4|C8L4E4_STAAU,tr|…	2	1744.87	1744.87	873.441	DNA-binding protein HU OS=Staphylococcus aureus A6300 GN=SAIG_00015 PE=3 SV=1	hup	Surface-associated	4.03	3758.8	3.6064	0	1265.1	1	1	0.0063	4.8387
SA_GP2	0.9498	2.767	0.353	1	2012-12-30	-.M[147.04]NKTDLINAVAEQADL.T	tr|C8LV73|C8LV73_STAAU,sp|Q5HFV0|DBH_STAAC,sp|Q99U17|DBH_STAAM,sp|Q7A5J1|DBH_STAAN,sp|Q6GGT8|DBH_STAAR,sp|Q6G990|DBH_STAAS,sp|Q7A0U9|DBH_STAAW,tr|H1SJZ8|H1SJZ8_STAAU,tr|D2GGB5|D2GGB5_STAAU,tr|H4BQU2|H4BQU2_STAAU,tr|D2FM09|D2FM09_STAAU,tr|D6J0D7|D6J0D7_STAAU,tr|C5N5N8|C5N5N8_STAA3,tr|H7G1V2|H7G1V2_STAA5,tr|H3RY25|H3RY25_STAAU,tr|H4AU74|H4AU74_STAAU,tr|C8AS10|C8AS10_STAAU,tr|C8L4E4|C8L4E4_STAAU,tr|…	2	1760.88	1760.86	881.438	DNA-binding protein HU OS=Staphylococcus aureus A6300 GN=SAIG_00015 PE=3 SV=1	hup	Surface-associated	4.03	3599.8	9.1894	0	345.5	1	1	0.0162	3.8678
SA_700	1	4.368	0.426	1	32/72	-.MNKTDLINAVAEQADLTKK.E	tr|C8MVI6|C8MVI6_STAAU,sp|Q5HFV0|DBH_STAAC,sp|Q99U17|DBH_STAAM,sp|Q7A5J1|DBH_STAAN,sp|Q6GGT8|DBH_STAAR,sp|Q6G990|DBH_STAAS,sp|Q7A0U9|DBH_STAAW,tr|H1SJZ8|H1SJZ8_STAAU,tr|D2GGB5|D2GGB5_STAAU,tr|H4BQU2|H4BQU2_STAAU,tr|D2FM09|D2FM09_STAAU,tr|D6J0D7|D6J0D7_STAAU,tr|C5N5N8|C5N5N8_STAA3,tr|H7G1V2|H7G1V2_STAA5,tr|H3RY25|H3RY25_STAAU,tr|H4AU74|H4AU74_STAAU,tr|C8AS10|C8AS10_STAAU,tr|C8L4E4|C8L4E4_STAAU,tr|…	3	2102.11	2102.1	701.709	DNA-binding protein HU OS=Staphylococcus aureus A9763 GN=SANG_00284 PE=3 SV=1	hup	Surface-associated	5.88	3114.2	4.0852	0	1545.8	2	1	0.0086	6.7193
SA_700	1	4.229	0.431	1	28/56	K.GEKVQLIGFGNFEVR.E	tr|C8MVI6|C8MVI6_STAAU,sp|Q5HFV0|DBH_STAAC,sp|Q99U17|DBH_STAAM,sp|Q7A5J1|DBH_STAAN,sp|Q6GGT8|DBH_STAAR,sp|Q6G990|DBH_STAAS,sp|Q7A0U9|DBH_STAAW,tr|H1SJZ8|H1SJZ8_STAAU,tr|D2GGB5|D2GGB5_STAAU,tr|H4BQU2|H4BQU2_STAAU,tr|D2FM09|D2FM09_STAAU,tr|D6J0D7|D6J0D7_STAAU,tr|C5N5N8|C5N5N8_STAA3,tr|H7G1V2|H7G1V2_STAA5,tr|H3RY25|H3RY25_STAAU,tr|H4AU74|H4AU74_STAAU,tr|C8AS10|C8AS10_STAAU,tr|C8L4E4|C8L4E4_STAAU,tr|…	3	1691.91	1691.9	564.974	DNA-binding protein HU OS=Staphylococcus aureus A9763 GN=SANG_00284 PE=3 SV=1	hup	Surface-associated	6.14	3628.2	6.3129	0	1521.4	2	1	0.0107	6.9268
SA_700	0.9688	2.487	0.332	1	13/22	K.GEKVQLIGFGNF.E	tr|C8MVI6|C8MVI6_STAAU,sp|Q5HFV0|DBH_STAAC,sp|Q99U17|DBH_STAAM,sp|Q7A5J1|DBH_STAAN,sp|Q6GGT8|DBH_STAAR,sp|Q6G990|DBH_STAAS,sp|Q7A0U9|DBH_STAAW,tr|H1SJZ8|H1SJZ8_STAAU,tr|D2GGB5|D2GGB5_STAAU,tr|H4BQU2|H4BQU2_STAAU,tr|D2FM09|D2FM09_STAAU,tr|D6J0D7|D6J0D7_STAAU,tr|C5N5N8|C5N5N8_STAA3,tr|H7G1V2|H7G1V2_STAA5,tr|H3RY25|H3RY25_STAAU,tr|H4AU74|H4AU74_STAAU,tr|C8AS10|C8AS10_STAAU,tr|C8L4E4|C8L4E4_STAAU,tr|…	2	1307.7	1307.69	654.851	DNA-binding protein HU OS=Staphylococcus aureus A9763 GN=SANG_00284 PE=3 SV=1	hup	Surface-associated	6	3884.5	6.9481	0	468	1	1	0.0091	3.5973
SA_700	1	4.299	0.551	1	29/102	N.PQTGKEIDIPASKVPAFK.A	tr|H0C9B0|H0C9B0_STAAU,sp|Q5HFV0|DBH_STAAC,sp|Q99U17|DBH_STAAM,sp|Q7A5J1|DBH_STAAN,sp|Q6GGT8|DBH_STAAR,sp|Q6G990|DBH_STAAS,sp|Q7A0U9|DBH_STAAW,tr|H1SJZ8|H1SJZ8_STAAU,tr|D2GGB5|D2GGB5_STAAU,tr|H4BQU2|H4BQU2_STAAU,tr|D2FM09|D2FM09_STAAU,tr|D6J0D7|D6J0D7_STAAU,tr|C5N5N8|C5N5N8_STAA3,tr|H7G1V2|H7G1V2_STAA5,tr|H3RY25|H3RY25_STAAU,tr|H4AU74|H4AU74_STAAU,tr|C8AS10|C8AS10_STAAU,tr|C8L4E4|C8L4E4_STAAU,tr|…	4	1925.08	1925.06	482.273	DNA-binding protein HU OS=Staphylococcus aureus subsp. aureus 21194 GN=hup PE=3 SV=1	hup	Surface-associated	8.9	2421.1	7.1536	0	844.5	1	2	0.0138	4.5215
SA_700	1	4.062	0.478	1	23/34	-.M[147.04]NKTDLINAVAEQADLTK.K	tr|H0C9B0|H0C9B0_STAAU,sp|Q5HFV0|DBH_STAAC,sp|Q99U17|DBH_STAAM,sp|Q7A5J1|DBH_STAAN,sp|Q6GGT8|DBH_STAAR,sp|Q6G990|DBH_STAAS,sp|Q7A0U9|DBH_STAAW,tr|H1SJZ8|H1SJZ8_STAAU,tr|D2GGB5|D2GGB5_STAAU,tr|H4BQU2|H4BQU2_STAAU,tr|D2FM09|D2FM09_STAAU,tr|D6J0D7|D6J0D7_STAAU,tr|C5N5N8|C5N5N8_STAA3,tr|H7G1V2|H7G1V2_STAA5,tr|H3RY25|H3RY25_STAAU,tr|H4AU74|H4AU74_STAAU,tr|C8AS10|C8AS10_STAAU,tr|C8L4E4|C8L4E4_STAAU,tr|…	2	1990.02	1990	996.009	DNA-binding protein HU OS=Staphylococcus aureus subsp. aureus 21194 GN=hup PE=3 SV=1	hup	Surface-associated	4.56	3137.3	7.7308	0	1563.5	2	1	0.0154	5.8322
SA_700	1	5.872	0.562	1	36/88	K.KEAGSAVDAVFESIQNSLAKGEK.V	tr|H0C9B0|H0C9B0_STAAU,sp|Q5HFV0|DBH_STAAC,sp|Q99U17|DBH_STAAM,sp|Q7A5J1|DBH_STAAN,sp|Q6GGT8|DBH_STAAR,sp|Q6G990|DBH_STAAS,sp|Q7A0U9|DBH_STAAW,tr|D2GGB5|D2GGB5_STAAU,tr|H4BQU2|H4BQU2_STAAU,tr|D2FM09|D2FM09_STAAU,tr|D6J0D7|D6J0D7_STAAU,tr|C5N5N8|C5N5N8_STAA3,tr|H7G1V2|H7G1V2_STAA5,tr|H3RY25|H3RY25_STAAU,tr|H4AU74|H4AU74_STAAU,tr|C8AS10|C8AS10_STAAU,tr|C8L4E4|C8L4E4_STAAU,tr|H3TR07|H3TR07_STAAU,tr|…	3	2377.23	2377.21	793.411	DNA-binding protein HU OS=Staphylococcus aureus subsp. aureus 21194 GN=hup PE=3 SV=1	hup	Surface-associated	4.87	4392.9	6.68	0	1485.2	2	1	0.0159	8.822
SA_700	1	3.924	0.511	1	20/36	K.EAGSAVDAVFESIQNSLAK.G	tr|H0C9B0|H0C9B0_STAAU,sp|Q5HFV0|DBH_STAAC,sp|Q99U17|DBH_STAAM,sp|Q7A5J1|DBH_STAAN,sp|Q6GGT8|DBH_STAAR,sp|Q6G990|DBH_STAAS,sp|Q7A0U9|DBH_STAAW,tr|D2GGB5|D2GGB5_STAAU,tr|H4BQU2|H4BQU2_STAAU,tr|D2FM09|D2FM09_STAAU,tr|D6J0D7|D6J0D7_STAAU,tr|C5N5N8|C5N5N8_STAA3,tr|H7G1V2|H7G1V2_STAA5,tr|H3RY25|H3RY25_STAAU,tr|H4AU74|H4AU74_STAAU,tr|C8AS10|C8AS10_STAAU,tr|C8L4E4|C8L4E4_STAAU,tr|H3TR07|H3TR07_STAAU,tr|…	2	1934.97	1934.96	968.486	DNA-binding protein HU OS=Staphylococcus aureus subsp. aureus 21194 GN=hup PE=3 SV=1	hup	Surface-associated	4.14	4907.1	5.5241	0	1023	2	0	0.0107	5.9791
SA_286	0.9963	2.725	0.472	1	13/22	I.PASKVPAFKAGK.A	tr|H0C9B0|H0C9B0_STAAU,sp|Q5HFV0|DBH_STAAC,sp|Q99U17|DBH_STAAM,sp|Q7A5J1|DBH_STAAN,sp|Q6GGT8|DBH_STAAR,sp|Q6G990|DBH_STAAS,sp|Q7A0U9|DBH_STAAW,tr|H1SJZ8|H1SJZ8_STAAU,tr|D2GGB5|D2GGB5_STAAU,tr|H4BQU2|H4BQU2_STAAU,tr|D2FM09|D2FM09_STAAU,tr|D6J0D7|D6J0D7_STAAU,tr|C5N5N8|C5N5N8_STAA3,tr|H7G1V2|H7G1V2_STAA5,tr|H3RY25|H3RY25_STAAU,tr|H4AU74|H4AU74_STAAU,tr|C8AS10|C8AS10_STAAU,tr|C8L4E4|C8L4E4_STAAU,tr|…	2	1199.71	1199.7	600.859	DNA-binding protein HU OS=Staphylococcus aureus subsp. aureus 21194 GN=hup PE=3 SV=1	hup	Surface-associated	10.31	2427.1	6.3242	0	407.9	1	2	0.0076	4.8892
SA_587	0.9837	2.378	0.36	1	13/20	N.AVAEQADLTKK.E	tr|H0C9B0|H0C9B0_STAAU,sp|Q5HFV0|DBH_STAAC,sp|Q99U17|DBH_STAAM,sp|Q7A5J1|DBH_STAAN,sp|Q6GGT8|DBH_STAAR,sp|Q6G990|DBH_STAAS,sp|Q7A0U9|DBH_STAAW,tr|H1SJZ8|H1SJZ8_STAAU,tr|D2GGB5|D2GGB5_STAAU,tr|H4BQU2|H4BQU2_STAAU,tr|D2FM09|D2FM09_STAAU,tr|D6J0D7|D6J0D7_STAAU,tr|C5N5N8|C5N5N8_STAA3,tr|H7G1V2|H7G1V2_STAA5,tr|H3RY25|H3RY25_STAAU,tr|H4AU74|H4AU74_STAAU,tr|C8AS10|C8AS10_STAAU,tr|C8L4E4|C8L4E4_STAAU,tr|…	2	1172.65	1172.64	587.327	DNA-binding protein HU OS=Staphylococcus aureus subsp. aureus 21194 GN=hup PE=3 SV=1	hup	Surface-associated	6.11	3129.8	6.7253	0	606.4	1	0	0.0079	3.7424
SA_GP2	0.9584	3.212	0.428	1	14/24	K.GEKVQLIGFGNFE.V	tr|H0C9B0|H0C9B0_STAAU,sp|Q5HFV0|DBH_STAAC,sp|Q99U17|DBH_STAAM,sp|Q7A5J1|DBH_STAAN,sp|Q6GGT8|DBH_STAAR,sp|Q6G990|DBH_STAAS,sp|Q7A0U9|DBH_STAAW,tr|H1SJZ8|H1SJZ8_STAAU,tr|D2GGB5|D2GGB5_STAAU,tr|H4BQU2|H4BQU2_STAAU,tr|D2FM09|D2FM09_STAAU,tr|D6J0D7|D6J0D7_STAAU,tr|C5N5N8|C5N5N8_STAA3,tr|H7G1V2|H7G1V2_STAA5,tr|H3RY25|H3RY25_STAAU,tr|H4AU74|H4AU74_STAAU,tr|C8AS10|C8AS10_STAAU,tr|C8L4E4|C8L4E4_STAAU,tr|…	2	1436.73	1436.73	719.372	DNA-binding protein HU OS=Staphylococcus aureus subsp. aureus 21194 GN=hup PE=3 SV=1	hup	Surface-associated	4.86	3684.9	1.5986	0	637.9	1	1	0.0023	4.9645
SA_587	1	4.36	0.371	1	19/28	K.TDLINAVAEQADLTK.K	tr|H0D3X7|H0D3X7_STAAU,sp|Q5HFV0|DBH_STAAC,sp|Q99U17|DBH_STAAM,sp|Q7A5J1|DBH_STAAN,sp|Q6GGT8|DBH_STAAR,sp|Q6G990|DBH_STAAS,sp|Q7A0U9|DBH_STAAW,tr|H1SJZ8|H1SJZ8_STAAU,tr|D2GGB5|D2GGB5_STAAU,tr|H4BQU2|H4BQU2_STAAU,tr|D2FM09|D2FM09_STAAU,tr|D6J0D7|D6J0D7_STAAU,tr|C5N5N8|C5N5N8_STAA3,tr|H7G1V2|H7G1V2_STAA5,tr|H3RY25|H3RY25_STAAU,tr|H4AU74|H4AU74_STAAU,tr|C8AS10|C8AS10_STAAU,tr|C8L4E4|C8L4E4_STAAU,tr|…	2	1600.84	1600.83	801.423	DNA-binding protein HU OS=Staphylococcus aureus subsp. aureus 21232 GN=hup PE=3 SV=1	hup	Surface-associated	4.03	3518.3	5.4902	0	1148.9	2	0	0.0088	5.2428
SA_894	0.9997	2.306	0.344	2	19/64	K.GEKVQLIGFGNFEVRER.A	tr|H0D3X7|H0D3X7_STAAU,sp|Q5HFV0|DBH_STAAC,sp|Q99U17|DBH_STAAM,sp|Q7A5J1|DBH_STAAN,sp|Q6GGT8|DBH_STAAR,sp|Q6G990|DBH_STAAS,sp|Q7A0U9|DBH_STAAW,tr|H1SJZ8|H1SJZ8_STAAU,tr|D2GGB5|D2GGB5_STAAU,tr|H4BQU2|H4BQU2_STAAU,tr|D2FM09|D2FM09_STAAU,tr|D6J0D7|D6J0D7_STAAU,tr|C5N5N8|C5N5N8_STAA3,tr|H7G1V2|H7G1V2_STAA5,tr|H3RY25|H3RY25_STAAU,tr|H4AU74|H4AU74_STAAU,tr|C8AS10|C8AS10_STAAU,tr|C8L4E4|C8L4E4_STAAU,tr|…	3	1977.06	1977.04	660.022	DNA-binding protein HU OS=Staphylococcus aureus subsp. aureus 21232 GN=hup PE=3 SV=1	hup	Surface-associated	6.23	3289.9	6.6664	0	309.3	2	2	0.0132	4.0266
SA_280	0.9688	2.334	0.33	1	13/22	D.AVFESIQNSLAK.G	tr|H0D3X7|H0D3X7_STAAU,sp|Q5HFV0|DBH_STAAC,sp|Q99U17|DBH_STAAM,sp|Q7A5J1|DBH_STAAN,sp|Q6GGT8|DBH_STAAR,sp|Q6G990|DBH_STAAS,sp|Q7A0U9|DBH_STAAW,tr|D2GGB5|D2GGB5_STAAU,tr|H4BQU2|H4BQU2_STAAU,tr|D2FM09|D2FM09_STAAU,tr|D6J0D7|D6J0D7_STAAU,tr|C5N5N8|C5N5N8_STAA3,tr|H7G1V2|H7G1V2_STAA5,tr|H3RY25|H3RY25_STAAU,tr|H4AU74|H4AU74_STAAU,tr|C8AS10|C8AS10_STAAU,tr|C8L4E4|C8L4E4_STAAU,tr|H3TR07|H3TR07_STAAU,tr|…	2	1305.7	1305.69	653.854	DNA-binding protein HU OS=Staphylococcus aureus subsp. aureus 21232 GN=hup PE=3 SV=1	hup	Surface-associated	6.05	2766.6	6.5764	0	421.2	1	0	0.0086	3.3969
SA_92	0.9629	2.903	0.288	1	17/28	D.AVFESIQNSLAKGEK.V	tr|H0D3X7|H0D3X7_STAAU,sp|Q5HFV0|DBH_STAAC,sp|Q99U17|DBH_STAAM,sp|Q7A5J1|DBH_STAAN,sp|Q6GGT8|DBH_STAAR,sp|Q6G990|DBH_STAAS,sp|Q7A0U9|DBH_STAAW,tr|D2GGB5|D2GGB5_STAAU,tr|H4BQU2|H4BQU2_STAAU,tr|D2FM09|D2FM09_STAAU,tr|D6J0D7|D6J0D7_STAAU,tr|C5N5N8|C5N5N8_STAA3,tr|H7G1V2|H7G1V2_STAA5,tr|H3RY25|H3RY25_STAAU,tr|H4AU74|H4AU74_STAAU,tr|C8AS10|C8AS10_STAAU,tr|C8L4E4|C8L4E4_STAAU,tr|H3TR07|H3TR07_STAAU,tr|…	2	1619.86	1619.85	810.933	DNA-binding protein HU OS=Staphylococcus aureus subsp. aureus 21232 GN=hup PE=3 SV=1	hup	Surface-associated	6.19	2618.6	6.104	0	482.6	1	1	0.0099	3.5234
SA_OV8	0.9895	2.145	0.45	1	2012-10-20	K.EAGSAVDAVFE.S	tr|H4HG86|H4HG86_STAAU,sp|Q5HFV0|DBH_STAAC,sp|Q99U17|DBH_STAAM,sp|Q7A5J1|DBH_STAAN,sp|Q6GGT8|DBH_STAAR,sp|Q6G990|DBH_STAAS,sp|Q7A0U9|DBH_STAAW,tr|H1SJZ8|H1SJZ8_STAAU,tr|D2GGB5|D2GGB5_STAAU,tr|H4BQU2|H4BQU2_STAAU,tr|D2FM09|D2FM09_STAAU,tr|D6J0D7|D6J0D7_STAAU,tr|C5N5N8|C5N5N8_STAA3,tr|H7G1V2|H7G1V2_STAA5,tr|H3RY25|H3RY25_STAAU,tr|H4AU74|H4AU74_STAAU,tr|C8AS10|C8AS10_STAAU,tr|C8L4E4|C8L4E4_STAAU,tr|…	2	1093.5	1093.49	547.754	DNA-binding protein HU OS=Staphylococcus aureus subsp. aureus CIG1096 GN=hup PE=4 SV=1	hup	Surface-associated	3.91	2595.7	9.3107	0	408.2	1	0	0.0102	4.0907
SA_700	0.9485	2.423	0.361	5	2012-12-26	I.DIPASKVPAFKAGK.A	tr|H4HG86|H4HG86_STAAU,sp|Q5HFV0|DBH_STAAC,sp|Q99U17|DBH_STAAM,sp|Q7A5J1|DBH_STAAN,sp|Q6GGT8|DBH_STAAR,sp|Q6G990|DBH_STAAS,sp|Q7A0U9|DBH_STAAW,tr|H1SJZ8|H1SJZ8_STAAU,tr|D2GGB5|D2GGB5_STAAU,tr|H4BQU2|H4BQU2_STAAU,tr|D2FM09|D2FM09_STAAU,tr|D6J0D7|D6J0D7_STAAU,tr|C5N5N8|C5N5N8_STAA3,tr|H7G1V2|H7G1V2_STAA5,tr|H3RY25|H3RY25_STAAU,tr|H4AU74|H4AU74_STAAU,tr|C8AS10|C8AS10_STAAU,tr|C8L4E4|C8L4E4_STAAU,tr|…	2	1427.82	1427.81	714.914	DNA-binding protein HU OS=Staphylococcus aureus subsp. aureus CIG1096 GN=hup PE=4 SV=1	hup	Surface-associated	9.7	2435.3	6.2245	0	234	1	2	0.0089	3.2932
SA_700	1	3.133	0.468	1	16/22	K.VQLIGFGNFEVR.E	tr|H4B1V9|H4B1V9_STAAU,sp|Q5HFV0|DBH_STAAC,sp|Q99U17|DBH_STAAM,sp|Q7A5J1|DBH_STAAN,sp|Q6GGT8|DBH_STAAR,sp|Q6G990|DBH_STAAS,sp|Q7A0U9|DBH_STAAW,tr|H1SJZ8|H1SJZ8_STAAU,tr|D2GGB5|D2GGB5_STAAU,tr|H4BQU2|H4BQU2_STAAU,tr|D2FM09|D2FM09_STAAU,tr|D6J0D7|D6J0D7_STAAU,tr|C5N5N8|C5N5N8_STAA3,tr|H7G1V2|H7G1V2_STAA5,tr|H3RY25|H3RY25_STAAU,tr|H4AU74|H4AU74_STAAU,tr|C8AS10|C8AS10_STAAU,tr|C8L4E4|C8L4E4_STAAU,tr|…	2	1377.75	1377.74	689.878	DNA-binding protein HU OS=Staphylococcus aureus subsp. aureus CIG1150 GN=hup PE=4 SV=1	hup	Surface-associated	5.97	4000.9	6.1605	0	910.6	2	0	0.0085	5.2682
SA_92	1	3.38	0.507	1	17/32	-.MNKTDLINAVAEQADLT.K	tr|H4B1V9|H4B1V9_STAAU,sp|Q5HFV0|DBH_STAAC,sp|Q99U17|DBH_STAAM,sp|Q7A5J1|DBH_STAAN,sp|Q6GGT8|DBH_STAAR,sp|Q6G990|DBH_STAAS,sp|Q7A0U9|DBH_STAAW,tr|H1SJZ8|H1SJZ8_STAAU,tr|D2GGB5|D2GGB5_STAAU,tr|H4BQU2|H4BQU2_STAAU,tr|D2FM09|D2FM09_STAAU,tr|D6J0D7|D6J0D7_STAAU,tr|C5N5N8|C5N5N8_STAA3,tr|H7G1V2|H7G1V2_STAA5,tr|H3RY25|H3RY25_STAAU,tr|H4AU74|H4AU74_STAAU,tr|C8AS10|C8AS10_STAAU,tr|C8L4E4|C8L4E4_STAAU,tr|…	2	1845.93	1845.91	923.964	DNA-binding protein HU OS=Staphylococcus aureus subsp. aureus CIG1150 GN=hup PE=4 SV=1	hup	Surface-associated	4.03	3597.1	9.3076	0	785.6	1	1	0.0172	5.5418
SA_GP17	0.99	2.251	0.424	1	13/18	Q.LIGFGNFEVR.E	tr|H4B1V9|H4B1V9_STAAU,sp|Q5HFV0|DBH_STAAC,sp|Q99U17|DBH_STAAM,sp|Q7A5J1|DBH_STAAN,sp|Q6GGT8|DBH_STAAR,sp|Q6G990|DBH_STAAS,sp|Q7A0U9|DBH_STAAW,tr|H1SJZ8|H1SJZ8_STAAU,tr|D2GGB5|D2GGB5_STAAU,tr|H4BQU2|H4BQU2_STAAU,tr|D2FM09|D2FM09_STAAU,tr|D6J0D7|D6J0D7_STAAU,tr|C5N5N8|C5N5N8_STAA3,tr|H7G1V2|H7G1V2_STAA5,tr|H3RY25|H3RY25_STAAU,tr|H4AU74|H4AU74_STAAU,tr|C8AS10|C8AS10_STAAU,tr|C8L4E4|C8L4E4_STAAU,tr|…	2	1150.62	1150.61	576.314	DNA-binding protein HU OS=Staphylococcus aureus subsp. aureus CIG1150 GN=hup PE=4 SV=1	hup	Surface-associated	6	3582.5	8.7625	0	537.4	1	0	0.0101	4.1233
SA_700	1	4.519	0.398	1	21/36	-.M[147.04]NKTDLINAVAEQADLTKK.E	tr|H7G1V2|H7G1V2_STAA5,sp|Q5HFV0|DBH_STAAC,sp|Q99U17|DBH_STAAM,sp|Q7A5J1|DBH_STAAN,sp|Q6GGT8|DBH_STAAR,sp|Q6G990|DBH_STAAS,sp|Q7A0U9|DBH_STAAW,tr|H1SJZ8|H1SJZ8_STAAU,tr|D2GGB5|D2GGB5_STAAU,tr|H4BQU2|H4BQU2_STAAU,tr|D2FM09|D2FM09_STAAU,tr|D6J0D7|D6J0D7_STAAU,tr|C5N5N8|C5N5N8_STAA3,tr|H3RY25|H3RY25_STAAU,tr|H4AU74|H4AU74_STAAU,tr|C8AS10|C8AS10_STAAU,tr|C8L4E4|C8L4E4_STAAU,tr|H3TR07|H3TR07_STAAU,tr|…	2	2118.12	2118.1	1060.06	DNA-binding protein HU OS=Staphylococcus aureus subsp. aureus DR10 GN=ST398NM02_1471 PE=4 SV=1	hup	Surface-associated	5.88	2917.3	8.6787	0	1183.1	2	1	0.0184	5.5383
SA_286	0.9919	2.285	0.45	1	2012-10-16	I.PASKVPAFK.A	tr|H7G1V2|H7G1V2_STAA5,sp|Q5HFV0|DBH_STAAC,sp|Q99U17|DBH_STAAM,sp|Q7A5J1|DBH_STAAN,sp|Q6GGT8|DBH_STAAR,sp|Q6G990|DBH_STAAS,sp|Q7A0U9|DBH_STAAW,tr|H1SJZ8|H1SJZ8_STAAU,tr|D2GGB5|D2GGB5_STAAU,tr|H4BQU2|H4BQU2_STAAU,tr|D2FM09|D2FM09_STAAU,tr|D6J0D7|D6J0D7_STAAU,tr|C5N5N8|C5N5N8_STAA3,tr|H3RY25|H3RY25_STAAU,tr|H4AU74|H4AU74_STAAU,tr|C8AS10|C8AS10_STAAU,tr|C8L4E4|C8L4E4_STAAU,tr|H3TR07|H3TR07_STAAU,tr|…	2	943.556	943.549	472.782	DNA-binding protein HU OS=Staphylococcus aureus subsp. aureus DR10 GN=ST398NM02_1471 PE=4 SV=1	hup	Surface-associated	10.02	1785.1	7.6144	0	369.2	1	1	0.0072	4.4535
SA_286	0.9765	1.981	0.414	1	2012-11-20	V.QLIGFGNFEVR.E	tr|H7G1V2|H7G1V2_STAA5,sp|Q5HFV0|DBH_STAAC,sp|Q99U17|DBH_STAAM,sp|Q7A5J1|DBH_STAAN,sp|Q6GGT8|DBH_STAAR,sp|Q6G990|DBH_STAAS,sp|Q7A0U9|DBH_STAAW,tr|H1SJZ8|H1SJZ8_STAAU,tr|D2GGB5|D2GGB5_STAAU,tr|H4BQU2|H4BQU2_STAAU,tr|D2FM09|D2FM09_STAAU,tr|D6J0D7|D6J0D7_STAAU,tr|C5N5N8|C5N5N8_STAA3,tr|H3RY25|H3RY25_STAAU,tr|H4AU74|H4AU74_STAAU,tr|C8AS10|C8AS10_STAAU,tr|C8L4E4|C8L4E4_STAAU,tr|H3TR07|H3TR07_STAAU,tr|…	2	1278.68	1278.67	640.343	DNA-binding protein HU OS=Staphylococcus aureus subsp. aureus DR10 GN=ST398NM02_1471 PE=4 SV=1	hup	Surface-associated	6	3647.2	5.5439	0	245.8	1	0	0.0071	3.588
SA_587	1	3.525	0.432	1	19/26	A.VDAVFESIQNSLAK.G	tr|H4FU19|H4FU19_STAAU,sp|Q5HFV0|DBH_STAAC,sp|Q99U17|DBH_STAAM,sp|Q7A5J1|DBH_STAAN,sp|Q6GGT8|DBH_STAAR,sp|Q6G990|DBH_STAAS,sp|Q7A0U9|DBH_STAAW,tr|D2GGB5|D2GGB5_STAAU,tr|H4BQU2|H4BQU2_STAAU,tr|D2FM09|D2FM09_STAAU,tr|D6J0D7|D6J0D7_STAAU,tr|C5N5N8|C5N5N8_STAA3,tr|H7G1V2|H7G1V2_STAA5,tr|H3RY25|H3RY25_STAAU,tr|H4AU74|H4AU74_STAAU,tr|C8AS10|C8AS10_STAAU,tr|C8L4E4|C8L4E4_STAAU,tr|H3TR07|H3TR07_STAAU,tr|…	2	1519.79	1519.79	760.901	DNA-binding protein HU OS=Staphylococcus aureus subsp. aureus IS-157 GN=hup PE=4 SV=1	hup	Surface-associated	4.37	3571.5	4.0741	0	2022.1	1	0	0.0062	5.1792
SA_GP2	1	2.604	0.479	1	16/48	E.KVQLIGFGNFEVR.E	tr|H4FU19|H4FU19_STAAU,sp|Q5HFV0|DBH_STAAC,sp|Q99U17|DBH_STAAM,sp|Q7A5J1|DBH_STAAN,sp|Q6GGT8|DBH_STAAR,sp|Q6G990|DBH_STAAS,sp|Q7A0U9|DBH_STAAW,tr|H1SJZ8|H1SJZ8_STAAU,tr|D2GGB5|D2GGB5_STAAU,tr|H4BQU2|H4BQU2_STAAU,tr|D2FM09|D2FM09_STAAU,tr|D6J0D7|D6J0D7_STAAU,tr|C5N5N8|C5N5N8_STAA3,tr|H7G1V2|H7G1V2_STAA5,tr|H3RY25|H3RY25_STAAU,tr|H4AU74|H4AU74_STAAU,tr|C8AS10|C8AS10_STAAU,tr|C8L4E4|C8L4E4_STAAU,tr|…	3	1505.85	1505.84	502.952	DNA-binding protein HU OS=Staphylococcus aureus subsp. aureus IS-157 GN=hup PE=4 SV=1	hup	Surface-associated	8.75	3537.5	8.7483	0	438.8	1	1	0.0132	6.2113
SA_GP17	0.9939	2.997	0.369	1	15/22	I.NAVAEQADLTKK.E	tr|H4FU19|H4FU19_STAAU,sp|Q5HFV0|DBH_STAAC,sp|Q99U17|DBH_STAAM,sp|Q7A5J1|DBH_STAAN,sp|Q6GGT8|DBH_STAAR,sp|Q6G990|DBH_STAAS,sp|Q7A0U9|DBH_STAAW,tr|H1SJZ8|H1SJZ8_STAAU,tr|D2GGB5|D2GGB5_STAAU,tr|H4BQU2|H4BQU2_STAAU,tr|D2FM09|D2FM09_STAAU,tr|D6J0D7|D6J0D7_STAAU,tr|C5N5N8|C5N5N8_STAA3,tr|H7G1V2|H7G1V2_STAA5,tr|H3RY25|H3RY25_STAAU,tr|H4AU74|H4AU74_STAAU,tr|C8AS10|C8AS10_STAAU,tr|C8L4E4|C8L4E4_STAAU,tr|…	2	1286.69	1286.68	644.349	DNA-binding protein HU OS=Staphylococcus aureus subsp. aureus IS-157 GN=hup PE=4 SV=1	hup	Surface-associated	6.07	2906.7	8.8461	0	740.9	1	0	0.0114	4.4139
SA_OV8	0.9797	3.209	0.285	2	16/22	-.MNKTDLINAVAE.Q	tr|H4FU19|H4FU19_STAAU,sp|Q5HFV0|DBH_STAAC,sp|Q99U17|DBH_STAAM,sp|Q7A5J1|DBH_STAAN,sp|Q6GGT8|DBH_STAAR,sp|Q6G990|DBH_STAAS,sp|Q7A0U9|DBH_STAAW,tr|H1SJZ8|H1SJZ8_STAAU,tr|D2GGB5|D2GGB5_STAAU,tr|H4BQU2|H4BQU2_STAAU,tr|D2FM09|D2FM09_STAAU,tr|D6J0D7|D6J0D7_STAAU,tr|C5N5N8|C5N5N8_STAA3,tr|H7G1V2|H7G1V2_STAA5,tr|H3RY25|H3RY25_STAAU,tr|H4AU74|H4AU74_STAAU,tr|C8AS10|C8AS10_STAAU,tr|C8L4E4|C8L4E4_STAAU,tr|…	2	1317.67	1317.66	659.837	DNA-binding protein HU OS=Staphylococcus aureus subsp. aureus IS-157 GN=hup PE=4 SV=1	hup	Surface-associated	4.75	2381.5	6.5925	0	927.9	1	1	0.0087	3.8614
SA_844	0.9638	1.985	0.38	1	2012-10-16	L.IGFGNFEVR.E	tr|H4FU19|H4FU19_STAAU,sp|Q5HFV0|DBH_STAAC,sp|Q99U17|DBH_STAAM,sp|Q7A5J1|DBH_STAAN,sp|Q6GGT8|DBH_STAAR,sp|Q6G990|DBH_STAAS,sp|Q7A0U9|DBH_STAAW,tr|H1SJZ8|H1SJZ8_STAAU,tr|D2GGB5|D2GGB5_STAAU,tr|H4BQU2|H4BQU2_STAAU,tr|D2FM09|D2FM09_STAAU,tr|D6J0D7|D6J0D7_STAAU,tr|C5N5N8|C5N5N8_STAA3,tr|H7G1V2|H7G1V2_STAA5,tr|H3RY25|H3RY25_STAAU,tr|H4AU74|H4AU74_STAAU,tr|C8AS10|C8AS10_STAAU,tr|C8L4E4|C8L4E4_STAAU,tr|…	2	1037.54	1037.53	519.772	DNA-binding protein HU OS=Staphylococcus aureus subsp. aureus IS-157 GN=hup PE=4 SV=1	hup	Surface-associated	6	3141.8	5.6755	0	381.4	1	0	0.0059	3.4885
SA_286	0.9971	3.061	0.438	1	14/24	V.DAVFESIQNSLAK.G	tr|H3X915|H3X915_STAAU,sp|Q5HFV0|DBH_STAAC,sp|Q99U17|DBH_STAAM,sp|Q7A5J1|DBH_STAAN,sp|Q6GGT8|DBH_STAAR,sp|Q6G990|DBH_STAAS,sp|Q7A0U9|DBH_STAAW,tr|D2GGB5|D2GGB5_STAAU,tr|H4BQU2|H4BQU2_STAAU,tr|D2FM09|D2FM09_STAAU,tr|D6J0D7|D6J0D7_STAAU,tr|C5N5N8|C5N5N8_STAA3,tr|H7G1V2|H7G1V2_STAA5,tr|H3RY25|H3RY25_STAAU,tr|H4AU74|H4AU74_STAAU,tr|C8AS10|C8AS10_STAAU,tr|C8L4E4|C8L4E4_STAAU,tr|H3TR07|H3TR07_STAAU,tr|…	2	1420.73	1420.72	711.367	DNA-binding protein HU OS=Staphylococcus aureus subsp. aureus IS-3 GN=hup PE=4 SV=1	hup	Surface-associated	4.37	3266.6	7.4504	0	775.4	1	0	0.0106	4.9002
SA_700	0.9907	2.234	0.43	1	2012-12-18	A.VAEQADLTKK.E	tr|H3X915|H3X915_STAAU,sp|Q5HFV0|DBH_STAAC,sp|Q99U17|DBH_STAAM,sp|Q7A5J1|DBH_STAAN,sp|Q6GGT8|DBH_STAAR,sp|Q6G990|DBH_STAAS,sp|Q7A0U9|DBH_STAAW,tr|H1SJZ8|H1SJZ8_STAAU,tr|D2GGB5|D2GGB5_STAAU,tr|H4BQU2|H4BQU2_STAAU,tr|D2FM09|D2FM09_STAAU,tr|D6J0D7|D6J0D7_STAAU,tr|C5N5N8|C5N5N8_STAA3,tr|H7G1V2|H7G1V2_STAA5,tr|H3RY25|H3RY25_STAAU,tr|H4AU74|H4AU74_STAAU,tr|C8AS10|C8AS10_STAAU,tr|C8L4E4|C8L4E4_STAAU,tr|…	2	1101.61	1101.6	551.809	DNA-binding protein HU OS=Staphylococcus aureus subsp. aureus IS-3 GN=hup PE=4 SV=1	hup	Surface-associated	6.04	3117.5	9.9671	0	543.8	1	0	0.011	4.1436
SA_700	1	3.386	0.518	1	19/30	K.EIDIPASKVPAFKAGK.A	tr|F5W8Z5|F5W8Z5_STAAU,sp|Q5HFV0|DBH_STAAC,sp|Q99U17|DBH_STAAM,sp|Q7A5J1|DBH_STAAN,sp|Q6GGT8|DBH_STAAR,sp|Q6G990|DBH_STAAS,sp|Q7A0U9|DBH_STAAW,tr|H1SJZ8|H1SJZ8_STAAU,tr|D2GGB5|D2GGB5_STAAU,tr|H4BQU2|H4BQU2_STAAU,tr|D2FM09|D2FM09_STAAU,tr|D6J0D7|D6J0D7_STAAU,tr|C5N5N8|C5N5N8_STAA3,tr|H7G1V2|H7G1V2_STAA5,tr|H3RY25|H3RY25_STAAU,tr|H4AU74|H4AU74_STAAU,tr|C8AS10|C8AS10_STAAU,tr|C8L4E4|C8L4E4_STAAU,tr|…	2	1669.95	1669.94	835.977	DNA-binding protein HU-beta OS=Staphylococcus aureus subsp. aureus 21305 GN=hupB PE=3 SV=1	hupB	Surface-associated	8.59	2430.8	7.0576	0	714.2	2	2	0.0118	5.6271
SA_700	1	4.308	0.395	1	29/76	K.KEAGSAVDAVFESIQNSLAK.G	tr|F5W8Z5|F5W8Z5_STAAU,sp|Q5HFV0|DBH_STAAC,sp|Q99U17|DBH_STAAM,sp|Q7A5J1|DBH_STAAN,sp|Q6GGT8|DBH_STAAR,sp|Q6G990|DBH_STAAS,sp|Q7A0U9|DBH_STAAW,tr|D2GGB5|D2GGB5_STAAU,tr|H4BQU2|H4BQU2_STAAU,tr|D2FM09|D2FM09_STAAU,tr|D6J0D7|D6J0D7_STAAU,tr|C5N5N8|C5N5N8_STAA3,tr|H7G1V2|H7G1V2_STAA5,tr|H3RY25|H3RY25_STAAU,tr|H4AU74|H4AU74_STAAU,tr|C8AS10|C8AS10_STAAU,tr|C8L4E4|C8L4E4_STAAU,tr|H3TR07|H3TR07_STAAU,tr|…	3	2063.07	2063.05	688.692	DNA-binding protein HU-beta OS=Staphylococcus aureus subsp. aureus 21305 GN=hupB PE=3 SV=1	hupB	Surface-associated	4.68	4531.1	6.3889	0	1141.9	2	0	0.0132	6.2853
SA_587	0.9952	2.94	0.448	1	15/28	-.M[147.04]NKTDLINAVAEQAD.L	tr|F5W8Z5|F5W8Z5_STAAU,sp|Q5HFV0|DBH_STAAC,sp|Q99U17|DBH_STAAM,sp|Q7A5J1|DBH_STAAN,sp|Q6GGT8|DBH_STAAR,sp|Q6G990|DBH_STAAS,sp|Q7A0U9|DBH_STAAW,tr|H1SJZ8|H1SJZ8_STAAU,tr|D2GGB5|D2GGB5_STAAU,tr|H4BQU2|H4BQU2_STAAU,tr|D2FM09|D2FM09_STAAU,tr|D6J0D7|D6J0D7_STAAU,tr|C5N5N8|C5N5N8_STAA3,tr|H7G1V2|H7G1V2_STAA5,tr|H3RY25|H3RY25_STAAU,tr|H4AU74|H4AU74_STAAU,tr|C8AS10|C8AS10_STAAU,tr|C8L4E4|C8L4E4_STAAU,tr|…	2	1647.79	1647.78	824.896	DNA-binding protein HU-beta OS=Staphylococcus aureus subsp. aureus 21305 GN=hupB PE=3 SV=1	hupB	Surface-associated	4.27	2507.7	4.9097	0	674.2	1	1	0.0081	4.7287
SA_92	0.9619	2.843	0.427	1	14/32	-.M[147.04]NKTDLINAVAEQADLT.K	tr|F5W8Z5|F5W8Z5_STAAU,sp|Q5HFV0|DBH_STAAC,sp|Q99U17|DBH_STAAM,sp|Q7A5J1|DBH_STAAN,sp|Q6GGT8|DBH_STAAR,sp|Q6G990|DBH_STAAS,sp|Q7A0U9|DBH_STAAW,tr|H1SJZ8|H1SJZ8_STAAU,tr|D2GGB5|D2GGB5_STAAU,tr|H4BQU2|H4BQU2_STAAU,tr|D2FM09|D2FM09_STAAU,tr|D6J0D7|D6J0D7_STAAU,tr|C5N5N8|C5N5N8_STAA3,tr|H7G1V2|H7G1V2_STAA5,tr|H3RY25|H3RY25_STAAU,tr|H4AU74|H4AU74_STAAU,tr|C8AS10|C8AS10_STAAU,tr|C8L4E4|C8L4E4_STAAU,tr|…	2	1861.93	1861.91	931.962	DNA-binding protein HU-beta OS=Staphylococcus aureus subsp. aureus 21305 GN=hupB PE=3 SV=1	hupB	Surface-associated	4.03	3417.9	9.4424	0	533.8	1	1	0.0176	4.4834
SA_844	1	3.209	0.456	1	15/24	D.LINAVAEQADLTK.K	tr|D2UM95|D2UM95_STAAU,sp|Q5HFV0|DBH_STAAC,sp|Q99U17|DBH_STAAM,sp|Q7A5J1|DBH_STAAN,sp|Q6GGT8|DBH_STAAR,sp|Q6G990|DBH_STAAS,sp|Q7A0U9|DBH_STAAW,tr|H1SJZ8|H1SJZ8_STAAU,tr|D2GGB5|D2GGB5_STAAU,tr|H4BQU2|H4BQU2_STAAU,tr|D2FM09|D2FM09_STAAU,tr|D6J0D7|D6J0D7_STAAU,tr|C5N5N8|C5N5N8_STAA3,tr|H7G1V2|H7G1V2_STAA5,tr|H3RY25|H3RY25_STAAU,tr|H4AU74|H4AU74_STAAU,tr|C8AS10|C8AS10_STAAU,tr|C8L4E4|C8L4E4_STAAU,tr|…	2	1384.77	1384.76	693.385	DNA-binding protein HU-beta OS=Staphylococcus aureus subsp. aureus H19 GN=SAUG_00874 PE=3 SV=1	hupB	Surface-associated	4.37	2280.1	8.0763	0	801.6	1	0	0.0112	5.1667
SA_700	0.9997	3.165	0.462	1	17/42	K.EAGSAVDAVFESIQNSLAKGEK.V	tr|D2UM95|D2UM95_STAAU,sp|Q5HFV0|DBH_STAAC,sp|Q99U17|DBH_STAAM,sp|Q7A5J1|DBH_STAAN,sp|Q6GGT8|DBH_STAAR,sp|Q6G990|DBH_STAAS,sp|Q7A0U9|DBH_STAAW,tr|D2GGB5|D2GGB5_STAAU,tr|H4BQU2|H4BQU2_STAAU,tr|D2FM09|D2FM09_STAAU,tr|D6J0D7|D6J0D7_STAAU,tr|C5N5N8|C5N5N8_STAA3,tr|H7G1V2|H7G1V2_STAA5,tr|H3RY25|H3RY25_STAAU,tr|H4AU74|H4AU74_STAAU,tr|C8AS10|C8AS10_STAAU,tr|C8L4E4|C8L4E4_STAAU,tr|H3TR07|H3TR07_STAAU,tr|…	2	2249.14	2249.12	1125.57	DNA-binding protein HU-beta OS=Staphylococcus aureus subsp. aureus H19 GN=SAUG_00874 PE=3 SV=1	hupB	Surface-associated	4.41	4724.1	8.529	0	485.6	2	1	0.0192	5.0328
SA_700	0.9898	3.053	0.378	1	18/28	-.MNKTDLINAVAEQAD.L	tr|D2UM95|D2UM95_STAAU,sp|Q5HFV0|DBH_STAAC,sp|Q99U17|DBH_STAAM,sp|Q7A5J1|DBH_STAAN,sp|Q6GGT8|DBH_STAAR,sp|Q6G990|DBH_STAAS,sp|Q7A0U9|DBH_STAAW,tr|H1SJZ8|H1SJZ8_STAAU,tr|D2GGB5|D2GGB5_STAAU,tr|H4BQU2|H4BQU2_STAAU,tr|D2FM09|D2FM09_STAAU,tr|D6J0D7|D6J0D7_STAAU,tr|C5N5N8|C5N5N8_STAA3,tr|H7G1V2|H7G1V2_STAA5,tr|H3RY25|H3RY25_STAAU,tr|H4AU74|H4AU74_STAAU,tr|C8AS10|C8AS10_STAAU,tr|C8L4E4|C8L4E4_STAAU,tr|…	2	1631.79	1631.78	816.899	DNA-binding protein HU-beta OS=Staphylococcus aureus subsp. aureus H19 GN=SAUG_00874 PE=3 SV=1	hupB	Surface-associated	4.27	2771.4	6.1207	0	1014.5	1	1	0.01	4.3197
SA_92	0.9083	2.036	0.31	1	2012-12-30	K.EAGSAVDAVFESIQNS.L	tr|D2UM95|D2UM95_STAAU,sp|Q5HFV0|DBH_STAAC,sp|Q99U17|DBH_STAAM,sp|Q7A5J1|DBH_STAAN,sp|Q6GGT8|DBH_STAAR,sp|Q6G990|DBH_STAAS,sp|Q7A0U9|DBH_STAAW,tr|D2GGB5|D2GGB5_STAAU,tr|H4BQU2|H4BQU2_STAAU,tr|D2FM09|D2FM09_STAAU,tr|D6J0D7|D6J0D7_STAAU,tr|C5N5N8|C5N5N8_STAA3,tr|H7G1V2|H7G1V2_STAA5,tr|H3RY25|H3RY25_STAAU,tr|H4AU74|H4AU74_STAAU,tr|C8AS10|C8AS10_STAAU,tr|C8L4E4|C8L4E4_STAAU,tr|H3TR07|H3TR07_STAAU,tr|…	2	1622.75	1622.74	812.379	DNA-binding protein HU-beta OS=Staphylococcus aureus subsp. aureus H19 GN=SAUG_00874 PE=3 SV=1	hupB	Surface-associated	3.57	3989.4	7.4472	0	246.5	1	0	0.0121	2.7143
SA_ATCC35845	1	3.072	0.493	1	16/22	K.AVNLVSFEYNVK.K	tr|D2F651|D2F651_STAAU,sp|Q6GHS9|FIB_STAAR,tr|H1SL68|H1SL68_STAAU,tr|D2GFC0|D2GFC0_STAAU,tr|D2FL29|D2FL29_STAAU,tr|D6IZF1|D6IZF1_STAAU,tr|H7G377|H7G377_STAA5,tr|C8AR41|C8AR41_STAAU,tr|H3TNV7|H3TNV7_STAAU,tr|C8AB25|C8AB25_STAAU,tr|H4DI77|H4DI77_STAAU,tr|D6LWX4|D6LWX4_STAAU,tr|H4HN11|H4HN11_STAAU,tr|C8AK37|C8AK37_STAAU,tr|E0YDQ2|E0YDQ2_STAAU,tr|H4B852|H4B852_STAAU,tr|F9JP49|F9JP49_STAAU,tr|H4H0M3|H…	2	1381.74	1381.72	691.869	Extracellular fibrinogen-binding protein Efb OS=Staphylococcus aureus subsp. aureus C101 GN=SARG_01518 PE=4 SV=1	SARG_01518	Surface-associated	6.05	3264.2	9.5393	0	957.8	2	0	0.0132	5.3936
SA_286	1	4.367	0.322	1	30/84	K.DKGADITKVDGFNQSMDLLLSK.R	tr|C8LA17|C8LA17_STAAU,tr|H1SLR5|H1SLR5_STAAU,tr|D2GK33|D2GK33_STAAU,tr|H4BKC7|H4BKC7_STAAU,tr|D2FPX4|D2FPX4_STAAU,tr|C5MZW0|C5MZW0_STAA3,tr|D6J364|D6J364_STAAU,tr|H7G451|H7G451_STAA5,tr|H3RV14|H3RV14_STAAU,tr|H4APK3|H4APK3_STAAU,tr|C8L5Q3|C8L5Q3_STAAU,tr|H3TRZ8|H3TRZ8_STAAU,tr|C8AN81|C8AN81_STAAU,tr|C8N2P5|C8N2P5_STAAU,tr|H3U2U9|H3U2U9_STAAU,tr|C8A8Z9|C8A8Z9_STAAU,tr|H4AXG7|H4AXG7_STAAU,tr|H1TD9…	3	2394.23	2394.21	799.077	Extracellular solute-binding protein family 3 OS=Staphylococcus aureus A5948 GN=SAGG_00893 PE=4 SV=1	SAGG_00893	Surface-associated	4.58	3834.6	6.5909	0	1162.1	2	2	0.0158	5.4111
SA_286	0.9348	2.013	0.147	2	14/40	R.IDNVLKQGLVR.-	tr|C8LZE1|C8LZE1_STAAU,sp|P68799|FIB_STAAM,sp|P68800|FIB_STAAN,sp|P0C6P2|FIB_STAAU,tr|H4BPP6|H4BPP6_STAAU,tr|H4ATI1|H4ATI1_STAAU,tr|C8L4S5|C8L4S5_STAAU,tr|C8N484|C8N484_STAAU,tr|H3TXI5|H3TXI5_STAAU,tr|H4B0K2|H4B0K2_STAAU,tr|H1TAQ9|H1TAQ9_STAAU,tr|H3XKV9|H3XKV9_STAAU,tr|E5TZ04|E5TZ04_STAAU,tr|C8LLI6|C8LLI6_STAAU,tr|H4DRZ0|H4DRZ0_STAAU,tr|H3X4Y1|H3X4Y1_STAAU,tr|H4AC65|H4AC65_STAAU,tr|H3Z2S4|H3Z2S4_…	3	1253.75	1253.75	418.923	Fibrinogen-binding protein Efb OS=Staphylococcus aureus A8115 GN=SAJG_01834 PE=4 SV=1	efb	Surface-associated	8.75	2094	3.8989	0	512.1	2	1	0.0049	1.6752
SA_286	0.9938	3.113	0.094	1	22/64	K.M[147.04]VLQERIDNVLKQGLVR.-	tr|C8MS08|C8MS08_STAAU,sp|P68799|FIB_STAAM,sp|P68800|FIB_STAAN,sp|P0C6P2|FIB_STAAU,tr|H4BPP6|H4BPP6_STAAU,tr|H4ATI1|H4ATI1_STAAU,tr|C8L4S5|C8L4S5_STAAU,tr|C8N484|C8N484_STAAU,tr|H3TXI5|H3TXI5_STAAU,tr|H4B0K2|H4B0K2_STAAU,tr|H1TAQ9|H1TAQ9_STAAU,tr|H3XKV9|H3XKV9_STAAU,tr|E5TZ04|E5TZ04_STAAU,tr|C8LLI6|C8LLI6_STAAU,tr|C8LZE1|C8LZE1_STAAU,tr|H4DRZ0|H4DRZ0_STAAU,tr|H3X4Y1|H3X4Y1_STAAU,tr|H4AC65|H4AC65_…	3	2026.15	2026.14	676.386	Fibrinogen-binding protein Efb OS=Staphylococcus aureus A9763 GN=SANG_01718 PE=4 SV=1	efb	Surface-associated	8.5	3372	4.9281	0	434.1	2	2	0.01	2.1698
SA_ATCC9144	0.9999	2.427	0.376	1	14/40	R.IDQVLKQGLVR.-	tr|E5QXQ6|E5QXQ6_STAAH,sp|Q6GHS9|FIB_STAAR,tr|H1SL68|H1SL68_STAAU,tr|D2GFC0|D2GFC0_STAAU,tr|D2FL29|D2FL29_STAAU,tr|D6IZF1|D6IZF1_STAAU,tr|H7G377|H7G377_STAA5,tr|C8AR41|C8AR41_STAAU,tr|H3TNV7|H3TNV7_STAAU,tr|C8AB25|C8AB25_STAAU,tr|H4DI77|H4DI77_STAAU,tr|D6LWX4|D6LWX4_STAAU,tr|H4HN11|H4HN11_STAAU,tr|C8AK37|C8AK37_STAAU,tr|E0YDQ2|E0YDQ2_STAAU,tr|H4B852|H4B852_STAAU,tr|F9JP49|F9JP49_STAAU,tr|H4H0M3|H…	3	1267.77	1267.76	423.594	Fibrinogen-binding protein OS=Staphylococcus aureus (strain TCH60) GN=efb PE=4 SV=1	efb	Surface-associated	8.75	1727.4	7.3183	0	519.5	2	1	0.0093	4.9694
SA_894	0.9994	2.029	0.351	2	2012-10-18	K.AVNLVSFEYK.V	tr|F5W5T6|F5W5T6_STAAU,sp|Q5HGS6|FIB_STAAC,sp|A6QG59|FIB_STAAE,sp|P68799|FIB_STAAM,sp|P68800|FIB_STAAN,sp|Q6GA57|FIB_STAAS,sp|P0C6P2|FIB_STAAU,sp|Q8NX50|FIB_STAAW,tr|H4BPP6|H4BPP6_STAAU,tr|C5N4P4|C5N4P4_STAA3,tr|H4ATI1|H4ATI1_STAAU,tr|H3RX30|H3RX30_STAAU,tr|C8L4S5|C8L4S5_STAAU,tr|C8N484|C8N484_STAAU,tr|H3TXI5|H3TXI5_STAAU,tr|H4B0K2|H4B0K2_STAAU,tr|H1TAQ9|H1TAQ9_STAAU,tr|D6UBC5|D6UBC5_STAAU,tr|H3X…	2	1168.62	1168.61	585.314	Fibrinogen-binding protein OS=Staphylococcus aureus subsp. aureus 21305 GN=fib PE=4 SV=1	fib	Surface-associated	6.05	2926.9	7.3464	0	355.3	2	0	0.0086	3.1288
SA_844	0.9521	1.911	0.13	6	2012-10-20	R.IDNVLKQGLVK.-	tr|F5W5T6|F5W5T6_STAAU,sp|Q5HGS6|FIB_STAAC,sp|A6QG59|FIB_STAAE,sp|Q6GA57|FIB_STAAS,sp|Q8NX50|FIB_STAAW,tr|C5N4P4|C5N4P4_STAA3,tr|H3RX30|H3RX30_STAAU,tr|D6UBC5|D6UBC5_STAAU,tr|F8QNL5|F8QNL5_STAAA,tr|F0DE19|F0DE19_STAAU,tr|F9KA87|F9KA87_STAAU,tr|F9KL70|F9KL70_STAAU,tr|H0CXN5|H0CXN5_STAAU,tr|F3TN16|F3TN16_STAAU,tr|H4GB15|H4GB15_STAAU,tr|F4FK58|F4FK58_STAAU,tr|H0B1W0|H0B1W0_STAAU,tr|F0D2R1|F0D2R1_STA…	2	1225.75	1225.74	613.877	Fibrinogen-binding protein OS=Staphylococcus aureus subsp. aureus 21305 GN=fib PE=4 SV=1	fib	Surface-associated	8.59	2084.3	9.5295	0	269.7	2	1	0.0117	1.0452
SA_640	0.9976	1.887	0.254	1	2012-10-16	K.LIQAQNLVR.E	tr|H4HFB9|H4HFB9_STAAU,sp|Q5HGS6|FIB_STAAC,sp|A6QG59|FIB_STAAE,sp|P68799|FIB_STAAM,sp|P68800|FIB_STAAN,sp|Q6GHS9|FIB_STAAR,sp|Q6GA57|FIB_STAAS,sp|P0C6P2|FIB_STAAU,sp|Q8NX50|FIB_STAAW,tr|H4BPP6|H4BPP6_STAAU,tr|D2GFC0|D2GFC0_STAAU,tr|D2FL29|D2FL29_STAAU,tr|C5N4P4|C5N4P4_STAA3,tr|D6IZF1|D6IZF1_STAAU,tr|H7G377|H7G377_STAA5,tr|H4ATI1|H4ATI1_STAAU,tr|H3RX30|H3RX30_STAAU,tr|C8AR41|C8AR41_STAAU,tr|H3TNV7…	2	1053.64	1053.63	527.822	Fibrinogen-binding protein OS=Staphylococcus aureus subsp. aureus CIG1096 GN=SACIG1096_1677 PE=4 SV=1	fib	Surface-associated	9.75	1747.3	6.3468	0	458.1	2	0	0.0067	2.4036
SA_ATCC9144	0.9998	2.559	0.387	1	15/24	R.AVNLIHFQHSYEK.K	tr|H3S679|H3S679_STAAU,tr|H1SL71|H1SL71_STAAU,tr|H4BPP2|H4BPP2_STAAU,tr|D2GFB7|D2GFB7_STAAU,tr|D2FL26|D2FL26_STAAU,tr|C5N4P1|C5N4P1_STAA3,tr|D6IZE8|D6IZE8_STAAU,tr|H7G380|H7G380_STAA5,tr|H3RX26|H3RX26_STAAU,tr|H4AT79|H4AT79_STAAU,tr|H3TNW0|H3TNW0_STAAU,tr|C8L4S8|C8L4S8_STAAU,tr|C8AR38|C8AR38_STAAU,tr|C8N487|C8N487_STAAU,tr|H3TXI9|H3TXI9_STAAU,tr|C8AB22|C8AB22_STAAU,tr|H4B0J8|H4B0J8_STAAU,tr|H1TAR…	2	1584.82	1584.8	793.41	Fibrinogen-binding protein OS=Staphylococcus aureus subsp. aureus CIG1605 GN=SACIG1605_1880 PE=4 SV=1	fib	Surface-associated	6.96	2087.3	7.9403	0	661.8	2	0	0.0126	4.0157
SA_ATCC35845	0.9081	1.913	0.062	5	16/56	R.AVNLIHFQHSYEKKK.L	tr|H3S679|H3S679_STAAU,tr|H1SL71|H1SL71_STAAU,tr|H4BPP2|H4BPP2_STAAU,tr|D2GFB7|D2GFB7_STAAU,tr|D2FL26|D2FL26_STAAU,tr|C5N4P1|C5N4P1_STAA3,tr|D6IZE8|D6IZE8_STAAU,tr|H7G380|H7G380_STAA5,tr|H3RX26|H3RX26_STAAU,tr|H4AT79|H4AT79_STAAU,tr|H3TNW0|H3TNW0_STAAU,tr|C8L4S8|C8L4S8_STAAU,tr|C8AR38|C8AR38_STAAU,tr|C8N487|C8N487_STAAU,tr|H3TXI9|H3TXI9_STAAU,tr|C8AB22|C8AB22_STAAU,tr|H4B0J8|H4B0J8_STAAU,tr|H1TAR…	3	1841.01	1840.99	614.672	Fibrinogen-binding protein OS=Staphylococcus aureus subsp. aureus CIG1605 GN=SACIG1605_1880 PE=4 SV=1	fib	Surface-associated	9.53	1557.5	6.2906	0	300.9	2	1	0.0116	0.2109
SA_587	1	3.642	0.447	1	18/36	G.LAEAIANTVQAAQQHDSVK.L	tr|H4B107|H4B107_STAAU,tr|H1SL54|H1SL54_STAAU,tr|H4BPR4|H4BPR4_STAAU,tr|C5N4R6|C5N4R6_STAA3,tr|H7G360|H7G360_STAA5,tr|H3RX47|H3RX47_STAAU,tr|H4ATK0|H4ATK0_STAAU,tr|C8L4B6|C8L4B6_STAAU,tr|C8N641|C8N641_STAAU,tr|H3TXG9|H3TXG9_STAAU,tr|H1TDS1|H1TDS1_STAAU,tr|D6UBA5|D6UBA5_STAAU,tr|H3XIE0|H3XIE0_STAAU,tr|E5TRL9|E5TRL9_STAAU,tr|C8LKP1|C8LKP1_STAAU,tr|F0DE69|F0DE69_STAAU,tr|H4HN25|H4HN25_STAAU,tr|F9KA7…	2	1993.03	1993.02	997.519	Hemolytic family protein OS=Staphylococcus aureus subsp. aureus CIG1150 GN=SACIG1150_1670 PE=4 SV=1	SACIG1150_1670	Surface-associated	5.32	2522.1	5.8144	0	932.7	1	0	0.0116	5.3069
SA_GP17	0.935	2.251	0.161	1	26/84	-.M[147.04]TGLAEAIANTVQAAQQHDSVK.L	tr|H4B107|H4B107_STAAU,tr|H1SL54|H1SL54_STAAU,tr|H4BPR4|H4BPR4_STAAU,tr|C5N4R6|C5N4R6_STAA3,tr|H7G360|H7G360_STAA5,tr|H3RX47|H3RX47_STAAU,tr|H4ATK0|H4ATK0_STAAU,tr|C8L4B6|C8L4B6_STAAU,tr|C8N641|C8N641_STAAU,tr|H3TXG9|H3TXG9_STAAU,tr|H1TDS1|H1TDS1_STAAU,tr|D6UBA5|D6UBA5_STAAU,tr|H3XIE0|H3XIE0_STAAU,tr|E5TRL9|E5TRL9_STAAU,tr|C8LKP1|C8LKP1_STAAU,tr|F0DE69|F0DE69_STAAU,tr|H4HN25|H4HN25_STAAU,tr|F9KA7…	3	2298.15	2298.13	767.05	Hemolytic family protein OS=Staphylococcus aureus subsp. aureus CIG1150 GN=SACIG1150_1670 PE=4 SV=1	SACIG1150_1670	Surface-associated	5.3	3941.9	9.4734	0	778	2	0	0.0218	1.9076
SA_41	0.997	2.691	0.485	1	14/24	I.VSIVENGVGLLGK.L	tr|H4DZ32|H4DZ32_STAAU,tr|H1SL55|H1SL55_STAAU,tr|H4BPR3|H4BPR3_STAAU,tr|D2GFD6|D2GFD6_STAAU,tr|D2FL47|D2FL47_STAAU,tr|D6IZG8|D6IZG8_STAAU,tr|C5N4R5|C5N4R5_STAA3,tr|H7G361|H7G361_STAA5,tr|H4ATJ9|H4ATJ9_STAAU,tr|H3RX46|H3RX46_STAAU,tr|H3TPT4|H3TPT4_STAAU,tr|C8AR58|C8AR58_STAAU,tr|C8L4B7|C8L4B7_STAAU,tr|C8N642|C8N642_STAAU,tr|H3TXH0|H3TXH0_STAAU,tr|C8AB40|C8AB40_STAAU,tr|H4B106|H4B106_STAAU,tr|H1TDS…	2	1283.75	1283.74	642.88	Hemolytic family protein OS=Staphylococcus aureus subsp. aureus CIG1233 GN=SACIG1233_1741 PE=4 SV=1	SACIG1233_1741	Surface-associated	5.97	3150.6	5.7553	0	591.9	1	0	0.0074	4.8764
SA_PE1	1	3.677	0.494	1	26/64	M.AQRTGVPASTWAAIIAR.E	tr|E5TBC5|E5TBC5_STAAU,sp|Q6GDN1|ISAA_STAAR,tr|D2GKH8|D2GKH8_STAAU,tr|D6J4K9|D6J4K9_STAAU,tr|C8ANM9|C8ANM9_STAAU,tr|H3TSG0|H3TSG0_STAAU,tr|C8A6S8|C8A6S8_STAAU,tr|H4DE33|H4DE33_STAAU,tr|D6M168|D6M168_STAAU,tr|C8AFB0|C8AFB0_STAAU,tr|F9JR25|F9JR25_STAAU,tr|H4GW87|H4GW87_STAAU,tr|D2FR63|D2FR63_STAAU,tr|D2G4E9|D2G4E9_STAAU,tr|D2GCW5|D2GCW5_STAAU,tr|H4GBT0|H4GBT0_STAAU,tr|F4FLY8|F4FLY8_STAAU,tr|H3S2M3|…	3	1767.98	1767.97	590.332	Immunodominant antigen A OS=Staphylococcus aureus subsp. aureus CGS00 GN=CGSSa00_03377 PE=4 SV=1	isaA	Surface-associated	12	3305.6	4.9125	0	984.7	1	1	0.0087	7.1275
SA_700	1	3.327	0.451	1	17/24	K.EADSGIFYYQNAK.K	tr|D3ETV8|D3ETV8_STAA4,sp|Q2FDM1|ISAB_STAA3,sp|Q2FUX3|ISAB_STAA8,sp|Q2YZ63|ISAB_STAAB,sp|Q5HCQ9|ISAB_STAAC,sp|Q7A2K6|ISAB_STAAM,sp|Q7A377|ISAB_STAAN,sp|Q6G636|ISAB_STAAS,sp|Q9LAB5|ISAB_STAAU,sp|Q79ZW0|ISAB_STAAW,tr|H4BKZ7|H4BKZ7_STAAU,tr|C5N0J8|C5N0J8_STAA3,tr|H3RTE7|H3RTE7_STAAU,tr|H4AQ74|H4AQ74_STAAU,tr|C8L358|C8L358_STAAU,tr|C8MZI5|C8MZI5_STAAU,tr|H3TY74|H3TY74_STAAU,tr|H4AX47|H4AX47_STAAU,tr|…	2	1504.69	1504.68	753.349	Immunodominant antigen B OS=Staphylococcus aureus (strain 04-02981) GN=isaB PE=4 SV=1	isaB	Surface-associated	4.37	2336.1	7.4998	0	837.7	2	0	0.0113	5.2332
SA_286	0.9999	3.283	0.332	1	15/22	K.GNEASQLQFVVK.N	tr|D1QHS6|D1QHS6_STAAU,sp|Q2FDM1|ISAB_STAA3,sp|Q2FUX3|ISAB_STAA8,sp|Q2YZ63|ISAB_STAAB,sp|Q5HCQ9|ISAB_STAAC,sp|Q7A2K6|ISAB_STAAM,sp|Q7A377|ISAB_STAAN,sp|Q6G636|ISAB_STAAS,sp|Q9LAB5|ISAB_STAAU,sp|Q79ZW0|ISAB_STAAW,tr|H4BKZ7|H4BKZ7_STAAU,tr|C5N0J8|C5N0J8_STAA3,tr|H3RTE7|H3RTE7_STAAU,tr|H4AQ74|H4AQ74_STAAU,tr|C8L358|C8L358_STAAU,tr|C8MZI5|C8MZI5_STAAU,tr|H3TY74|H3TY74_STAAU,tr|H4AX47|H4AX47_STAAU,tr|…	2	1318.69	1318.69	660.351	Immunodominant antigen B OS=Staphylococcus aureus A10102 GN=SAQG_01250 PE=4 SV=1	isaB	Surface-associated	6	2502.2	4.9973	0	969.5	2	0	0.0066	4.4099
SA_ATCC9144	0.9987	2.859	0.175	1	14/22	K.GNEANQLQFIVK.N	tr|H4CR49|H4CR49_STAAU,sp|Q6GDG4|ISAB_STAAR,tr|D2GKP6|D2GKP6_STAAU,tr|H1SMD3|H1SMD3_STAAU,tr|D2FQK6|D2FQK6_STAAU,tr|D6J4T1|D6J4T1_STAAU,tr|H7G6T7|H7G6T7_STAA5,tr|C8ANU7|C8ANU7_STAAU,tr|H3TSM7|H3TSM7_STAAU,tr|C8A6Z6|C8A6Z6_STAAU,tr|H4DEA2|H4DEA2_STAAU,tr|D6M1D7|D6M1D7_STAAU,tr|H4HK23|H4HK23_STAAU,tr|C8AFH8|C8AFH8_STAAU,tr|H4B5C9|H4B5C9_STAAU,tr|H4GWF7|H4GWF7_STAAU,tr|F9JRE0|F9JRE0_STAAU,tr|D2FRD5|…	2	1359.73	1359.71	680.865	Immunodominant surface antigen B OS=Staphylococcus aureus subsp. aureus CIG149 GN=isaB PE=4 SV=1	isaB	Surface-associated	6	2740.8	8.5919	0	870.9	2	0	0.0117	2.8565
SA_700	0.966	1.881	0.147	7	2012-10-18	K.NNISLKDIQK.A	tr|H3S141|H3S141_STAAU,sp|Q2FDM1|ISAB_STAA3,sp|Q2FUX3|ISAB_STAA8,sp|Q2YZ63|ISAB_STAAB,sp|Q5HCQ9|ISAB_STAAC,sp|Q7A2K6|ISAB_STAAM,sp|Q7A377|ISAB_STAAN,sp|Q6GDG4|ISAB_STAAR,sp|Q6G636|ISAB_STAAS,sp|Q9LAB5|ISAB_STAAU,sp|Q79ZW0|ISAB_STAAW,tr|D2GKP6|D2GKP6_STAAU,tr|H1SMD3|H1SMD3_STAAU,tr|H4BKZ7|H4BKZ7_STAAU,tr|D2FQK6|D2FQK6_STAAU,tr|C5N0J8|C5N0J8_STAA3,tr|D6J4T1|D6J4T1_STAAU,tr|H7G6T7|H7G6T7_STAA5,tr|H3…	2	1171.67	1171.66	586.835	Immunodominant surface antigen B OS=Staphylococcus aureus subsp. aureus CIG1605 GN=isaB PE=4 SV=1	isaB	Surface-associated	8.59	1226	8.435	0	392.9	2	1	0.0099	1.1517
SA_GP2	1	3.425	0.383	1	17/26	K.EADSGIFYYQNAKK.T	tr|H4EAX0|H4EAX0_STAAU,sp|Q2FDM1|ISAB_STAA3,sp|Q2FUX3|ISAB_STAA8,sp|Q2YZ63|ISAB_STAAB,sp|Q5HCQ9|ISAB_STAAC,sp|Q7A2K6|ISAB_STAAM,sp|Q7A377|ISAB_STAAN,sp|Q6G636|ISAB_STAAS,sp|Q9LAB5|ISAB_STAAU,sp|Q79ZW0|ISAB_STAAW,tr|H4BKZ7|H4BKZ7_STAAU,tr|C5N0J8|C5N0J8_STAA3,tr|H3RTE7|H3RTE7_STAAU,tr|H4AQ74|H4AQ74_STAAU,tr|C8L358|C8L358_STAAU,tr|C8MZI5|C8MZI5_STAAU,tr|H3TY74|H3TY74_STAAU,tr|H4AX47|H4AX47_STAAU,tr|…	2	1632.79	1632.78	817.396	Immunodominant surface antigen B OS=Staphylococcus aureus subsp. aureus CIG1612 GN=isaB PE=4 SV=1	isaB	Surface-associated	6.17	1713	6.484	0	629.8	2	0	0.0106	4.7403
SA_700	0.9945	3.115	0.391	1	16/32	L.GTLIGVTVVENSAPTSK.Q	tr|H4EAX0|H4EAX0_STAAU,sp|Q2FDM1|ISAB_STAA3,sp|Q2FUX3|ISAB_STAA8,sp|Q2YZ63|ISAB_STAAB,sp|Q5HCQ9|ISAB_STAAC,sp|Q7A2K6|ISAB_STAAM,sp|Q7A377|ISAB_STAAN,sp|Q6G636|ISAB_STAAS,sp|Q9LAB5|ISAB_STAAU,sp|Q79ZW0|ISAB_STAAW,tr|H4BKZ7|H4BKZ7_STAAU,tr|C5N0J8|C5N0J8_STAA3,tr|H3RTE7|H3RTE7_STAAU,tr|H4AQ74|H4AQ74_STAAU,tr|C8L358|C8L358_STAAU,tr|C8MZI5|C8MZI5_STAAU,tr|H3TY74|H3TY74_STAAU,tr|H4AX47|H4AX47_STAAU,tr|…	2	1671.92	1671.9	836.959	Immunodominant surface antigen B OS=Staphylococcus aureus subsp. aureus CIG1612 GN=isaB PE=4 SV=1	isaB	Surface-associated	6	2861.9	6.8103	0	662.2	1	0	0.0114	4.4698
SA_GP2	0.9975	2.571	0.211	3	17/56	K.TKEADSGIFYYQNAK.K	tr|H4CBF6|H4CBF6_STAAU,sp|Q2FDM1|ISAB_STAA3,sp|Q2FUX3|ISAB_STAA8,sp|Q2YZ63|ISAB_STAAB,sp|Q5HCQ9|ISAB_STAAC,sp|Q7A2K6|ISAB_STAAM,sp|Q7A377|ISAB_STAAN,sp|Q6G636|ISAB_STAAS,sp|Q9LAB5|ISAB_STAAU,sp|Q79ZW0|ISAB_STAAW,tr|H4BKZ7|H4BKZ7_STAAU,tr|C5N0J8|C5N0J8_STAA3,tr|H3RTE7|H3RTE7_STAAU,tr|H4AQ74|H4AQ74_STAAU,tr|C8L358|C8L358_STAAU,tr|C8MZI5|C8MZI5_STAAU,tr|H3TY74|H3TY74_STAAU,tr|H4AX47|H4AX47_STAAU,tr|…	3	1733.84	1733.83	578.949	Immunodominant surface antigen B OS=Staphylococcus aureus subsp. aureus CIG1770 GN=isaB PE=4 SV=1	isaB	Surface-associated	5.73	1743.5	9.8453	0	419.3	2	1	0.0171	2.8246
SA_286	0.9974	2.449	0.262	1	25/60	K.TKEADSGIFYYQNAKK.T	tr|H4H3I5|H4H3I5_STAAU,sp|Q2FDM1|ISAB_STAA3,sp|Q2FUX3|ISAB_STAA8,sp|Q2YZ63|ISAB_STAAB,sp|Q5HCQ9|ISAB_STAAC,sp|Q7A2K6|ISAB_STAAM,sp|Q7A377|ISAB_STAAN,sp|Q6G636|ISAB_STAAS,sp|Q9LAB5|ISAB_STAAU,sp|Q79ZW0|ISAB_STAAW,tr|H4BKZ7|H4BKZ7_STAAU,tr|C5N0J8|C5N0J8_STAA3,tr|H3RTE7|H3RTE7_STAAU,tr|H4AQ74|H4AQ74_STAAU,tr|C8L358|C8L358_STAAU,tr|C8MZI5|C8MZI5_STAAU,tr|H3TY74|H3TY74_STAAU,tr|H4AX47|H4AX47_STAAU,tr|…	3	1861.93	1861.92	621.648	Immunodominant surface antigen B OS=Staphylococcus aureus subsp. aureus CIG1835 GN=isaB PE=4 SV=1	isaB	Surface-associated	8.05	1542.7	3.2709	0	588.1	2	1	0.0061	3.4481
SA_GP17	0.9932	2.853	0.242	2	23/84	K.GNEASQLQFVVKNNISLKDIQK.A	tr|H4CJV4|H4CJV4_STAAU,sp|Q2FDM1|ISAB_STAA3,sp|Q2FUX3|ISAB_STAA8,sp|Q2YZ63|ISAB_STAAB,sp|Q5HCQ9|ISAB_STAAC,sp|Q7A2K6|ISAB_STAAM,sp|Q7A377|ISAB_STAAN,sp|Q6G636|ISAB_STAAS,sp|Q9LAB5|ISAB_STAAU,sp|Q79ZW0|ISAB_STAAW,tr|H4BKZ7|H4BKZ7_STAAU,tr|C5N0J8|C5N0J8_STAA3,tr|H3RTE7|H3RTE7_STAAU,tr|H4AQ74|H4AQ74_STAAU,tr|C8L358|C8L358_STAAU,tr|C8MZI5|C8MZI5_STAAU,tr|H3TY74|H3TY74_STAAU,tr|H4AX47|H4AX47_STAAU,tr|…	3	2472.36	2472.33	825.119	Immunodominant surface antigen B OS=Staphylococcus aureus subsp. aureus CIGC345D GN=isaB PE=4 SV=1	isaB	Surface-associated	8.5	3342.5	9.4531	0	497.8	2	2	0.0234	3.2809
SA_PE1	0.9476	2.689	0.053	7	21/84	R.NGFIQSLKDDPSQSTNVLGEAK.K	tr|Q2UW46|Q2UW46_STAAU,sp|P02976|SPA_STAA8,sp|P0A015|SPA_STAAM,sp|P99134|SPA_STAAN,sp|P38507|SPA_STAAU,tr|Q2UW42|Q2UW42_STAAU,tr|Q2UW48|Q2UW48_STAAU,tr|Q2UW54|Q2UW54_STAAU,tr|Q2UW56|Q2UW56_STAAU,tr|Q2UW16|Q2UW16_STAAU,tr|Q2UW09|Q2UW09_STAAU,tr|Q2UW26|Q2UW26_STAAU,tr|Q2UW39|Q2UW39_STAAU,tr|A1KDX6|A1KDX6_STAAU,tr|A1KDX7|A1KDX7_STAAU,tr|A1KE35|A1KE35_STAAU,tr|A1KE40|A1KE40_STAAU,tr|A1KE43|A1KE43_STA…	3	2347.18	2347.17	783.396	Immunoglobulin G binding protein A (Fragment) OS=Staphylococcus aureus GN=spa PE=4 SV=1	spa	Surface-associated	4.56	2974.6	6.5526	1	371.4	2	1	0.0154	0.7418
SA_280	1	3.364	0.471	1	31/92	R.QDLEENGYKAYEASISAFGSNYDR.A	tr|D2NAQ3|D2NAQ3_STAA5,sp|Q2FUU5|LIP1_STAA8,sp|Q5HCM7|LIP1_STAAC,sp|P65288|LIP1_STAAM,sp|P65289|LIP1_STAAN,sp|Q6GDD3|LIP1_STAAR,sp|Q6G604|LIP1_STAAS,sp|Q8NUI5|LIP1_STAAW,tr|H1SMG6|H1SMG6_STAAU,tr|H4BL29|H4BL29_STAAU,tr|D2GKS8|D2GKS8_STAAU,tr|D2FQP3|D2FQP3_STAAU,tr|D6J3H8|D6J3H8_STAAU,tr|H7G6X1|H7G6X1_STAA5,tr|H4AQA5|H4AQA5_STAAU,tr|H3RTH9|H3RTH9_STAAU,tr|H3TSR1|H3TSR1_STAAU,tr|C8ANY0|C8ANY0_STAAU…	3	2726.22	2726.21	909.744	Lipase 2 (Glycerol ester hydrolase 2) OS=Staphylococcus aureus (strain MRSA ST398 \ isolate S0385) GN=SAPIG2721 PE=4 SV=1	lip2	Surface-associated	4.18	3703.7	4.7999	0	1279.6	2	1	0.0131	6.3608
SA_PE1	1	3.07	0.548	1	16/32	G.YENPDLGTFFLM[147.04]DTTSR.I	tr|D1QER1|D1QER1_STAAU,sp|Q99WQ6|LIP2_STAAM,sp|Q7A7P2|LIP2_STAAN,sp|Q6GJZ6|LIP2_STAAR,sp|Q6GCF1|LIP2_STAAS,sp|Q8NYC2|LIP2_STAAW,tr|H1SP32|H1SP32_STAAU,tr|H4BLX8|H4BLX8_STAAU,tr|D2GIZ0|D2GIZ0_STAAU,tr|D2FIX4|D2FIX4_STAAU,tr|C5N1K6|C5N1K6_STAA3,tr|D6J4D8|D6J4D8_STAAU,tr|H7G4L6|H7G4L6_STAA5,tr|H4ARA2|H4ARA2_STAAU,tr|H3TW70|H3TW70_STAAU,tr|C8AM64|C8AM64_STAAU,tr|C8L7J4|C8L7J4_STAAU,tr|H3TWZ1|H3TWZ1_S…	2	2021.92	2021.9	1011.96	Lipase 2 OS=Staphylococcus aureus A10102 GN=SAQG_00185 PE=4 SV=1	lip2	Surface-associated	4.03	3934.6	5.5338	0	779.9	1	0	0.0112	5.5788
SA_700	0.9988	3.167	0.395	3	37/174	R.KNDGVVPVISSLHPSNQPFINVTNDEPATR.R	tr|C8M1W6|C8M1W6_STAAU,sp|Q99WQ6|LIP2_STAAM,sp|Q7A7P2|LIP2_STAAN,tr|H4BLX8|H4BLX8_STAAU,tr|H4ARA2|H4ARA2_STAAU,tr|C8L7J4|C8L7J4_STAAU,tr|C8N426|C8N426_STAAU,tr|H4AYN4|H4AYN4_STAAU,tr|H1T9S4|H1T9S4_STAAU,tr|E5TUK8|E5TUK8_STAAU,tr|C8LI90|C8LI90_STAAU,tr|H4DNS0|H4DNS0_STAAU,tr|H3X534|H3X534_STAAU,tr|H4A9Z3|H4A9Z3_STAAU,tr|F5WFK8|F5WFK8_STAAU,tr|H3YZM2|H3YZM2_STAAU,tr|D4UCR4|D4UCR4_STAAU,tr|H4D7N7|H4…	4	3244.67	3244.65	812.169	Lipase 2 OS=Staphylococcus aureus A8115 GN=SAJG_00857 PE=4 SV=1	lip2	Surface-associated	5.38	3614.3	8.1879	0	535.8	2	0	0.0266	2.6532
SA_PE1	1	3.003	0.44	1	26/72	K.QGYNVHQASVSAFGSNYDR.A	tr|D1QYW5|D1QYW5_STAAU,sp|Q2G155|LIP2_STAA8,sp|Q5HJ48|LIP2_STAAC,sp|Q99WQ6|LIP2_STAAM,sp|Q7A7P2|LIP2_STAAN,sp|Q6GJZ6|LIP2_STAAR,sp|Q6GCF1|LIP2_STAAS,sp|P10335|LIP2_STAAU,sp|Q8NYC2|LIP2_STAAW,tr|H1SP32|H1SP32_STAAU,tr|H4BLX8|H4BLX8_STAAU,tr|D2GIZ0|D2GIZ0_STAAU,tr|D2FIX4|D2FIX4_STAAU,tr|C5N1K6|C5N1K6_STAA3,tr|D6J4D8|D6J4D8_STAAU,tr|H4ARA2|H4ARA2_STAAU,tr|H3RVK7|H3RVK7_STAAU,tr|H3TW70|H3TW70_STAAU,t…	3	2098.96	2098.95	700.656	Lipase 2 OS=Staphylococcus aureus A8117 GN=SGAG_00831 PE=4 SV=1	lip2	Surface-associated	6.74	2137.5	6.6604	0	601.7	2	0	0.014	5.8868
SA_700	0.999	2.943	0.296	1	36/180	R.KNDGVVPVISSLHPSNQPFINVTNDEPATRR.G	tr|H4HD49|H4HD49_STAAU,sp|Q99WQ6|LIP2_STAAM,sp|Q7A7P2|LIP2_STAAN,tr|H4BLX8|H4BLX8_STAAU,tr|H4ARA2|H4ARA2_STAAU,tr|C8L7J4|C8L7J4_STAAU,tr|C8N426|C8N426_STAAU,tr|H4AYN4|H4AYN4_STAAU,tr|H1T9S4|H1T9S4_STAAU,tr|E5TUK8|E5TUK8_STAAU,tr|C8LI90|C8LI90_STAAU,tr|C8M1W6|C8M1W6_STAAU,tr|H4DNS0|H4DNS0_STAAU,tr|H3X534|H3X534_STAAU,tr|H4A9Z3|H4A9Z3_STAAU,tr|F5WFK8|F5WFK8_STAAU,tr|H3YZM2|H3YZM2_STAAU,tr|D4UCR4|D4…	4	3400.77	3400.75	851.194	Lipase 2 OS=Staphylococcus aureus subsp. aureus CIG1096 GN=lip2 PE=4 SV=1	lip2	Surface-associated	6.76	3448.8	6.2265	0	410.8	2	0	0.0212	2.1304
SA_280	0.9903	3.125	0.211	3	35/174	R.KNDGVVPVISSLHPSNQPFVNVTNDEPATR.R	tr|H4DWU4|H4DWU4_STAAU,sp|Q2G155|LIP2_STAA8,sp|Q5HJ48|LIP2_STAAC,sp|Q6GJZ6|LIP2_STAAR,sp|Q6GCF1|LIP2_STAAS,sp|P10335|LIP2_STAAU,sp|Q8NYC2|LIP2_STAAW,tr|D2GIZ0|D2GIZ0_STAAU,tr|D2FIX4|D2FIX4_STAAU,tr|C5N1K6|C5N1K6_STAA3,tr|D6J4D8|D6J4D8_STAAU,tr|H3RVK7|H3RVK7_STAAU,tr|H3TW70|H3TW70_STAAU,tr|C8AM64|C8AM64_STAAU,tr|H3TWZ1|H3TWZ1_STAAU,tr|C8A7Y5|C8A7Y5_STAAU,tr|D6UE07|D6UE07_STAAU,tr|H3XNE8|H3XNE8_STA…	4	3230.65	3230.63	808.665	Lipase 2 OS=Staphylococcus aureus subsp. aureus CIG1233 GN=lip2 PE=4 SV=1	lip2	Surface-associated	5.38	3468.4	6.3376	0	498.2	2	0	0.0205	1.0476
SA_92	0.9616	2.426	0.419	1	13/24	R.GIWQVKPIIQGWD.H	tr|H4CSB6|H4CSB6_STAAU,sp|Q2G155|LIP2_STAA8,sp|Q5HJ48|LIP2_STAAC,sp|Q99WQ6|LIP2_STAAM,sp|Q7A7P2|LIP2_STAAN,sp|Q6GJZ6|LIP2_STAAR,sp|Q6GCF1|LIP2_STAAS,sp|P10335|LIP2_STAAU,sp|Q8NYC2|LIP2_STAAW,tr|H4BLX8|H4BLX8_STAAU,tr|D2GIZ0|D2GIZ0_STAAU,tr|D2FIX4|D2FIX4_STAAU,tr|C5N1K6|C5N1K6_STAA3,tr|D6J4D8|D6J4D8_STAAU,tr|H4ARA2|H4ARA2_STAAU,tr|H3RVK7|H3RVK7_STAAU,tr|H3TW70|H3TW70_STAAU,tr|C8AM64|C8AM64_STAAU,t…	2	1538.84	1538.82	770.42	Lipase 2 OS=Staphylococcus aureus subsp. aureus CIG149 GN=lip2 PE=4 SV=1	lip2	Surface-associated	6.09	4228.3	11.2275	1	645.8	1	0	0.0173	4.0975
SA_PE1	0.9791	2.452	0.352	1	23/68	K.ANQVQPLNKYPVVFVHGF.L	tr|H4D7N7|H4D7N7_STAAU,sp|Q2G155|LIP2_STAA8,sp|Q5HJ48|LIP2_STAAC,sp|Q99WQ6|LIP2_STAAM,sp|Q7A7P2|LIP2_STAAN,sp|Q6GJZ6|LIP2_STAAR,sp|Q6GCF1|LIP2_STAAS,sp|P10335|LIP2_STAAU,sp|Q8NYC2|LIP2_STAAW,tr|H1SP32|H1SP32_STAAU,tr|H4BLX8|H4BLX8_STAAU,tr|D2GIZ0|D2GIZ0_STAAU,tr|D2FIX4|D2FIX4_STAAU,tr|C5N1K6|C5N1K6_STAA3,tr|D6J4D8|D6J4D8_STAAU,tr|H7G4L6|H7G4L6_STAA5,tr|H4ARA2|H4ARA2_STAAU,tr|H3RVK7|H3RVK7_STAAU,t…	3	2056.1	2056.09	686.37	Lipase 2 OS=Staphylococcus aureus subsp. aureus CIGC340D GN=lip2 PE=4 SV=1	lip2	Surface-associated	8.64	3841.3	6.9447	0	701.4	1	1	0.0143	4.392
SA_286	1	3.293	0.412	1	15/20	R.VDFGLAQWGLK.Q	tr|A6QKF9|A6QKF9_STAAE,sp|Q2FUU5|LIP1_STAA8,sp|Q5HCM7|LIP1_STAAC,sp|P65288|LIP1_STAAM,sp|P65289|LIP1_STAAN,sp|Q6GDD3|LIP1_STAAR,sp|Q6G604|LIP1_STAAS,sp|Q8NUI5|LIP1_STAAW,tr|H1SMG6|H1SMG6_STAAU,tr|H4BL29|H4BL29_STAAU,tr|D2GKS8|D2GKS8_STAAU,tr|D2FQP3|D2FQP3_STAAU,tr|C5N0N0|C5N0N0_STAA3,tr|D6J3H8|D6J3H8_STAAU,tr|H7G6X1|H7G6X1_STAA5,tr|H4AQA5|H4AQA5_STAAU,tr|H3RTH9|H3RTH9_STAAU,tr|H3TSR1|H3TSR1_STAAU…	2	1232.66	1232.66	617.335	Lipase OS=Staphylococcus aureus (strain Newman) GN=lip PE=4 SV=1	lip	Surface-associated	5.81	3954.3	6.0745	0	977.7	2	0	0.0075	5.1024
SA_700	0.97	1.818	0.091	1	2012-10-20	R.KTSLNPNIVYK.T	tr|A6QKF9|A6QKF9_STAAE,sp|Q2FUU5|LIP1_STAA8,sp|Q5HCM7|LIP1_STAAC,sp|P65288|LIP1_STAAM,sp|P65289|LIP1_STAAN,sp|Q6GDD3|LIP1_STAAR,sp|Q6G604|LIP1_STAAS,sp|Q8NUI5|LIP1_STAAW,tr|H1SMG6|H1SMG6_STAAU,tr|H4BL29|H4BL29_STAAU,tr|D2GKS8|D2GKS8_STAAU,tr|D2FQP3|D2FQP3_STAAU,tr|C5N0N0|C5N0N0_STAA3,tr|D6J3H8|D6J3H8_STAAU,tr|H7G6X1|H7G6X1_STAA5,tr|H4AQA5|H4AQA5_STAAU,tr|H3RTH9|H3RTH9_STAAU,tr|H3TSR1|H3TSR1_STAAU…	2	1275.73	1275.72	638.867	Lipase OS=Staphylococcus aureus (strain Newman) GN=lip PE=4 SV=1	lip	Surface-associated	9.7	1502.6	6.3393	1	247.7	2	0	0.0081	0.9663
SA_286	0.9611	2.839	0.118	3	32/162	K.ATEKEWRENDGLVSVISSQHPFNQAYTK.A	tr|H3RTH9|H3RTH9_STAAU,sp|Q2FUU5|LIP1_STAA8,sp|Q5HCM7|LIP1_STAAC,sp|Q6G604|LIP1_STAAS,sp|Q8NUI5|LIP1_STAAW,tr|H3TYA6|H3TYA6_STAAU,tr|D6UEY3|D6UEY3_STAAU,tr|F9KM71|F9KM71_STAAU,tr|H0CSY6|H0CSY6_STAAU,tr|F3TIS4|F3TIS4_STAAU,tr|H0B3C6|H0B3C6_STAAU,tr|D4U7P9|D4U7P9_STAAU,tr|H0D0E1|H0D0E1_STAAU,tr|H4H3L7|H4H3L7_STAAU,tr|H4E490|H4E490_STAAU,tr|H4A0Z8|H4A0Z8_STAAU,tr|E7MS55|E7MS55_STAAU,tr|H3XB96|H3XB96…	4	3233.59	3233.57	809.401	Lipase OS=Staphylococcus aureus subsp. aureus CIG1114 GN=lip PE=4 SV=1	lip	Surface-associated	5.53	3252.9	5.8067	0	498.1	2	2	0.0188	0.2134
SA_700	0.9987	3.008	0.228	1	27/96	R.ENDGLVSVISSQHPFNQAYTNATDK.I	tr|H4HK56|H4HK56_STAAU,sp|P65288|LIP1_STAAM,sp|P65289|LIP1_STAAN,sp|Q6GDD3|LIP1_STAAR,tr|H1SMG6|H1SMG6_STAAU,tr|H4BL29|H4BL29_STAAU,tr|D2GKS8|D2GKS8_STAAU,tr|D2FQP3|D2FQP3_STAAU,tr|C5N0N0|C5N0N0_STAA3,tr|D6J3H8|D6J3H8_STAAU,tr|H7G6X1|H7G6X1_STAA5,tr|H4AQA5|H4AQA5_STAAU,tr|H3TSR1|H3TSR1_STAAU,tr|C8ANY0|C8ANY0_STAAU,tr|C8L390|C8L390_STAAU,tr|C8MZL7|C8MZL7_STAAU,tr|C8A729|C8A729_STAAU,tr|H4AX79|H4AX…	3	2734.3	2734.28	912.435	Lipase OS=Staphylococcus aureus subsp. aureus CIG290 GN=lip PE=4 SV=1	lip	Surface-associated	4.54	3477.9	5.151	0	541	2	0	0.0141	3.3184
SA_PE1	0.9979	3.024	0.489	1	15/30	R.ENDGLVSVISSQHPFN.Q	tr|H4D6R1|H4D6R1_STAAU,sp|Q2FUU5|LIP1_STAA8,sp|Q5HCM7|LIP1_STAAC,sp|P65288|LIP1_STAAM,sp|P65289|LIP1_STAAN,sp|Q6GDD3|LIP1_STAAR,sp|Q6G604|LIP1_STAAS,sp|Q8NUI5|LIP1_STAAW,tr|H1SMG6|H1SMG6_STAAU,tr|H4BL29|H4BL29_STAAU,tr|D2GKS8|D2GKS8_STAAU,tr|D2FQP3|D2FQP3_STAAU,tr|C5N0N0|C5N0N0_STAA3,tr|D6J3H8|D6J3H8_STAAU,tr|H7G6X1|H7G6X1_STAA5,tr|H4AQA5|H4AQA5_STAAU,tr|H3RTH9|H3RTH9_STAAU,tr|H3TSR1|H3TSR1_STAAU…	2	1741.84	1741.83	871.921	Lipase OS=Staphylococcus aureus subsp. aureus CIGC340D GN=lip PE=4 SV=1	lip	Surface-associated	4.35	3494.5	6.1932	0	605.4	1	0	0.0108	5.1058
SA_PE1	0.9907	2.286	0.151	1	2012-11-22	R.AVELYYYIKGGR.V	tr|C5N1K6|C5N1K6_STAA3,sp|Q2FUU5|LIP1_STAA8,sp|Q5HCM7|LIP1_STAAC,sp|P65288|LIP1_STAAM,sp|P65289|LIP1_STAAN,sp|Q6GDD3|LIP1_STAAR,sp|Q6G604|LIP1_STAAS,sp|Q8NUI5|LIP1_STAAW,sp|Q2G155|LIP2_STAA8,sp|Q5HJ48|LIP2_STAAC,sp|Q99WQ6|LIP2_STAAM,sp|Q7A7P2|LIP2_STAAN,sp|Q6GJZ6|LIP2_STAAR,sp|Q6GCF1|LIP2_STAAS,sp|P10335|LIP2_STAAU,sp|Q8NYC2|LIP2_STAAW,tr|H1SP32|H1SP32_STAAU,tr|H1SMG6|H1SMG6_STAAU,tr|H4BLX8|H4BLX…	2	1430.77	1430.76	716.385	Lipase OS=Staphylococcus aureus subsp. aureus USA300_TCH959 GN=HMPREF0776_1065 PE=4 SV=1	lip	Surface-associated	8.47	2910.1	8.7941	0	428.9	2	1	0.0126	2.0264
SA_280	0.9655	3.766	0.247	1	26/76	S.SLHPSNQPFVNVTNDEPATR.R	tr|H6LPV7|H6LPV7_STAAU,sp|Q2G155|LIP2_STAA8,sp|Q5HJ48|LIP2_STAAC,sp|Q6GJZ6|LIP2_STAAR,sp|Q6GCF1|LIP2_STAAS,sp|P10335|LIP2_STAAU,sp|Q8NYC2|LIP2_STAAW,tr|D2GIZ0|D2GIZ0_STAAU,tr|D2FIX4|D2FIX4_STAAU,tr|C5N1K6|C5N1K6_STAA3,tr|D6J4D8|D6J4D8_STAAU,tr|H3RVK7|H3RVK7_STAAU,tr|H3TW70|H3TW70_STAAU,tr|C8AM64|C8AM64_STAAU,tr|H3TWZ1|H3TWZ1_STAAU,tr|C8A7Y5|C8A7Y5_STAAU,tr|D6UE07|D6UE07_STAAU,tr|H3XNE8|H3XNE8_STA…	3	2222.09	2222.07	741.698	Lipase, glycerol ester hydrolase OS=Staphylococcus aureus subsp. aureus VC40 GN=geh PE=4 SV=1	geh	Surface-associated	5.3	2237.4	6.6064	0	851.3	1	0	0.0147	4.2675
SA_ATCC35845	0.9966	2.35	0.204	2	2012-11-18	K.SYDKDTLVLK.A	tr|H4HHA8|H4HHA8_STAAU,sp|Q2FVK1|HLGB_STAA8,sp|Q5HDD3|HLGB_STAAC,sp|P0A075|HLGB_STAAN,sp|Q6GE12|HLGB_STAAR,sp|Q6G8A9|HLGB_STAAS,sp|P0A077|HLGB_STAAU,sp|P0A076|HLGB_STAAW,sp|P31715|LUKF_STAAU,tr|Q57227|Q57227_STAAU,tr|D2GK40|D2GK40_STAAU,tr|H1SLS2|H1SLS2_STAAU,tr|H4BPX9|H4BPX9_STAAU,tr|H4BKD4|H4BKD4_STAAU,tr|D2FN02|D2FN02_STAAU,tr|D2FPY3|D2FPY3_STAAU,tr|D6J371|D6J371_STAAU,tr|C5N6P8|C5N6P8_STAA3,t…	2	1180.65	1180.63	591.324	LukF-PV OS=Staphylococcus aureus subsp. aureus CIG1096 GN=lukF-PV PE=4 SV=1	lukF-PV	Surface-associated	5.68	1566	10.3157	0	354.1	2	1	0.0122	2.5092
SA_ATCC35845	0.9573	1.829	0.157	10	15/60	R.LNGLNNFFIYPGQKLK.V	tr|A6QEB9|A6QEB9_STAAE,sp|Q2FJH7|SLE1_STAA3,sp|Q2G0U9|SLE1_STAA8,sp|Q2YVT4|SLE1_STAAB,sp|Q5HIL2|SLE1_STAAC,sp|Q7A7E0|SLE1_STAAN,sp|Q6GJK9|SLE1_STAAR,sp|Q6GC24|SLE1_STAAS,sp|P0C1U7|SLE1_STAAU,sp|Q7A1T4|SLE1_STAAW,tr|H1SJS9|H1SJS9_STAAU,tr|D2GJC4|D2GJC4_STAAU,tr|H4BM99|H4BM99_STAAU,tr|D2FJB1|D2FJB1_STAAU,tr|D6IXL3|D6IXL3_STAAU,tr|C5N1Y5|C5N1Y5_STAA3,tr|H7G6L7|H7G6L7_STAA5,tr|H4ARM1|H4ARM1_STAAU,tr|…	3	1865.03	1865.02	622.681	N-acetylmuramoyl-L-alanine amidase aaa OS=Staphylococcus aureus (strain Newman) GN=NWMN_0429 PE=4 SV=1	sle_1	Surface-associated	9.7	3843.6	4.7108	0	230.9	2	1	0.0088	0.9831
SA_700	1	3.703	0.518	1	28/88	R.WNPAHPGTHQYATDVDWANINAK.I	tr|D1QGT3|D1QGT3_STAAU,sp|A7X0T9|ATL_STAA1,sp|Q2FZK7|ATL_STAA8,sp|Q5HH31|ATL_STAAC,sp|Q931U5|ATL_STAAM,sp|Q99V41|ATL_STAAN,sp|Q6GI31|ATL_STAAR,sp|P0C5Z8|ATL_STAAU,tr|H1SQ45|H1SQ45_STAAU,tr|D2GF18|D2GF18_STAAU,tr|H4BPC0|H4BPC0_STAAU,tr|D2FKS7|D2FKS7_STAAU,tr|D6IZ49|D6IZ49_STAAU,tr|C5N4D4|C5N4D4_STAA3,tr|H7G3I1|H7G3I1_STAA5,tr|H3RWS8|H3RWS8_STAAU,tr|H4ASX9|H4ASX9_STAAU,tr|C8L526|C8L526_STAAU,tr|C8A…	3	2605.24	2605.21	869.41	N-acetylmuramoyl-L-alanine amidase OS=Staphylococcus aureus A10102 GN=SAQG_00907 PE=4 SV=1	sle_1	Surface-associated	5.98	2771.8	9.6616	0	699.6	2	0	0.0252	7.1629
SA_U17	1	3.211	0.406	1	23/64	K.QQQIDKSIYLYGSVNGK.S	tr|D1QGT3|D1QGT3_STAAU,sp|A7X0T9|ATL_STAA1,sp|Q2FZK7|ATL_STAA8,sp|Q5HH31|ATL_STAAC,sp|Q931U5|ATL_STAAM,sp|Q99V41|ATL_STAAN,sp|Q6GI31|ATL_STAAR,sp|Q6GAG0|ATL_STAAS,sp|P0C5Z8|ATL_STAAU,sp|Q8NX96|ATL_STAAW,tr|H1SQ45|H1SQ45_STAAU,tr|D2GF18|D2GF18_STAAU,tr|H4BPC0|H4BPC0_STAAU,tr|D2FKS7|D2FKS7_STAAU,tr|D6IZ49|D6IZ49_STAAU,tr|C5N4D4|C5N4D4_STAA3,tr|H7G3I1|H7G3I1_STAA5,tr|H3RWS8|H3RWS8_STAAU,tr|H4ASX9|H4…	3	1940.02	1940	647.674	N-acetylmuramoyl-L-alanine amidase OS=Staphylococcus aureus A10102 GN=SAQG_00907 PE=4 SV=1	sle_1	Surface-associated	8.43	2453.4	9.0065	0	799.8	2	1	0.0175	5.768
SA_U17	1	3.42	0.445	1	19/64	K.QVSVGKDVYLYGTINNR.T	tr|D1QGT3|D1QGT3_STAAU,sp|A7X0T9|ATL_STAA1,sp|Q2FZK7|ATL_STAA8,sp|Q5HH31|ATL_STAAC,sp|Q931U5|ATL_STAAM,sp|Q99V41|ATL_STAAN,sp|Q6GI31|ATL_STAAR,sp|Q6GAG0|ATL_STAAS,sp|P0C5Z8|ATL_STAAU,sp|Q8NX96|ATL_STAAW,tr|H1SQ45|H1SQ45_STAAU,tr|D2GF18|D2GF18_STAAU,tr|H4BPC0|H4BPC0_STAAU,tr|D2FKS7|D2FKS7_STAAU,tr|D6IZ49|D6IZ49_STAAU,tr|C5N4D4|C5N4D4_STAA3,tr|H7G3I1|H7G3I1_STAA5,tr|H3RWS8|H3RWS8_STAAU,tr|H4ASX9|H4…	3	1925.01	1925	642.674	N-acetylmuramoyl-L-alanine amidase OS=Staphylococcus aureus A10102 GN=SAQG_00907 PE=4 SV=1	sle_1	Surface-associated	8.5	2635.3	7.1575	0	354.4	2	1	0.0138	6.3787
SA_286	0.9999	3.028	0.359	1	20/60	K.SPVNVMQTYTVKPGTK.L	tr|D1QGT3|D1QGT3_STAAU,sp|A7X0T9|ATL_STAA1,sp|Q2FZK7|ATL_STAA8,sp|Q5HH31|ATL_STAAC,sp|Q931U5|ATL_STAAM,sp|Q99V41|ATL_STAAN,sp|Q6GI31|ATL_STAAR,sp|Q6GAG0|ATL_STAAS,sp|P0C5Z8|ATL_STAAU,sp|Q8NX96|ATL_STAAW,tr|H1SQ45|H1SQ45_STAAU,tr|D2GF18|D2GF18_STAAU,tr|H4BPC0|H4BPC0_STAAU,tr|D2FKS7|D2FKS7_STAAU,tr|D6IZ49|D6IZ49_STAAU,tr|C5N4D4|C5N4D4_STAA3,tr|H7G3I1|H7G3I1_STAA5,tr|H3RWS8|H3RWS8_STAAU,tr|H4ASX9|H4…	3	1748.92	1748.91	583.978	N-acetylmuramoyl-L-alanine amidase OS=Staphylococcus aureus A10102 GN=SAQG_00907 PE=4 SV=1	sle_1	Surface-associated	9.7	2172.6	5.1372	0	626.8	2	0	0.009	5.1264
SA_286	0.9962	2.857	0.154	2	22/64	K.FYLVKDYNSPTLIGWVK.Q	tr|D1QGT3|D1QGT3_STAAU,sp|A7X0T9|ATL_STAA1,sp|Q2FZK7|ATL_STAA8,sp|Q5HH31|ATL_STAAC,sp|Q931U5|ATL_STAAM,sp|Q99V41|ATL_STAAN,sp|Q6GI31|ATL_STAAR,sp|Q6GAG0|ATL_STAAS,sp|P0C5Z8|ATL_STAAU,sp|Q8NX96|ATL_STAAW,tr|H1SQ45|H1SQ45_STAAU,tr|D2GF18|D2GF18_STAAU,tr|H4BPC0|H4BPC0_STAAU,tr|D2FKS7|D2FKS7_STAAU,tr|D6IZ49|D6IZ49_STAAU,tr|C5N4D4|C5N4D4_STAA3,tr|H7G3I1|H7G3I1_STAA5,tr|H3RWS8|H3RWS8_STAAU,tr|H4ASX9|H4…	3	2042.1	2042.09	681.703	N-acetylmuramoyl-L-alanine amidase OS=Staphylococcus aureus A10102 GN=SAQG_00907 PE=4 SV=1	sle_1	Surface-associated	8.43	4122.8	6.0143	0	393.6	2	1	0.0123	2.4688
SA_700	1	3.604	0.404	1	24/96	K.AEVKNPTQNISGTQVYQDPAIVQPK.T	tr|D1R0L3|D1R0L3_STAAU,sp|A7X0T9|ATL_STAA1,sp|Q2FZK7|ATL_STAA8,sp|Q5HH31|ATL_STAAC,sp|Q931U5|ATL_STAAM,sp|Q99V41|ATL_STAAN,sp|Q6GI31|ATL_STAAR,sp|Q6GAG0|ATL_STAAS,sp|P0C5Z8|ATL_STAAU,sp|Q8NX96|ATL_STAAW,tr|H1SQ45|H1SQ45_STAAU,tr|D2GF18|D2GF18_STAAU,tr|H4BPC0|H4BPC0_STAAU,tr|D2FKS7|D2FKS7_STAAU,tr|D6IZ49|D6IZ49_STAAU,tr|C5N4D4|C5N4D4_STAA3,tr|H7G3I1|H7G3I1_STAA5,tr|H3RWS8|H3RWS8_STAAU,tr|H4ASX9|H4…	3	2724.42	2724.41	909.143	N-acetylmuramoyl-L-alanine amidase OS=Staphylococcus aureus A8117 GN=SGAG_01429 PE=4 SV=1	sle_1	Surface-associated	6.11	2519.9	4.6197	0	651.2	2	1	0.0126	5.7481
SA_286	0.9999	3.356	0.31	2	24/76	K.TATLGNQKFYLVQDYNSGNK.F	tr|D1R0L3|D1R0L3_STAAU,sp|A7X0T9|ATL_STAA1,sp|Q2FZK7|ATL_STAA8,sp|Q5HH31|ATL_STAAC,sp|Q931U5|ATL_STAAM,sp|Q99V41|ATL_STAAN,sp|Q6GI31|ATL_STAAR,sp|Q6GAG0|ATL_STAAS,sp|P0C5Z8|ATL_STAAU,sp|Q8NX96|ATL_STAAW,tr|H1SQ45|H1SQ45_STAAU,tr|D2GF18|D2GF18_STAAU,tr|H4BPC0|H4BPC0_STAAU,tr|D6IZ49|D6IZ49_STAAU,tr|C5N4D4|C5N4D4_STAA3,tr|H7G3I1|H7G3I1_STAA5,tr|H3RWS8|H3RWS8_STAAU,tr|H4ASX9|H4ASX9_STAAU,tr|C8L526|C8…	3	2260.12	2260.11	754.378	N-acetylmuramoyl-L-alanine amidase OS=Staphylococcus aureus A8117 GN=SGAG_01429 PE=4 SV=1	sle_1	Surface-associated	8.1	2758.2	4.4186	0	749.8	2	1	0.01	4.5327
SA_280	0.9998	2.349	0.345	1	21/52	K.RLAQDPALKYQFLR.L	tr|D1R0L3|D1R0L3_STAAU,sp|A7X0T9|ATL_STAA1,sp|Q2FZK7|ATL_STAA8,sp|Q5HH31|ATL_STAAC,sp|Q931U5|ATL_STAAM,sp|Q99V41|ATL_STAAN,sp|Q6GI31|ATL_STAAR,sp|Q6GAG0|ATL_STAAS,sp|P0C5Z8|ATL_STAAU,sp|Q8NX96|ATL_STAAW,tr|H1SQ45|H1SQ45_STAAU,tr|D2GF18|D2GF18_STAAU,tr|H4BPC0|H4BPC0_STAAU,tr|D2FKS7|D2FKS7_STAAU,tr|D6IZ49|D6IZ49_STAAU,tr|C5N4D4|C5N4D4_STAA3,tr|H7G3I1|H7G3I1_STAA5,tr|H3RWS8|H3RWS8_STAAU,tr|H4ASX9|H4…	3	1717.97	1717.96	573.662	N-acetylmuramoyl-L-alanine amidase OS=Staphylococcus aureus A8117 GN=SGAG_01429 PE=4 SV=1	sle_1	Surface-associated	9.99	2562.2	6.1011	0	584.8	2	1	0.0105	4.3521
SA_GP17	0.9984	2.504	0.222	5	2012-11-20	K.AFNEQPFAVVK.E	tr|D1R0L3|D1R0L3_STAAU,sp|A7X0T9|ATL_STAA1,sp|Q2FZK7|ATL_STAA8,sp|Q5HH31|ATL_STAAC,sp|Q931U5|ATL_STAAM,sp|Q99V41|ATL_STAAN,sp|Q6GI31|ATL_STAAR,sp|Q6GAG0|ATL_STAAS,sp|P0C5Z8|ATL_STAAU,sp|Q8NX96|ATL_STAAW,tr|D2GF18|D2GF18_STAAU,tr|H4BPC0|H4BPC0_STAAU,tr|D2FKS7|D2FKS7_STAAU,tr|D6IZ49|D6IZ49_STAAU,tr|C5N4D4|C5N4D4_STAA3,tr|H3RWS8|H3RWS8_STAAU,tr|H4ASX9|H4ASX9_STAAU,tr|C8L526|C8L526_STAAU,tr|C8AQT9|C8…	2	1248.66	1248.65	625.332	N-acetylmuramoyl-L-alanine amidase OS=Staphylococcus aureus A8117 GN=SGAG_01429 PE=4 SV=1	sle_1	Surface-associated	6.05	2654.1	6.0767	0	512.3	2	0	0.0076	2.5677
SA_ATCC35845	1	3.155	0.503	1	16/30	R.TINAAAAEELSYITGK.-	tr|H6LRQ4|H6LRQ4_STAAU,sp|Q2G222|Y2979_STAA8,tr|H1SMD9|H1SMD9_STAAU,tr|H4BL03|H4BL03_STAAU,tr|D2GKQ2|D2GKQ2_STAAU,tr|D2FQL2|D2FQL2_STAAU,tr|D6J4T7|D6J4T7_STAAU,tr|C5N0K4|C5N0K4_STAA3,tr|H3RTF3|H3RTF3_STAAU,tr|H4AQ80|H4AQ80_STAAU,tr|H3TSN3|H3TSN3_STAAU,tr|C8L364|C8L364_STAAU,tr|C8ANV3|C8ANV3_STAAU,tr|C8MZJ1|C8MZJ1_STAAU,tr|H3TY80|H3TY80_STAAU,tr|C8A702|C8A702_STAAU,tr|H4AX53|H4AX53_STAAU,tr|H1T8U4…	2	1650.86	1650.85	826.431	N-acetylmuramoyl-L-alanine amidase OS=Staphylococcus aureus subsp. aureus VC40 GN=SAVC_12100 PE=4 SV=1	sle_1	Surface-associated	4.53	3658.5	9.4986	0	778.5	2	0	0.0157	5.3242
SA_ATCC9144	0.998	2.671	0.221	1	29/112	R.ATSLFETDPSISNNDDSGQFNVVDSKDTR.Q	tr|H6LRQ4|H6LRQ4_STAAU,sp|Q2G222|Y2979_STAA8,tr|H4BL03|H4BL03_STAAU,tr|D2GKQ2|D2GKQ2_STAAU,tr|D2FQL2|D2FQL2_STAAU,tr|D6J4T7|D6J4T7_STAAU,tr|C5N0K4|C5N0K4_STAA3,tr|H7G6U3|H7G6U3_STAA5,tr|H3RTF3|H3RTF3_STAAU,tr|H4AQ80|H4AQ80_STAAU,tr|H3TSN3|H3TSN3_STAAU,tr|C8L364|C8L364_STAAU,tr|C8ANV3|C8ANV3_STAAU,tr|C8MZJ1|C8MZJ1_STAAU,tr|H3TY80|H3TY80_STAAU,tr|C8A702|C8A702_STAAU,tr|H4AX53|H4AX53_STAAU,tr|H1T8U4…	3	3158.44	3158.43	1053.82	N-acetylmuramoyl-L-alanine amidase OS=Staphylococcus aureus subsp. aureus VC40 GN=SAVC_12100 PE=4 SV=1	sle_1	Surface-associated	3.9	3143.4	5.3773	0	533.3	2	1	0.017	2.9455
SA_ATCC9144	0.9276	2.175	0.353	10	2012-09-22	N.GLNNFFIYPGQK.L	tr|D2N4M0|D2N4M0_STAA5,sp|Q2FJH7|SLE1_STAA3,sp|Q2G0U9|SLE1_STAA8,sp|Q2YVT4|SLE1_STAAB,sp|Q5HIL2|SLE1_STAAC,sp|Q7A7E0|SLE1_STAAN,sp|Q6GJK9|SLE1_STAAR,sp|Q6GC24|SLE1_STAAS,sp|P0C1U7|SLE1_STAAU,sp|Q7A1T4|SLE1_STAAW,tr|H1SJS9|H1SJS9_STAAU,tr|D2GJC4|D2GJC4_STAAU,tr|H4BM99|H4BM99_STAAU,tr|D2FJB1|D2FJB1_STAAU,tr|D6IXL3|D6IXL3_STAAU,tr|C5N1Y5|C5N1Y5_STAA3,tr|H7G6L7|H7G6L7_STAA5,tr|H4ARM1|H4ARM1_STAAU,tr|…	2	1396.72	1396.71	699.364	N-acetylmuramoyl-L-alanine amidase Sle1 OS=Staphylococcus aureus (strain MRSA ST398 \ isolate S0385) GN=SAPIG0530 PE=4 SV=1	sle_1	Surface-associated	8.59	3596.9	7.5783	0	274.3	1	0	0.0106	2.9005
SA_700	1	3.778	0.372	1	16/32	K.SLNNLTSNLIFPNQVLK.V	tr|H1TF34|H1TF34_STAAU,sp|Q2FJH7|SLE1_STAA3,sp|Q2G0U9|SLE1_STAA8,sp|Q2YVT4|SLE1_STAAB,sp|Q5HIL2|SLE1_STAAC,sp|Q7A7E0|SLE1_STAAN,sp|Q6GJK9|SLE1_STAAR,sp|Q6GC24|SLE1_STAAS,sp|P0C1U7|SLE1_STAAU,sp|Q7A1T4|SLE1_STAAW,tr|H1SJS9|H1SJS9_STAAU,tr|D2GJC4|D2GJC4_STAAU,tr|H4BM99|H4BM99_STAAU,tr|D2FJB1|D2FJB1_STAAU,tr|D6IXL3|D6IXL3_STAAU,tr|C5N1Y5|C5N1Y5_STAA3,tr|H7G6L7|H7G6L7_STAA5,tr|H4ARM1|H4ARM1_STAAU,tr|…	2	1914.07	1914.06	958.036	N-acetylmuramoyl-L-alanine amidase Sle1 OS=Staphylococcus aureus subsp. aureus 21283 GN=sle_1 PE=4 SV=1	sle_1	Surface-associated	8.47	4273.1	4.4883	0	571.4	2	0	0.0086	4.8584
SA_700	1	4.804	0.502	1	37/96	A.ATTHTVKPGESVWAISNKYGISIAK.L	tr|C8A893|C8A893_STAAU,sp|Q2FJH7|SLE1_STAA3,sp|Q2G0U9|SLE1_STAA8,sp|Q2YVT4|SLE1_STAAB,sp|Q5HIL2|SLE1_STAAC,sp|Q7A7E0|SLE1_STAAN,sp|Q6GJK9|SLE1_STAAR,sp|Q6GC24|SLE1_STAAS,sp|P0C1U7|SLE1_STAAU,sp|Q7A1T4|SLE1_STAAW,tr|H1SJS9|H1SJS9_STAAU,tr|D2GJC4|D2GJC4_STAAU,tr|H4BM99|H4BM99_STAAU,tr|D2FJB1|D2FJB1_STAAU,tr|D6IXL3|D6IXL3_STAAU,tr|C5N1Y5|C5N1Y5_STAA3,tr|H7G6L7|H7G6L7_STAA5,tr|H4ARM1|H4ARM1_STAAU,tr|…	3	2657.43	2657.42	886.813	N-acetylMuramoyl-L-alanine amidase sle1 OS=Staphylococcus aureus subsp. aureus 68-397 GN=SACG_00902 PE=4 SV=1	sle_1	Surface-associated	9.53	3086.7	3.7964	1	1265.1	1	1	0.0101	7.5631
SA_700	1	2.793	0.548	1	15/26	R.TIPASEVSSYAFIH.-	tr|H3S4D9|H3S4D9_STAAU,tr|H1SRC7|H1SRC7_STAAU,tr|D2GE42|D2GE42_STAAU,tr|H4BMU8|H4BMU8_STAAU,tr|D2FJX7|D2FJX7_STAAU,tr|D6IY74|D6IY74_STAAU,tr|C5N3A9|C5N3A9_STAA3,tr|H7G7K4|H7G7K4_STAA5,tr|H3RZ95|H3RZ95_STAAU,tr|H4AS71|H4AS71_STAAU,tr|C8APX4|C8APX4_STAAU,tr|H3TV69|H3TV69_STAAU,tr|C8L1Z1|C8L1Z1_STAAU,tr|H3U3V8|H3U3V8_STAAU,tr|C8N3Y5|C8N3Y5_STAAU,tr|C8A9V4|C8A9V4_STAAU,tr|H4AZJ2|H4AZJ2_STAAU,tr|H1TCG…	2	1520.76	1520.75	761.383	N-acetylmuramoyl-L-alanine amidase sle1 OS=Staphylococcus aureus subsp. aureus CIG1605 GN=SACIG1605_1234 PE=4 SV=1	sle_1	Surface-associated	5.21	3192.3	5.7789	0	263.2	2	0	0.0088	5.3783
SA_700	0.9996	2.853	0.421	1	14/36	K.LKSLNNLTSNLIFPNQVLK.V	tr|H4HLB1|H4HLB1_STAAU,sp|Q2FJH7|SLE1_STAA3,sp|Q2G0U9|SLE1_STAA8,sp|Q2YVT4|SLE1_STAAB,sp|Q5HIL2|SLE1_STAAC,sp|Q7A7E0|SLE1_STAAN,sp|Q6GJK9|SLE1_STAAR,sp|Q6GC24|SLE1_STAAS,sp|P0C1U7|SLE1_STAAU,sp|Q7A1T4|SLE1_STAAW,tr|H1SJS9|H1SJS9_STAAU,tr|D2GJC4|D2GJC4_STAAU,tr|H4BM99|H4BM99_STAAU,tr|D2FJB1|D2FJB1_STAAU,tr|D6IXL3|D6IXL3_STAAU,tr|C5N1Y5|C5N1Y5_STAA3,tr|H7G6L7|H7G6L7_STAA5,tr|H4ARM1|H4ARM1_STAAU,tr|…	2	2155.25	2155.24	1078.63	N-acetylmuramoyl-L-alanine amidase sle1 OS=Staphylococcus aureus subsp. aureus CIG290 GN=SACIG290_1036 PE=4 SV=1	sle_1	Surface-associated	10	4117.5	8.0194	0	483	2	1	0.0173	4.4491
SA_ATCC35845	1	3.599	0.433	1	16/26	R.LNGLNNFFIYPGQK.L	tr|H4D807|H4D807_STAAU,sp|Q2FJH7|SLE1_STAA3,sp|Q2G0U9|SLE1_STAA8,sp|Q2YVT4|SLE1_STAAB,sp|Q5HIL2|SLE1_STAAC,sp|Q7A7E0|SLE1_STAAN,sp|Q6GJK9|SLE1_STAAR,sp|Q6GC24|SLE1_STAAS,sp|P0C1U7|SLE1_STAAU,sp|Q7A1T4|SLE1_STAAW,tr|H1SJS9|H1SJS9_STAAU,tr|D2GJC4|D2GJC4_STAAU,tr|H4BM99|H4BM99_STAAU,tr|D2FJB1|D2FJB1_STAAU,tr|D6IXL3|D6IXL3_STAAU,tr|C5N1Y5|C5N1Y5_STAA3,tr|H7G6L7|H7G6L7_STAA5,tr|H4ARM1|H4ARM1_STAAU,tr|…	2	1623.85	1623.84	812.928	N-acetylmuramoyl-L-alanine amidase sle1 OS=Staphylococcus aureus subsp. aureus CIGC340D GN=SACIGC340D_0948 PE=4 SV=1	sle_1	Surface-associated	8.59	3918.2	5.72	0	926.5	2	0	0.0093	5.2445
SA_ATCC9144	0.9956	2.842	0.477	1	1936-12-01	K.SLNNLTSNLIFPNQVLKVS.G	tr|H4D807|H4D807_STAAU,sp|Q2FJH7|SLE1_STAA3,sp|Q2G0U9|SLE1_STAA8,sp|Q2YVT4|SLE1_STAAB,sp|Q5HIL2|SLE1_STAAC,sp|Q7A7E0|SLE1_STAAN,sp|Q6GJK9|SLE1_STAAR,sp|Q6GC24|SLE1_STAAS,sp|P0C1U7|SLE1_STAAU,sp|Q7A1T4|SLE1_STAAW,tr|H1SJS9|H1SJS9_STAAU,tr|D2GJC4|D2GJC4_STAAU,tr|H4BM99|H4BM99_STAAU,tr|D2FJB1|D2FJB1_STAAU,tr|D6IXL3|D6IXL3_STAAU,tr|C5N1Y5|C5N1Y5_STAA3,tr|H7G6L7|H7G6L7_STAA5,tr|H4ARM1|H4ARM1_STAAU,tr|…	2	2100.16	2100.16	1051.09	N-acetylmuramoyl-L-alanine amidase sle1 OS=Staphylococcus aureus subsp. aureus CIGC340D GN=SACIGC340D_0948 PE=4 SV=1	sle_1	Surface-associated	8.47	4520.8	3.1872	0	233.6	1	1	0.0067	4.8482
SA_ATCC9144	0.9457	2.185	0.321	2	2012-10-20	Q.AGDSLSLIASK.Y	tr|H4DPA0|H4DPA0_STAAU,sp|Q2FJH7|SLE1_STAA3,sp|Q2G0U9|SLE1_STAA8,sp|Q2YVT4|SLE1_STAAB,sp|Q5HIL2|SLE1_STAAC,sp|Q7A7E0|SLE1_STAAN,sp|Q6GJK9|SLE1_STAAR,sp|Q6GC24|SLE1_STAAS,sp|P0C1U7|SLE1_STAAU,sp|Q7A1T4|SLE1_STAAW,tr|H1SJS9|H1SJS9_STAAU,tr|D2GJC4|D2GJC4_STAAU,tr|H4BM99|H4BM99_STAAU,tr|D2FJB1|D2FJB1_STAAU,tr|D6IXL3|D6IXL3_STAAU,tr|C5N1Y5|C5N1Y5_STAA3,tr|H7G6L7|H7G6L7_STAA5,tr|H4ARM1|H4ARM1_STAAU,tr|…	2	1060.59	1060.58	531.295	N-acetylmuramoyl-L-alanine amidase sle1 OS=Staphylococcus aureus subsp. aureus CIGC348 GN=SACIGC348_1049 PE=4 SV=1	sle_1	Surface-associated	5.88	2110.7	8.1875	0	252.1	1	0	0.0087	3.0645
SA_894	0.9299	2.349	0.051	10	17/56	K.EIEELRDILNDISKK.-	tr|C8LQY3|C8LQY3_STAAU,sp|P0A042|BLAI_STAAU,tr|C8L991|C8L991_STAAU,tr|H3YC95|H3YC95_STAAU,tr|F4Y5S1|F4Y5S1_STAAU,tr|Q6UB84|Q6UB84_STAAU,tr|Q7BWD1|Q7BWD1_STAAU,tr|B1B3L3|B1B3L3_STAAU,tr|F4Y5S0|F4Y5S0_STAAU,tr|D2J971|D2J971_STAAU,tr|A8Z5P2|A8Z5P2_STAA3,tr|D2GH91|D2GH91_STAAU,tr|H4BRZ7|H4BRZ7_STAAU,tr|D6J4Y4|D6J4Y4_STAAU,tr|H4AW26|H4AW26_STAAU,tr|H3RTX1|H3RTX1_STAAU,tr|C8ATB3|C8ATB3_STAAU,tr|H3TP50|…	3	1813.99	1813.98	605.667	Penicillinase repressor OS=Staphylococcus aureus A6300 GN=SAIG_00976 PE=4 SV=1	SAIG_00976	Surface-associated	4.51	4074.3	5.2834	0	320.5	2	1	0.0096	0.5199
SA_844	0.9966	2.894	0.248	3	35/156	K.TLQNDVDNGSFYKNKDQQVGATILDSK.T	tr|D2N776|D2N776_STAA5,tr|Q8G8G8|Q8G8G8_STAAU,tr|Q8KHY3|Q8KHY3_STAAU,tr|Q9R744|Q9R744_STAAU,tr|Q53729|Q53729_STAAU,tr|D2GG94|D2GG94_STAAU,tr|H1SJP6|H1SJP6_STAAU,tr|H4BQS0|H4BQS0_STAAU,tr|D2FLY6|D2FLY6_STAAU,tr|D6J0B5|D6J0B5_STAAU,tr|C5N5L3|C5N5L3_STAA3,tr|H7G1T0|H7G1T0_STAA5,tr|H3RY04|H3RY04_STAAU,tr|H4AU53|H4AU53_STAAU,tr|C8ARY9|C8ARY9_STAAU,tr|C8L4G7|C8L4G7_STAAU,tr|H3TPY6|H3TPY6_STAAU,tr|C8N5B…	4	2997.49	2997.47	750.374	Penicillin-binding protein 1A\1B (PBP1) OS=Staphylococcus aureus (strain MRSA ST398 \ isolate S0385) GN=SAPIG1450 PE=4 SV=1	SAPIG1450	Surface-associated	4.58	2788.1	6.1636	0	381.3	2	2	0.0185	1.3534
SA_U17	1	3.587	0.43	1	31/96	K.LYSVPWGTYKQEAGAVSGTGNQTFK.A	tr|H7G3I1|H7G3I1_STAA5,sp|A7X0T9|ATL_STAA1,sp|Q2FZK7|ATL_STAA8,sp|Q5HH31|ATL_STAAC,sp|Q931U5|ATL_STAAM,sp|Q99V41|ATL_STAAN,sp|Q6GI31|ATL_STAAR,sp|Q6GAG0|ATL_STAAS,sp|P0C5Z8|ATL_STAAU,sp|Q8NX96|ATL_STAAW,tr|D2GF18|D2GF18_STAAU,tr|H4BPC0|H4BPC0_STAAU,tr|D2FKS7|D2FKS7_STAAU,tr|D6IZ49|D6IZ49_STAAU,tr|C5N4D4|C5N4D4_STAA3,tr|H3RWS8|H3RWS8_STAAU,tr|H4ASX9|H4ASX9_STAAU,tr|C8L526|C8L526_STAAU,tr|C8AQT9|C8…	3	2688.34	2688.32	897.113	Peptidoglycan endo-beta-N-acetylglucosaminidase OS=Staphylococcus aureus subsp. aureus DR10 GN=ST398NM02_1050 PE=4 SV=1	ST398NM02_1050	Surface-associated	8.43	3314.6	6.2422	0	1005.5	2	1	0.0168	6.0292
SA_280	0.9884	2.73	0.359	1	22/68	K.NNGLFTTVYDKTGKPTKE.V	tr|H7G3I1|H7G3I1_STAA5,sp|A7X0T9|ATL_STAA1,sp|Q2FZK7|ATL_STAA8,sp|Q5HH31|ATL_STAAC,sp|Q931U5|ATL_STAAM,sp|Q99V41|ATL_STAAN,sp|Q6GI31|ATL_STAAR,sp|Q6GAG0|ATL_STAAS,sp|P0C5Z8|ATL_STAAU,sp|Q8NX96|ATL_STAAW,tr|H1SQ45|H1SQ45_STAAU,tr|D2GF18|D2GF18_STAAU,tr|H4BPC0|H4BPC0_STAAU,tr|D2FKS7|D2FKS7_STAAU,tr|D6IZ49|D6IZ49_STAAU,tr|C5N4D4|C5N4D4_STAA3,tr|H3RWS8|H3RWS8_STAAU,tr|H4ASX9|H4ASX9_STAAU,tr|C8L526|C8…	3	2012.03	2012.02	671.681	Peptidoglycan endo-beta-N-acetylglucosaminidase OS=Staphylococcus aureus subsp. aureus DR10 GN=ST398NM02_1050 PE=4 SV=1	ST398NM02_1050	Surface-associated	8.43	2226.4	6.5011	0	366.1	1	2	0.0131	4.7586
SA_700	0.9952	2.666	0.424	1	14/20	K.AEQSQQPKPYF.A	tr|C8M3C4|C8M3C4_STAAU,sp|Q2FGW1|EBPS_STAA3,sp|Q2FYF1|EBPS_STAA8,sp|Q2YY76|EBPS_STAAB,sp|Q5HFU2|EBPS_STAAC,sp|A6QH29|EBPS_STAAE,sp|Q99U09|EBPS_STAAM,sp|Q7A5I6|EBPS_STAAN,sp|Q6GGT1|EBPS_STAAR,sp|Q6G983|EBPS_STAAS,sp|Q53630|EBPS_STAAU,sp|Q8NWM5|EBPS_STAAW,tr|Q2UX47|Q2UX47_STAAU,tr|Q2UX51|Q2UX51_STAAU,tr|Q2UX02|Q2UX02_STAAU,tr|Q2UX39|Q2UX39_STAAU,tr|Q2UX44|Q2UX44_STAAU,tr|Q2UX16|Q2UX16_STAAU,tr|H1SK…	2	1321.64	1321.63	661.822	Peptidoglycan-binding LysM OS=Staphylococcus aureus A8115 GN=SAJG_00315 PE=4 SV=1	SAJG_00315	Surface-associated	6.05	1597.5	6.4972	0	564	1	0	0.0086	4.5547
SA_PE1	0.9094	1.443	0.418	1	2012-09-18	G.SIVILAPLAR.L	tr|D2GIY0|D2GIY0_STAAU,tr|H1SP42|H1SP42_STAAU,tr|H4BLW8|H4BLW8_STAAU,tr|D2FIW4|D2FIW4_STAAU,tr|C5N1J6|C5N1J6_STAA3,tr|D6J4C8|D6J4C8_STAAU,tr|H7G4M6|H7G4M6_STAA5,tr|H3RVJ7|H3RVJ7_STAAU,tr|H4AR92|H4AR92_STAAU,tr|C8AM54|C8AM54_STAAU,tr|C8L7I4|C8L7I4_STAAU,tr|H3TW60|H3TW60_STAAU,tr|C8N436|C8N436_STAAU,tr|H3U1G2|H3U1G2_STAAU,tr|C8A7X5|C8A7X5_STAAU,tr|H4AYM4|H4AYM4_STAAU,tr|D6UE17|D6UE17_STAAU,tr|H1T9R…	2	1051.69	1051.68	526.845	Perfringolysin O regulatory protein OS=Staphylococcus aureus subsp. aureus Btn1260 GN=SDAG_00780 PE=4 SV=1	SDAG_00780	Surface-associated	9.47	3391.2	10.0598	0	300.7	1	0	0.0106	2.699
SA_286	0.9653	2.037	0.125	3	19/80	R.VSYTLDDDDFITDVETAKELK.L	tr|H7G1Z2|H7G1Z2_STAA5,tr|D2GGF3|D2GGF3_STAAU,tr|H4BQX5|H4BQX5_STAAU,tr|H3RY64|H3RY64_STAAU,tr|H4ANM4|H4ANM4_STAAU,tr|C8L6N3|C8L6N3_STAAU,tr|D6UAA5|D6UAA5_STAAU,tr|H1TCB5|H1TCB5_STAAU,tr|E5TZ83|E5TZ83_STAAU,tr|C8LIT6|C8LIT6_STAAU,tr|H4DJB5|H4DJB5_STAAU,tr|F0DDQ1|F0DDQ1_STAAU,tr|D6LXZ8|D6LXZ8_STAAU,tr|H4HP60|H4HP60_STAAU,tr|C8AGK5|C8AGK5_STAAU,tr|H0CS97|H0CS97_STAAU,tr|H4H088|H4H088_STAAU,tr|F3TK3…	3	2416.16	2416.15	806.392	Phage Prohead Protease OS=Staphylococcus aureus subsp. aureus DR10 GN=ST398NM02_3083 PE=4 SV=1	ST398NM02_3083	Surface-associated	3.85	3967.8	4.7123	0	282.2	2	1	0.0114	1.0403
SA_640	0.9676	3.187	0.205	1	27/96	-.M[147.04]NDSNQGLQANPQYTIHYLSQEITR.L	tr|H4CGQ1|H4CGQ1_STAAU,tr|H4BNN9|H4BNN9_STAAU,tr|D6J0E8|D6J0E8_STAAU,tr|H4AV77|H4AV77_STAAU,tr|H3S084|H3S084_STAAU,tr|C8AS31|C8AS31_STAAU,tr|C8AC16|C8AC16_STAAU,tr|H3XHP3|H3XHP3_STAAU,tr|C8LGB2|C8LGB2_STAAU,tr|F9KFX4|F9KFX4_STAAU,tr|H4GAN1|H4GAN1_STAAU,tr|D2FVI5|D2FVI5_STAAU,tr|F4FQS9|F4FQS9_STAAU,tr|H0B303|H0B303_STAAU,tr|D2UNU6|D2UNU6_STAAU,tr|C8KPM0|C8KPM0_STAAU,tr|H4DCN1|H4DCN1_STAAU,tr|H4H9K…	3	2936.4	2936.37	979.798	Phage protein OS=Staphylococcus aureus subsp. aureus CIG1770 GN=SACIG1770_2620 PE=4 SV=1	SACIG1770_2620	Surface-associated	5.3	3973.2	9.8319	0	686.7	2	0	0.0289	3.2024
SA_U17	0.9276	1.774	0.098	2	1934-12-01	R.SIINGKLDSQWTVPNEHK.S	tr|G0LSM8|G0LSM8_STAAU,tr|Q2YTT0|Q2YTT0_STAAB	2	2065.07	2065.06	1033.54	Phage protein OS=Staphylococcus aureus subsp. aureus LGA251 GN=SARLGA251_08260 PE=4 SV=1	SARLGA251_08260	Surface-associated	6.47	2848	4.0637	0	208.9	2	1	0.0084	0.6485
SA_286	0.9996	1.704	0.434	1	1932-12-01	K.IRLPYYDVK.S	tr|G0LSN8|G0LSN8_STAAU,tr|H0ASZ6|H0ASZ6_STAAU,tr|D2N489|D2N489_STAA5,tr|D8HCI4|D8HCI4_STAAF	3	1165.66	1165.65	389.557	Phage protein OS=Staphylococcus aureus subsp. aureus LGA251 GN=SARLGA251_08360 PE=4 SV=1	SARLGA251_08360	Surface-associated	8.5	2478.6	4.7917	0	372.9	2	1	0.0056	4.641
SA_U17	0.9276	2.628	0.018	1	23/80	R.ELAEAIGVSQPTVSNWIQQTK.Y	tr|D8HEH4|D8HEH4_STAAF,tr|H1SK72|H1SK72_STAAU,tr|H7G230|H7G230_STAA5,tr|H3RYA2|H3RYA2_STAAU,tr|D6UD07|D6UD07_STAAU,tr|H1T7K3|H1T7K3_STAAU,tr|F0DB50|F0DB50_STAAU,tr|H0AY66|H0AY66_STAAU,tr|C8KPW4|C8KPW4_STAAU,tr|H3Z2F0|H3Z2F0_STAAU,tr|D4U437|D4U437_STAAU,tr|H4EA57|H4EA57_STAAU,tr|E7MUT6|E7MUT6_STAAU,tr|H3XD92|H3XD92_STAAU,tr|H4CG47|H4CG47_STAAU,tr|H1SV20|H1SV20_STAAU,tr|E5TIF3|E5TIF3_STAAU,tr|D1QDT…	3	2298.2	2298.19	767.069	Phage repressor OS=Staphylococcus aureus subsp. aureus (strain ED133) GN=SAOV_0279 PE=4 SV=1	SAOV_0279	Surface-associated	4.53	3722.7	5.823	0	542.2	2	0	0.0134	0.7196
SA_U17	0.9953	1.881	0.239	1	2012-09-18	K.TVQTLNNLLK.S	tr|D2N462|D2N462_STAA5,tr|H1SK38|H1SK38_STAAU,tr|D2GGF7|D2GGF7_STAAU,tr|H4BQX9|H4BQX9_STAAU,tr|H7G1Z6|H7G1Z6_STAA5,tr|H3RY68|H3RY68_STAAU,tr|H4ANM8|H4ANM8_STAAU,tr|C8L6N7|C8L6N7_STAAU,tr|D6UAA1|D6UAA1_STAAU,tr|H1TCB9|H1TCB9_STAAU,tr|E5TZ79|E5TZ79_STAAU,tr|H4DJB9|H4DJB9_STAAU,tr|C8LIU0|C8LIU0_STAAU,tr|D6LY02|D6LY02_STAAU,tr|F0DDQ5|F0DDQ5_STAAU,tr|H4HP64|H4HP64_STAAU,tr|C8AGK1|C8AGK1_STAAU,tr|H4H09…	2	1142.68	1142.67	572.34	Phage terminase, small subunit OS=Staphylococcus aureus (strain MRSA ST398 \ isolate S0385) GN=SAPIG0372 PE=4 SV=1	SAPIG0372	Surface-associated	8.41	2705.2	10.92	0	209.7	2	0	0.0125	2.2121
SA_PE1	0.9805	1.638	0.197	1	2012-08-16	-.MGIIAGIIK.V	tr|D9REB6|D9REB6_STAAJ,sp|P0C7X8|PSMA1_STAA1,sp|P0C7X9|PSMA1_STAA2,sp|P0C7Y0|PSMA1_STAA3,sp|P0C7Y1|PSMA1_STAA8,sp|P0C7Y2|PSMA1_STAA9,sp|P0C7Y3|PSMA1_STAAB,sp|P0C7Y4|PSMA1_STAAC,sp|P0C7Y5|PSMA1_STAAE,sp|P0C7Y6|PSMA1_STAAM,sp|P0C7Y7|PSMA1_STAAN,sp|P0C7Y8|PSMA1_STAAR,sp|P0C7Y9|PSMA1_STAAS,sp|A8Z0V1|PSMA1_STAAT,sp|A9JX05|PSMA1_STAAW,sp|P0C7Z0|PSMA2_STAA1,sp|P0C7Z1|PSMA2_STAA2,sp|P0C7Z2|PSMA2_STAA3,sp…	2	914.568	914.562	458.288	Phenol-soluble modulin alpha 1 OS=Staphylococcus aureus (strain JKD6159) GN=SAA6159_02611 PE=4 SV=1	SAA6159_02611	Surface-associated	8.5	3149.6	5.8915	0	314.4	2	0	0.0054	1.5312
SA_ATCC29213	0.9954	2.498	0.402	1	15/40	V.IKSLIEQFTGK.-	tr|D2EBB6|D2EBB6_STAA0,sp|P0C7X8|PSMA1_STAA1,sp|P0C7X9|PSMA1_STAA2,sp|P0C7Y0|PSMA1_STAA3,sp|P0C7Y1|PSMA1_STAA8,sp|P0C7Y2|PSMA1_STAA9,sp|P0C7Y3|PSMA1_STAAB,sp|P0C7Y4|PSMA1_STAAC,sp|P0C7Y5|PSMA1_STAAE,sp|P0C7Y6|PSMA1_STAAM,sp|P0C7Y7|PSMA1_STAAN,sp|P0C7Y8|PSMA1_STAAR,sp|P0C7Y9|PSMA1_STAAS,sp|A8Z0V1|PSMA1_STAAT,sp|A9JX05|PSMA1_STAAW,tr|G7ZRU2|G7ZRU2_STAAU,tr|H9BRQ5|H9BRQ5_STAAU,tr|D9REB6|D9REB6_STAAJ…	3	1262.73	1262.72	421.915	Phenol-soluble modulin alpha 1 OS=Staphylococcus aureus (strain TW20 \ 0582) GN=SATW20_05204 PE=4 SV=1	SATW20_05204	Surface-associated	8.59	3102.7	8.1374	0	569.7	1	1	0.0103	5.3504
SA_92	1	2.775	0.468	1	14/22	K.VIKSLIEQFTGK.-	sp|P0C7X8|PSMA1_STAA1,sp|P0C7X9|PSMA1_STAA2,sp|P0C7Y0|PSMA1_STAA3,sp|P0C7Y1|PSMA1_STAA8,sp|P0C7Y2|PSMA1_STAA9,sp|P0C7Y3|PSMA1_STAAB,sp|P0C7Y4|PSMA1_STAAC,sp|P0C7Y5|PSMA1_STAAE,sp|P0C7Y6|PSMA1_STAAM,sp|P0C7Y7|PSMA1_STAAN,sp|P0C7Y8|PSMA1_STAAR,sp|P0C7Y9|PSMA1_STAAS,sp|A8Z0V1|PSMA1_STAAT,sp|A9JX05|PSMA1_STAAW,tr|G7ZRU2|G7ZRU2_STAAU,tr|H9BRQ5|H9BRQ5_STAAU,tr|D2EBB6|D2EBB6_STAA0,tr|D9REB6|D9REB6_STAAJ…	2	1361.8	1361.79	681.903	Phenol-soluble modulin alpha 1 peptide OS=Staphylococcus aureus (strain Mu3 \ ATCC 700698) GN=psmA1 PE=3 SV=1	psmA1	Surface-associated	8.56	3296.3	5.7926	0	676.1	2	1	0.0079	4.9131
SA_587	0.9901	1.681	0.246	3	1944-12-01	-.MGIIAGIIKVIK.S	sp|P0C7X8|PSMA1_STAA1,sp|P0C7X9|PSMA1_STAA2,sp|P0C7Y0|PSMA1_STAA3,sp|P0C7Y1|PSMA1_STAA8,sp|P0C7Y2|PSMA1_STAA9,sp|P0C7Y3|PSMA1_STAAB,sp|P0C7Y4|PSMA1_STAAC,sp|P0C7Y5|PSMA1_STAAE,sp|P0C7Y6|PSMA1_STAAM,sp|P0C7Y7|PSMA1_STAAN,sp|P0C7Y8|PSMA1_STAAR,sp|P0C7Y9|PSMA1_STAAS,sp|A8Z0V1|PSMA1_STAAT,sp|A9JX05|PSMA1_STAAW,tr|G7ZRU2|G7ZRU2_STAAU,tr|H9BRQ5|H9BRQ5_STAAU,tr|D2EBB6|D2EBB6_STAA0,tr|D9REB6|D9REB6_STAAJ…	3	1254.82	1254.81	419.277	Phenol-soluble modulin alpha 1 peptide OS=Staphylococcus aureus (strain Mu3 \ ATCC 700698) GN=psmA1 PE=3 SV=1	psmA1	Surface-associated	10	4203.1	6.1216	0	126.9	2	1	0.0077	2.117
SA_894	0.9949	1.843	0.255	1	2012-08-16	K.GLIEKFTGK.-	tr|G7ZRU1|G7ZRU1_STAAU,sp|P0C7Z0|PSMA2_STAA1,sp|P0C7Z1|PSMA2_STAA2,sp|P0C7Z2|PSMA2_STAA3,sp|P0C7Z3|PSMA2_STAA8,sp|P0C7Z4|PSMA2_STAA9,sp|P0C7Z5|PSMA2_STAAB,sp|P0C7Z6|PSMA2_STAAC,sp|P0C7Z7|PSMA2_STAAE,sp|P0C7Z8|PSMA2_STAAM,sp|P0C7Z9|PSMA2_STAAN,sp|P0C800|PSMA2_STAAR,sp|P0C801|PSMA2_STAAS,sp|A8Z0V0|PSMA2_STAAT,sp|A9JX06|PSMA2_STAAW,tr|H9BRQ6|H9BRQ6_STAAU,tr|D2EBB5|D2EBB5_STAA0,tr|D9RL02|D9RL02_STAAK	2	991.576	991.57	496.792	Phenol-soluble modulin alpha 2 (Cytosolic toxin psm alpha2) OS=Staphylococcus aureus subsp. aureus MSHR1132 GN=SAMSHR1132_03963 PE=4 SV=1	psmA2	Surface-associated	8.59	2031.5	6.0387	0	365.2	2	1	0.006	2.335
SA_92	1	2.892	0.354	1	17/44	K.FIKGLIEKFTGK.-	tr|D2EBB5|D2EBB5_STAA0,sp|P0C7Z0|PSMA2_STAA1,sp|P0C7Z1|PSMA2_STAA2,sp|P0C7Z2|PSMA2_STAA3,sp|P0C7Z3|PSMA2_STAA8,sp|P0C7Z4|PSMA2_STAA9,sp|P0C7Z5|PSMA2_STAAB,sp|P0C7Z6|PSMA2_STAAC,sp|P0C7Z7|PSMA2_STAAE,sp|P0C7Z8|PSMA2_STAAM,sp|P0C7Z9|PSMA2_STAAN,sp|P0C800|PSMA2_STAAR,sp|P0C801|PSMA2_STAAS,sp|A8Z0V0|PSMA2_STAAT,sp|A9JX06|PSMA2_STAAW,tr|G7ZRU1|G7ZRU1_STAAU,tr|H9BRQ6|H9BRQ6_STAAU,tr|D9RL02|D9RL02_STAAK	3	1379.83	1379.82	460.947	Phenol-soluble modulin alpha 2 OS=Staphylococcus aureus (strain TW20 \ 0582) GN=SATW20_05203 PE=4 SV=1	psmA2	Surface-associated	9.7	3145.9	7.1591	0	401.6	2	2	0.0099	5.1785
SA_587	0.9804	2.215	0.398	1	2012-12-18	G.IIAGIIKFIK.G	sp|P0C7Z0|PSMA2_STAA1,sp|P0C7Z1|PSMA2_STAA2,sp|P0C7Z2|PSMA2_STAA3,sp|P0C7Z3|PSMA2_STAA8,sp|P0C7Z4|PSMA2_STAA9,sp|P0C7Z5|PSMA2_STAAB,sp|P0C7Z6|PSMA2_STAAC,sp|P0C7Z7|PSMA2_STAAE,sp|P0C7Z8|PSMA2_STAAM,sp|P0C7Z9|PSMA2_STAAN,sp|P0C800|PSMA2_STAAR,sp|P0C801|PSMA2_STAAS,sp|A8Z0V0|PSMA2_STAAT,sp|A9JX06|PSMA2_STAAW,tr|G7ZRU1|G7ZRU1_STAAU,tr|H9BRQ6|H9BRQ6_STAAU,tr|D2EBB5|D2EBB5_STAA0,tr|D9REB5|D9REB5_STAAJ…	2	1114.76	1114.75	558.381	Phenol-soluble modulin alpha 2 peptide OS=Staphylococcus aureus (strain Mu3 \ ATCC 700698) GN=psmA2 PE=3 SV=1	psmA2	Surface-associated	10	3471	7.7008	0	491.1	1	1	0.0086	3.883
SA_286	0.9027	2.223	0.304	1	18/40	G.IIKFIKGLIEK.F	sp|P0C7Z0|PSMA2_STAA1,sp|P0C7Z1|PSMA2_STAA2,sp|P0C7Z2|PSMA2_STAA3,sp|P0C7Z3|PSMA2_STAA8,sp|P0C7Z4|PSMA2_STAA9,sp|P0C7Z5|PSMA2_STAAB,sp|P0C7Z6|PSMA2_STAAC,sp|P0C7Z7|PSMA2_STAAE,sp|P0C7Z8|PSMA2_STAAM,sp|P0C7Z9|PSMA2_STAAN,sp|P0C800|PSMA2_STAAR,sp|P0C801|PSMA2_STAAS,sp|A8Z0V0|PSMA2_STAAT,sp|A9JX06|PSMA2_STAAW,tr|G7ZRU1|G7ZRU1_STAAU,tr|H9BRQ6|H9BRQ6_STAAU,tr|D2EBB5|D2EBB5_STAA0,tr|D9RL02|D9RL02_STAAK	3	1300.86	1300.85	434.623	Phenol-soluble modulin alpha 2 peptide OS=Staphylococcus aureus (strain Mu3 \ ATCC 700698) GN=psmA2 PE=3 SV=1	psmA2	Surface-associated	9.7	2837.4	5.6754	0	536.9	1	2	0.0074	3.8902
SA_894	0.9976	1.859	0.325	1	2012-10-20	K.IIKAIIDIFAK.-	sp|P0C815|PSMA4_STAA1,sp|P0C816|PSMA4_STAA2,sp|P0C817|PSMA4_STAA3,sp|P0C818|PSMA4_STAA8,sp|P0C819|PSMA4_STAA9,sp|P0C820|PSMA4_STAAB,sp|P0C821|PSMA4_STAAC,sp|P0C822|PSMA4_STAAE,sp|P0C823|PSMA4_STAAM,sp|P0C824|PSMA4_STAAN,sp|P0C825|PSMA4_STAAR,sp|P0C826|PSMA4_STAAS,sp|P0C827|PSMA4_STAAT,sp|A9JX08|PSMA4_STAAW,tr|H9BRQ8|H9BRQ8_STAAU,tr|D2EBB3|D2EBB3_STAA0,tr|D9REB3|D9REB3_STAAJ,tr|D9RL00|D9RL00_STAAK	2	1243.8	1243.79	622.903	Phenol-soluble modulin alpha 4 peptide OS=Staphylococcus aureus (strain Mu3 \ ATCC 700698) GN=psmA4 PE=3 SV=1	psmA4	Surface-associated	8.59	3969.7	5.0569	0	398.7	2	1	0.0063	2.7455
SA_U17	0.9974	1.503	0.363	1	2012-08-14	K.AIIDIFAK.-	sp|P0C815|PSMA4_STAA1,sp|P0C816|PSMA4_STAA2,sp|P0C817|PSMA4_STAA3,sp|P0C818|PSMA4_STAA8,sp|P0C819|PSMA4_STAA9,sp|P0C820|PSMA4_STAAB,sp|P0C821|PSMA4_STAAC,sp|P0C822|PSMA4_STAAE,sp|P0C823|PSMA4_STAAM,sp|P0C824|PSMA4_STAAN,sp|P0C825|PSMA4_STAAR,sp|P0C826|PSMA4_STAAS,sp|P0C827|PSMA4_STAAT,sp|A9JX08|PSMA4_STAAW,tr|H9BRQ8|H9BRQ8_STAAU,tr|D2EBB3|D2EBB3_STAA0,tr|D9REB3|D9REB3_STAAJ,tr|D9RL00|D9RL00_STAAK	2	889.533	889.527	445.771	Phenol-soluble modulin alpha 4 peptide OS=Staphylococcus aureus (strain Mu3 \ ATCC 700698) GN=psmA4 PE=3 SV=1	psmA4	Surface-associated	5.88	3392.7	6.5055	0	164.9	2	0	0.0058	2.5248
SA_894	0.9023	1.701	0.355	1	2012-10-18	I.IKAIIDIFAK.-	sp|P0C815|PSMA4_STAA1,sp|P0C816|PSMA4_STAA2,sp|P0C817|PSMA4_STAA3,sp|P0C818|PSMA4_STAA8,sp|P0C819|PSMA4_STAA9,sp|P0C820|PSMA4_STAAB,sp|P0C821|PSMA4_STAAC,sp|P0C822|PSMA4_STAAE,sp|P0C823|PSMA4_STAAM,sp|P0C824|PSMA4_STAAN,sp|P0C825|PSMA4_STAAR,sp|P0C826|PSMA4_STAAS,sp|P0C827|PSMA4_STAAT,sp|A9JX08|PSMA4_STAAW,tr|H9BRQ8|H9BRQ8_STAAU,tr|D2EBB3|D2EBB3_STAA0,tr|D9REB3|D9REB3_STAAJ,tr|D9RL00|D9RL00_STAAK	2	1130.71	1130.71	566.36	Phenol-soluble modulin alpha 4 peptide OS=Staphylococcus aureus (strain Mu3 \ ATCC 700698) GN=psmA4 PE=3 SV=1	psmA4	Surface-associated	8.59	3444.7	5.8266	0	349.4	1	1	0.0066	2.7487
SA_587	0.9369	1.39	0.161	2	2012-07-16	-.MAIVGTIIK.I	tr|D9REB3|D9REB3_STAAJ,sp|P0C815|PSMA4_STAA1,sp|P0C816|PSMA4_STAA2,sp|P0C817|PSMA4_STAA3,sp|P0C818|PSMA4_STAA8,sp|P0C819|PSMA4_STAA9,sp|P0C820|PSMA4_STAAB,sp|P0C821|PSMA4_STAAC,sp|P0C822|PSMA4_STAAE,sp|P0C823|PSMA4_STAAM,sp|P0C824|PSMA4_STAAN,sp|P0C825|PSMA4_STAAR,sp|P0C826|PSMA4_STAAS,sp|P0C827|PSMA4_STAAT,sp|A9JX08|PSMA4_STAAW,tr|G7ZRT9|G7ZRT9_STAAU,tr|H9BRQ8|H9BRQ8_STAAU,tr|D2EBB3|D2EBB3_STAA0…	2	944.58	944.573	473.294	Phenol-soluble modulin alpha-4 OS=Staphylococcus aureus (strain JKD6159) GN=SAA6159_02608 PE=4 SV=1	psmA4	Surface-associated	8.5	2909.8	7.6062	0	183.5	2	0	0.0072	0.6017
SA_844	0.9037	2.246	0.109	5	2012-11-26	K.DFINYLSTLSVDIK.A	tr|G7ZPB6|G7ZPB6_STAAU	2	1626.87	1626.85	814.433	Putative soluble hydrogenase subunit OS=Staphylococcus aureus subsp. aureus MSHR1132 GN=SAMSHR1132_15730 PE=3 SV=1	SAMSHR1132_15730	Surface-associated	4.21	3258.1	11.6644	0	327.2	2	0	0.019	1.2376
SA_700	1	3.043	0.445	1	17/26	R.TGVSASTWAAIIAR.E	tr|H0B1G0|H0B1G0_STAAU,sp|A7X6T9|ISAA_STAA1,sp|Q2FDT8|ISAA_STAA3,sp|Q2FV52|ISAA_STAA8,sp|Q2YWD9|ISAA_STAAB,sp|Q5HCY1|ISAA_STAAC,sp|A6QK59|ISAA_STAAE,sp|P65645|ISAA_STAAM,sp|P99160|ISAA_STAAN,sp|Q6G6A5|ISAA_STAAS,sp|P60158|ISAA_STAAU,sp|P60157|ISAA_STAAW,tr|H1SQX4|H1SQX4_STAAU,tr|H4BKS8|H4BKS8_STAAU,tr|D2FQD3|D2FQD3_STAAU,tr|C5N0C1|C5N0C1_STAA3,tr|H7G701|H7G701_STAA5,tr|H3RT79|H3RT79_STAAU,tr|H4AQ…	2	1402.77	1402.76	702.386	Putative transglycosylase IsaA OS=Staphylococcus aureus subsp. aureus 21209 GN=SA21209_1414 PE=4 SV=1	isaA	Surface-associated	9.41	3665.4	8.1863	0	1066.1	2	0	0.0115	4.864
SA_700	1	3.037	0.489	1	16/22	K.AYKAQGLGAWGF.-	tr|H4CQY0|H4CQY0_STAAU,sp|A7X6T9|ISAA_STAA1,sp|Q2FDT8|ISAA_STAA3,sp|Q2FV52|ISAA_STAA8,sp|Q5HCY1|ISAA_STAAC,sp|A6QK59|ISAA_STAAE,sp|P65645|ISAA_STAAM,sp|P99160|ISAA_STAAN,sp|Q6GDN1|ISAA_STAAR,sp|Q6G6A5|ISAA_STAAS,sp|P60158|ISAA_STAAU,sp|P60157|ISAA_STAAW,tr|D2GKH8|D2GKH8_STAAU,tr|H4BKS8|H4BKS8_STAAU,tr|D6J4K9|D6J4K9_STAAU,tr|C5N0C1|C5N0C1_STAA3,tr|H3RT79|H3RT79_STAAU,tr|H4AQ04|H4AQ04_STAAU,tr|C8AN…	2	1267.64	1267.63	634.825	Putative transglycosylase isaA OS=Staphylococcus aureus subsp. aureus CIG149 GN=isaA PE=4 SV=1	isaA	Surface-associated	8.63	3584.9	6.2222	0	1221.2	2	1	0.0079	5.3308
SA_286	1	3.258	0.481	1	17/36	R.ESNGQVNAYNPSGASGLFQ.T	tr|H4H3B6|H4H3B6_STAAU,sp|A7X6T9|ISAA_STAA1,sp|Q2FDT8|ISAA_STAA3,sp|Q2FV52|ISAA_STAA8,sp|Q2YWD9|ISAA_STAAB,sp|Q5HCY1|ISAA_STAAC,sp|A6QK59|ISAA_STAAE,sp|P65645|ISAA_STAAM,sp|P99160|ISAA_STAAN,sp|Q6GDN1|ISAA_STAAR,sp|Q6G6A5|ISAA_STAAS,sp|P60158|ISAA_STAAU,sp|P60157|ISAA_STAAW,tr|H1SQX4|H1SQX4_STAAU,tr|D2GKH8|D2GKH8_STAAU,tr|H4BKS8|H4BKS8_STAAU,tr|D2FQD3|D2FQD3_STAAU,tr|D6J4K9|D6J4K9_STAAU,tr|C5N0C1…	2	1938.88	1938.87	970.443	Putative transglycosylase isaA OS=Staphylococcus aureus subsp. aureus CIG1835 GN=isaA PE=4 SV=1	isaA	Surface-associated	4	2903.7	2.8338	0	382.6	1	0	0.0055	5.251
SA_ATCC35845	1	2.966	0.452	1	18/26	R.TGVPASTWAAIIAR.E	tr|H3ZX01|H3ZX01_STAAU,sp|Q6GDN1|ISAA_STAAR,tr|D2GKH8|D2GKH8_STAAU,tr|D6J4K9|D6J4K9_STAAU,tr|C8ANM9|C8ANM9_STAAU,tr|H3TSG0|H3TSG0_STAAU,tr|C8A6S8|C8A6S8_STAAU,tr|H4DE33|H4DE33_STAAU,tr|D6M168|D6M168_STAAU,tr|C8AFB0|C8AFB0_STAAU,tr|F9JR25|F9JR25_STAAU,tr|H4GW87|H4GW87_STAAU,tr|D2FR63|D2FR63_STAAU,tr|D2G4E9|D2G4E9_STAAU,tr|D2GCW5|D2GCW5_STAAU,tr|H4GBT0|H4GBT0_STAAU,tr|F4FLY8|F4FLY8_STAAU,tr|H3S2M3|…	2	1412.79	1412.78	707.396	Putative transglycosylase IsaA OS=Staphylococcus aureus subsp. aureus IS-125 GN=IS125_0864 PE=4 SV=1	isaA	Surface-associated	9.41	3738.6	6.7854	0	615.2	2	0	0.0096	4.8436
SA_587	1	3.235	0.508	1	13/26	K.SSEGSSVNVNAHLK.Q	tr|H0B2H9|H0B2H9_STAAU,sp|Q2FF31|SCED_STAA3,sp|Q2FWF8|SCED_STAA8,sp|Q5HEA4|SCED_STAAC,sp|A6QIT9|SCED_STAAE,sp|Q6G7L4|SCED_STAAS,sp|Q8NVH0|SCED_STAAW,tr|H3S0M5|H3S0M5_STAAU,tr|D6UGL8|D6UGL8_STAAU,tr|H4GHI3|H4GHI3_STAAU,tr|F4FIX7|F4FIX7_STAAU,tr|C8KMW3|C8KMW3_STAAU,tr|D4U8J4|D4U8J4_STAAU,tr|H0D562|H0D562_STAAU,tr|H4H9X9|H4H9X9_STAAU,tr|H4E9T0|H4E9T0_STAAU,tr|E7MU18|E7MU18_STAAU,tr|H3ZSX8|H3ZSX8_STA…	2	1427.71	1427.7	714.857	Putative transglycosylase SceD OS=Staphylococcus aureus subsp. aureus 21209 GN=SA21209_1061 PE=4 SV=1	SA21209_1061	Surface-associated	6.47	1143.7	5.5955	0	496	2	0	0.008	5.4957
SA_587	0.9995	2.186	0.355	1	14/24	K.LYNTGGAGHWVTA.-	tr|H1TJU0|H1TJU0_STAAU,sp|A7X4T4|SCED_STAA1,sp|Q2FF31|SCED_STAA3,sp|Q2FWF8|SCED_STAA8,sp|Q2YUK8|SCED_STAAB,sp|Q5HEA4|SCED_STAAC,sp|A6QIT9|SCED_STAAE,sp|Q99SG2|SCED_STAAM,sp|Q7A4F2|SCED_STAAN,sp|Q6GEX9|SCED_STAAR,sp|Q6G7L4|SCED_STAAS,sp|Q8NVH0|SCED_STAAW,tr|H1SQ72|H1SQ72_STAAU,tr|D2GI32|D2GI32_STAAU,tr|H4BS92|H4BS92_STAAU,tr|D2FP09|D2FP09_STAAU,tr|C5N2P0|C5N2P0_STAA3,tr|D6J298|D6J298_STAAU,tr|H7G5…	2	1345.65	1345.64	673.828	Putative transglycosylase SceD OS=Staphylococcus aureus subsp. aureus 21283 GN=SA21283_1565 PE=4 SV=1	SA21283_1565	Surface-associated	6.74	2291.8	6.7524	0	364.2	2	0	0.0091	3.3319
SA_700	0.9971	2.467	0.293	4	30/192	R.ESGGNIHAVNPTSGAAGKYQFLQSTWDSVAPAK.Y	tr|H1TJU0|H1TJU0_STAAU,sp|A7X4T4|SCED_STAA1,sp|Q2FF31|SCED_STAA3,sp|Q2FWF8|SCED_STAA8,sp|Q2YUK8|SCED_STAAB,sp|Q5HEA4|SCED_STAAC,sp|A6QIT9|SCED_STAAE,sp|Q99SG2|SCED_STAAM,sp|Q7A4F2|SCED_STAAN,sp|Q6GEX9|SCED_STAAR,sp|Q6G7L4|SCED_STAAS,sp|Q8NVH0|SCED_STAAW,tr|H1SQ72|H1SQ72_STAAU,tr|D2GI32|D2GI32_STAAU,tr|H4BS92|H4BS92_STAAU,tr|D2FP09|D2FP09_STAAU,tr|C5N2P0|C5N2P0_STAA3,tr|D6J298|D6J298_STAAU,tr|H7G5…	4	3387.67	3387.65	847.919	Putative transglycosylase SceD OS=Staphylococcus aureus subsp. aureus 21283 GN=SA21283_1565 PE=4 SV=1	SA21283_1565	Surface-associated	6.85	3548.8	7.0466	0	281.3	2	1	0.0239	1.5883
SA_700	1	3.084	0.505	1	18/34	K.GVSPANAPESVQDAAAVK.L	tr|H3S8V4|H3S8V4_STAAU,sp|A7X4T4|SCED_STAA1,sp|Q2FF31|SCED_STAA3,sp|Q2FWF8|SCED_STAA8,sp|Q2YUK8|SCED_STAAB,sp|Q5HEA4|SCED_STAAC,sp|A6QIT9|SCED_STAAE,sp|Q99SG2|SCED_STAAM,sp|Q7A4F2|SCED_STAAN,sp|Q6GEX9|SCED_STAAR,sp|Q6G7L4|SCED_STAAS,sp|Q8NVH0|SCED_STAAW,tr|H1SQ72|H1SQ72_STAAU,tr|D2GI32|D2GI32_STAAU,tr|H4BS92|H4BS92_STAAU,tr|D2FP09|D2FP09_STAAU,tr|C5N2P0|C5N2P0_STAA3,tr|D6J298|D6J298_STAAU,tr|H7G5…	2	1709.86	1709.86	855.937	Putative transglycosylase sceD OS=Staphylococcus aureus subsp. aureus CIG1605 GN=sceD PE=4 SV=1	sceD	Surface-associated	4.37	1778.3	2.395	0	407.9	2	0	0.0041	5.2766
SA_700	0.9997	3.636	0.335	1	35/204	R.ESGGNIHAVNPTSGAAGKYQFLQSTWDSVAPAKYK.G	tr|H3X4B4|H3X4B4_STAAU,sp|A7X4T4|SCED_STAA1,sp|Q2FF31|SCED_STAA3,sp|Q2FWF8|SCED_STAA8,sp|Q2YUK8|SCED_STAAB,sp|Q5HEA4|SCED_STAAC,sp|A6QIT9|SCED_STAAE,sp|Q99SG2|SCED_STAAM,sp|Q7A4F2|SCED_STAAN,sp|Q6GEX9|SCED_STAAR,sp|Q6G7L4|SCED_STAAS,sp|Q8NVH0|SCED_STAAW,tr|H1SQ72|H1SQ72_STAAU,tr|D2GI32|D2GI32_STAAU,tr|H4BS92|H4BS92_STAAU,tr|D2FP09|D2FP09_STAAU,tr|C5N2P0|C5N2P0_STAA3,tr|D6J298|D6J298_STAAU,tr|H7G5…	4	3678.82	3678.81	920.709	Putative transglycosylase SceD OS=Staphylococcus aureus subsp. aureus IS-3 GN=IS3_2256 PE=4 SV=1	IS3_2256	Surface-associated	8.48	3595.8	3.014	0	527.1	2	2	0.0111	2.5245
SA_700	1	3.543	0.6	1	18/26	R.TISASQAAGYNFIH.-	tr|A6QJD9|A6QJD9_STAAE,sp|Q2G2J2|SSAA2_STAA8,sp|Q5HDQ9|SSAA2_STAAC,sp|Q99RX4|SSAA2_STAAM,sp|Q7A423|SSAA2_STAAN,sp|Q6GED5|SSAA2_STAAR,sp|Q6G723|SSAA2_STAAS,sp|Q8NV83|SSAA2_STAAW,tr|H1SLK6|H1SLK6_STAAU,tr|D2GJR6|D2GJR6_STAAU,tr|H4BK12|H4BK12_STAAU,tr|C5MZI8|C5MZI8_STAA3,tr|D6J2U1|D6J2U1_STAAU,tr|H7G7U2|H7G7U2_STAA5,tr|H3RUP6|H3RUP6_STAAU,tr|H4AP88|H4AP88_STAAU,tr|C8L620|C8L620_STAAU,tr|C8AMW4|C8AMW…	2	1478.73	1478.72	740.365	Secretory antigen SsaA OS=Staphylococcus aureus (strain Newman) GN=NWMN_2199 PE=4 SV=1	NWMN_2199	Surface-associated	6.4	2639.8	7.4287	0	1406.1	2	0	0.011	6.4227
SA_OV8	1	3.003	0.526	1	15/26	R.TISASQASSYNFIH.-	tr|D2UHC7|D2UHC7_STAAU,tr|D2FPE1|D2FPE1_STAAU,tr|F0DAE1|F0DAE1_STAAU,tr|F9K9S1|F9K9S1_STAAU,tr|F0D4W1|F0D4W1_STAAU,tr|G7ZRG2|G7ZRG2_STAAU,tr|H1SY57|H1SY57_STAAU,tr|F9KY18|F9KY18_STAAU,tr|G0LW79|G0LW79_STAAU,tr|Q2YYU5|Q2YYU5_STAAB,tr|D8HE42|D8HE42_STAAF,tr|D9RCG1|D9RCG1_STAAJ	2	1524.72	1524.72	763.368	Secretory antigen ssaA2 OS=Staphylococcus aureus subsp. aureus H19 GN=SAUG_01398 PE=4 SV=1	SAUG_01398	Surface-associated	6.4	2497.8	1.5065	0	458.2	2	0	0.0023	5.4197
SA_700	1	3.92	0.47	1	17/28	R.YGVSVDQLMAANNLR.G	tr|A6QEX4|A6QEX4_STAAE,tr|H1SRC7|H1SRC7_STAAU,tr|D2GE42|D2GE42_STAAU,tr|H4BMU8|H4BMU8_STAAU,tr|D2FJX7|D2FJX7_STAAU,tr|D6IY74|D6IY74_STAAU,tr|C5N3A9|C5N3A9_STAA3,tr|H7G7K4|H7G7K4_STAA5,tr|H3RZ95|H3RZ95_STAAU,tr|H4AS71|H4AS71_STAAU,tr|C8APX4|C8APX4_STAAU,tr|H3TV69|H3TV69_STAAU,tr|C8L1Z1|C8L1Z1_STAAU,tr|H3U3V8|H3U3V8_STAAU,tr|C8N3Y5|C8N3Y5_STAAU,tr|C8A9V4|C8A9V4_STAAU,tr|H4AZJ2|H4AZJ2_STAAU,tr|H1TCG…	2	1649.84	1649.82	825.917	Secretory antigen SsaA-like protein OS=Staphylococcus aureus (strain Newman) GN=NWMN_0634 PE=4 SV=1	NWMN_0634	Surface-associated	5.84	3492.8	9.565	0	1004.8	2	0	0.0158	5.6763
SA_PE1	0.9766	1.398	0.306	1	2012-10-16	K.AQGLGAWGF.-	tr|C8AFB0|C8AFB0_STAAU,sp|A7X6T9|ISAA_STAA1,sp|Q2FDT8|ISAA_STAA3,sp|Q2FV52|ISAA_STAA8,sp|Q5HCY1|ISAA_STAAC,sp|A6QK59|ISAA_STAAE,sp|P65645|ISAA_STAAM,sp|P99160|ISAA_STAAN,sp|Q6GDN1|ISAA_STAAR,sp|Q6G6A5|ISAA_STAAS,sp|P60158|ISAA_STAAU,sp|P60157|ISAA_STAAW,tr|D2GKH8|D2GKH8_STAAU,tr|H4BKS8|H4BKS8_STAAU,tr|D6J4K9|D6J4K9_STAAU,tr|C5N0C1|C5N0C1_STAA3,tr|H3RT79|H3RT79_STAAU,tr|H4AQ04|H4AQ04_STAAU,tr|C8AN…	2	905.444	905.44	453.727	Secretory protein SAI-B OS=Staphylococcus aureus subsp. aureus E1410 GN=SADG_00389 PE=4 SV=1	SADG_00389	Surface-associated	5.57	3783	4.7385	0	445.6	2	0	0.0043	1.819
SA_ATCC9144	1	3.201	0.38	1	27/88	R.M[147.04]TTYNEVDNLTKNNKGIAILGSR.V	tr|D2N8P3|D2N8P3_STAA5,sp|Q6GFE8|SSPP_STAAR,sp|P81297|SSPP_STAAU,tr|D2GHQ6|D2GHQ6_STAAU,tr|D6J0G0|D6J0G0_STAAU,tr|H7G7H8|H7G7H8_STAA5,tr|H3TTF3|H3TTF3_STAAU,tr|C8ATD4|C8ATD4_STAAU,tr|C8ADD7|C8ADD7_STAAU,tr|H4DKH0|H4DKH0_STAAU,tr|D6LZB7|D6LZB7_STAAU,tr|C8AL30|C8AL30_STAAU,tr|H4GZT6|H4GZT6_STAAU,tr|F9JKW7|F9JKW7_STAAU,tr|D2FWQ6|D2FWQ6_STAAU,tr|D2GB24|D2GB24_STAAU,tr|D2G2R1|D2G2R1_STAAU,tr|H3S5J3|H3…	3	2567.32	2567.3	856.774	Staphopain A (Staphylopain A) (Staphylococcalcysteine proteinase A) OS=Staphylococcus aureus (strain MRSA ST398 \ isolate S0385) GN=SAPIG2003 PE=4 SV=1	sspP	Surface-associated	8.25	3009.5	6.147	0	367.7	2	2	0.0158	5.241
SA_ATCC35845	1	2.707	0.428	1	22/68	R.EM[147.04]IYFGQTQGRSPQLLNR.M	tr|D3EXV4|D3EXV4_STAA4,sp|Q2G2R8|SSPP_STAA8,sp|Q5HEL3|SSPP_STAAC,sp|P65825|SSPP_STAAM,sp|P65826|SSPP_STAAN,sp|Q6GFE8|SSPP_STAAR,sp|Q6G824|SSPP_STAAS,sp|Q8NVS9|SSPP_STAAW,tr|D2GHQ6|D2GHQ6_STAAU,tr|H4BNT2|H4BNT2_STAAU,tr|D2FNH2|D2FNH2_STAAU,tr|C5MYR4|C5MYR4_STAA3,tr|D6J0G0|D6J0G0_STAAU,tr|H7G7H8|H7G7H8_STAA5,tr|H3S042|H3S042_STAAU,tr|H4AVT3|H4AVT3_STAAU,tr|H3TTF3|H3TTF3_STAAU,tr|C8L0C6|C8L0C6_STAAU…	3	2153.09	2153.07	718.697	Staphopain A OS=Staphylococcus aureus (strain 04-02981) GN=SA2981_1866 PE=4 SV=1	sspP	Surface-associated	8.85	2653	7.931	0	493.2	2	1	0.0171	5.5131
SA_280	0.9996	2.513	0.291	1	13/20	K.YTINVSPFLSK.V	tr|D3EXV4|D3EXV4_STAA4,sp|Q2G2R8|SSPP_STAA8,sp|Q5HEL3|SSPP_STAAC,sp|P65825|SSPP_STAAM,sp|P65826|SSPP_STAAN,sp|Q6G824|SSPP_STAAS,sp|Q8NVS9|SSPP_STAAW,tr|H4BNT2|H4BNT2_STAAU,tr|C5MYR4|C5MYR4_STAA3,tr|H3S042|H3S042_STAAU,tr|H4AVT3|H4AVT3_STAAU,tr|C8L0C6|C8L0C6_STAAU,tr|H3U2L9|H3U2L9_STAAU,tr|C8MZ14|C8MZ14_STAAU,tr|H4B3D9|H4B3D9_STAAU,tr|H1TBC2|H1TBC2_STAAU,tr|D6UDD4|D6UDD4_STAAU,tr|H3XPN3|H3XPN3_STA…	2	1267.69	1267.68	634.848	Staphopain A OS=Staphylococcus aureus (strain 04-02981) GN=SA2981_1866 PE=4 SV=1	sspP	Surface-associated	8.59	3368	6.3794	0	716.8	2	0	0.0081	3.4037
SA_ATCC35845	1	3.228	0.437	1	17/22	R.M[147.04]TTYNEVDNLTK.N	sp|Q2G2R8|SSPP_STAA8,sp|Q5HEL3|SSPP_STAAC,sp|P65825|SSPP_STAAM,sp|P65826|SSPP_STAAN,sp|Q6GFE8|SSPP_STAAR,sp|Q6G824|SSPP_STAAS,sp|P81297|SSPP_STAAU,sp|Q8NVS9|SSPP_STAAW,tr|H1SRI7|H1SRI7_STAAU,tr|D2GHQ6|D2GHQ6_STAAU,tr|H4BNT2|H4BNT2_STAAU,tr|D2FNH2|D2FNH2_STAAU,tr|C5MYR4|C5MYR4_STAA3,tr|D6J0G0|D6J0G0_STAAU,tr|H7G7H8|H7G7H8_STAA5,tr|H3S042|H3S042_STAAU,tr|H4AVT3|H4AVT3_STAAU,tr|H3TTF3|H3TTF3_STAAU,t…	2	1443.66	1443.66	722.835	Staphopain A OS=Staphylococcus aureus (strain NCTC 8325) GN=sspP PE=1 SV=1	sspP	Surface-associated	4.37	1674.2	5.8796	0	867	2	0	0.0085	5.1288
SA_ATCC35845	0.9711	1.883	0.154	4	16/68	R.EMIYFGQTQGRSPQLLNR.M	tr|C8LPI9|C8LPI9_STAAU,sp|Q2G2R8|SSPP_STAA8,sp|Q5HEL3|SSPP_STAAC,sp|P65825|SSPP_STAAM,sp|P65826|SSPP_STAAN,sp|Q6GFE8|SSPP_STAAR,sp|Q6G824|SSPP_STAAS,sp|Q8NVS9|SSPP_STAAW,tr|D2GHQ6|D2GHQ6_STAAU,tr|H4BNT2|H4BNT2_STAAU,tr|D2FNH2|D2FNH2_STAAU,tr|C5MYR4|C5MYR4_STAA3,tr|D6J0G0|D6J0G0_STAAU,tr|H7G7H8|H7G7H8_STAA5,tr|H3S042|H3S042_STAAU,tr|H4AVT3|H4AVT3_STAAU,tr|H3TTF3|H3TTF3_STAAU,tr|C8L0C6|C8L0C6_STAAU…	3	2137.08	2137.07	713.365	Staphopain A OS=Staphylococcus aureus A6300 GN=SAIG_01637 PE=4 SV=1	sspP	Surface-associated	8.85	3001.2	4.5325	0	322.1	2	1	0.0097	1.1678
SA_ATCC35845	0.9999	2.539	0.43	2	2012-12-22	R.MTTYNEVDNLTK.N	tr|H0CA21|H0CA21_STAAU,sp|Q2G2R8|SSPP_STAA8,sp|Q5HEL3|SSPP_STAAC,sp|P65825|SSPP_STAAM,sp|P65826|SSPP_STAAN,sp|Q6GFE8|SSPP_STAAR,sp|Q6G824|SSPP_STAAS,sp|P81297|SSPP_STAAU,sp|Q8NVS9|SSPP_STAAW,tr|H1SRI7|H1SRI7_STAAU,tr|D2GHQ6|D2GHQ6_STAAU,tr|H4BNT2|H4BNT2_STAAU,tr|D2FNH2|D2FNH2_STAAU,tr|C5MYR4|C5MYR4_STAA3,tr|D6J0G0|D6J0G0_STAAU,tr|H7G7H8|H7G7H8_STAA5,tr|H3S042|H3S042_STAAU,tr|H4AVT3|H4AVT3_STAAU,t…	2	1427.67	1427.66	714.837	Staphopain A OS=Staphylococcus aureus subsp. aureus 21194 GN=sspP PE=4 SV=1	sspP	Surface-associated	4.37	2115.7	5.5257	0	372.3	2	0	0.0079	4.237
SA_ATCC35845	1	4.735	0.414	1	42/156	K.ALNEYKDQQITILTNSKGYYVVTQNHK.A	tr|H3UB59|H3UB59_STAAU,sp|Q6GFE8|SSPP_STAAR,sp|P81297|SSPP_STAAU,tr|D2GHQ6|D2GHQ6_STAAU,tr|D6J0G0|D6J0G0_STAAU,tr|H3TTF3|H3TTF3_STAAU,tr|C8ATD4|C8ATD4_STAAU,tr|C8ADD7|C8ADD7_STAAU,tr|H4DKH0|H4DKH0_STAAU,tr|D6LZB7|D6LZB7_STAAU,tr|F9KFN4|F9KFN4_STAAU,tr|C8AL30|C8AL30_STAAU,tr|H4GZT6|H4GZT6_STAAU,tr|F9JKW7|F9JKW7_STAAU,tr|D2FWQ6|D2FWQ6_STAAU,tr|D2GB24|D2GB24_STAAU,tr|D2G2R1|D2G2R1_STAAU,tr|H3S5J3|H3…	4	3167.65	3167.63	792.914	Staphopain A OS=Staphylococcus aureus subsp. aureus 21345 GN=sspP PE=4 SV=1	sspP	Surface-associated	8.39	2965.8	6.8103	0	1284	2	2	0.0216	3.316
SA_ATCC35845	1	3.798	0.464	1	18/32	K.ALNEYKDQQITILTNSK.G	tr|D2F8H5|D2F8H5_STAAU,sp|Q6GFE8|SSPP_STAAR,sp|P81297|SSPP_STAAU,tr|D2GHQ6|D2GHQ6_STAAU,tr|D6J0G0|D6J0G0_STAAU,tr|H3TTF3|H3TTF3_STAAU,tr|C8ATD4|C8ATD4_STAAU,tr|C8ADD7|C8ADD7_STAAU,tr|H4DKH0|H4DKH0_STAAU,tr|D6LZB7|D6LZB7_STAAU,tr|F9KFN4|F9KFN4_STAAU,tr|C8AL30|C8AL30_STAAU,tr|H4GZT6|H4GZT6_STAAU,tr|F9JKW7|F9JKW7_STAAU,tr|D2FWQ6|D2FWQ6_STAAU,tr|D2GB24|D2GB24_STAAU,tr|D2G2R1|D2G2R1_STAAU,tr|H3S5J3|H3…	2	1978.05	1978.04	990.026	Staphopain A OS=Staphylococcus aureus subsp. aureus C101 GN=SARG_02437 PE=4 SV=1	sspP	Surface-associated	6.11	2490.7	7.7775	0	1203.1	2	1	0.0154	5.546
SA_ATCC35845	0.9595	1.832	0.123	1	16/68	K.SNNYTYNEQYVNKLENFK.I	tr|H4CXF3|H4CXF3_STAAU,sp|Q6GFE8|SSPP_STAAR,sp|Q6G824|SSPP_STAAS,sp|P81297|SSPP_STAAU,sp|Q8NVS9|SSPP_STAAW,tr|H1SRI7|H1SRI7_STAAU,tr|D2GHQ6|D2GHQ6_STAAU,tr|D2FNH2|D2FNH2_STAAU,tr|C5MYR4|C5MYR4_STAA3,tr|D6J0G0|D6J0G0_STAAU,tr|H7G7H8|H7G7H8_STAA5,tr|H3TTF3|H3TTF3_STAAU,tr|C8ATD4|C8ATD4_STAAU,tr|H3U2L9|H3U2L9_STAAU,tr|C8ADD7|C8ADD7_STAAU,tr|D6UDD4|D6UDD4_STAAU,tr|H3XPN3|H3XPN3_STAAU,tr|H4DKH0|H4DKH0…	3	2267.07	2267.05	756.69	Staphopain A OS=Staphylococcus aureus subsp. aureus CIG149 GN=sspP PE=4 SV=1	sspP	Surface-associated	5.86	2948.6	7.5768	0	231.6	2	1	0.0172	1.032
SA_ATCC35845	0.9997	2.476	0.325	2	2012-11-20	K.YTINVSSFLSK.A	tr|H3S5J3|H3S5J3_STAAU,sp|Q6GFE8|SSPP_STAAR,sp|P81297|SSPP_STAAU,tr|H1SRI7|H1SRI7_STAAU,tr|D2GHQ6|D2GHQ6_STAAU,tr|D2FNH2|D2FNH2_STAAU,tr|D6J0G0|D6J0G0_STAAU,tr|H7G7H8|H7G7H8_STAA5,tr|H3TTF3|H3TTF3_STAAU,tr|C8ATD4|C8ATD4_STAAU,tr|C8ADD7|C8ADD7_STAAU,tr|H4DKH0|H4DKH0_STAAU,tr|D6LZB7|D6LZB7_STAAU,tr|H4HQF3|H4HQF3_STAAU,tr|F9KFN4|F9KFN4_STAAU,tr|C8AL30|C8AL30_STAAU,tr|H4BAD5|H4BAD5_STAAU,tr|H4GZT6|H4…	2	1257.67	1257.66	629.837	Staphopain A OS=Staphylococcus aureus subsp. aureus CIG1605 GN=sspP PE=4 SV=1	sspP	Surface-associated	8.59	3616.6	6.589	0	376.1	2	0	0.0083	3.4699
SA_ATCC9144	0.9998	2.574	0.361	1	23/76	K.SNNYTYNEQYVNKLENFKIR.E	tr|H4HQF3|H4HQF3_STAAU,sp|Q6GFE8|SSPP_STAAR,sp|Q6G824|SSPP_STAAS,sp|P81297|SSPP_STAAU,sp|Q8NVS9|SSPP_STAAW,tr|H1SRI7|H1SRI7_STAAU,tr|D2GHQ6|D2GHQ6_STAAU,tr|D2FNH2|D2FNH2_STAAU,tr|C5MYR4|C5MYR4_STAA3,tr|D6J0G0|D6J0G0_STAAU,tr|H7G7H8|H7G7H8_STAA5,tr|H3TTF3|H3TTF3_STAAU,tr|C8ATD4|C8ATD4_STAAU,tr|H3U2L9|H3U2L9_STAAU,tr|C8ADD7|C8ADD7_STAAU,tr|D6UDD4|D6UDD4_STAAU,tr|H3XPN3|H3XPN3_STAAU,tr|H4DKH0|H4DKH0…	3	2536.24	2536.23	846.419	Staphopain A OS=Staphylococcus aureus subsp. aureus CIG290 GN=sspP PE=4 SV=1	sspP	Surface-associated	8.11	3196.5	3.308	0	450.4	2	2	0.0084	4.5583
SA_ATCC9144	0.9982	1.707	0.354	2	2012-11-20	K.ASVTMPTSQFK.S	tr|H4DCI8|H4DCI8_STAAU,sp|Q2G2R8|SSPP_STAA8,sp|Q5HEL3|SSPP_STAAC,sp|P65825|SSPP_STAAM,sp|P65826|SSPP_STAAN,sp|Q6GFE8|SSPP_STAAR,sp|Q6G824|SSPP_STAAS,sp|P81297|SSPP_STAAU,sp|Q8NVS9|SSPP_STAAW,tr|H1SRI7|H1SRI7_STAAU,tr|D2GHQ6|D2GHQ6_STAAU,tr|H4BNT2|H4BNT2_STAAU,tr|D2FNH2|D2FNH2_STAAU,tr|C5MYR4|C5MYR4_STAA3,tr|D6J0G0|D6J0G0_STAAU,tr|H7G7H8|H7G7H8_STAA5,tr|H3S042|H3S042_STAAU,tr|H4AVT3|H4AVT3_STAAU,t…	2	1195.6	1195.59	598.803	Staphopain A OS=Staphylococcus aureus subsp. aureus CIGC340D GN=sspP PE=4 SV=1	sspP	Surface-associated	8.8	1964.3	6.0955	0	368.6	2	0	0.0073	2.5631
SA_ATCC9144	0.9992	2.28	0.332	1	16/26	K.TESIPTGNNVTQLK.Q	tr|H3YJP9|H3YJP9_STAAU,sp|Q2G2R8|SSPP_STAA8,sp|Q5HEL3|SSPP_STAAC,sp|P65825|SSPP_STAAM,sp|P65826|SSPP_STAAN,sp|Q6GFE8|SSPP_STAAR,sp|Q6G824|SSPP_STAAS,sp|P81297|SSPP_STAAU,sp|Q8NVS9|SSPP_STAAW,tr|H1SRI7|H1SRI7_STAAU,tr|D2GHQ6|D2GHQ6_STAAU,tr|H4BNT2|H4BNT2_STAAU,tr|D2FNH2|D2FNH2_STAAU,tr|C5MYR4|C5MYR4_STAA3,tr|D6J0G0|D6J0G0_STAAU,tr|H7G7H8|H7G7H8_STAA5,tr|H3S042|H3S042_STAAU,tr|H4AVT3|H4AVT3_STAAU,t…	2	1500.79	1500.78	751.396	Staphopain A OS=Staphylococcus aureus subsp. aureus IS-105 GN=sspP PE=4 SV=1	sspP	Surface-associated	5.66	1731.8	8.9167	0	424	2	0	0.0134	3.2315
SA_ATCC9144	0.9974	2.096	0.248	1	2012-11-20	K.NNKGIAILGSR.V	tr|H3YJP9|H3YJP9_STAAU,sp|Q6GFE8|SSPP_STAAR,sp|P81297|SSPP_STAAU,tr|D2GHQ6|D2GHQ6_STAAU,tr|D6J0G0|D6J0G0_STAAU,tr|H7G7H8|H7G7H8_STAA5,tr|H3TTF3|H3TTF3_STAAU,tr|C8ATD4|C8ATD4_STAAU,tr|C8ADD7|C8ADD7_STAAU,tr|H4DKH0|H4DKH0_STAAU,tr|D6LZB7|D6LZB7_STAAU,tr|C8AL30|C8AL30_STAAU,tr|H4GZT6|H4GZT6_STAAU,tr|F9JKW7|F9JKW7_STAAU,tr|D2FWQ6|D2FWQ6_STAAU,tr|D2GB24|D2GB24_STAAU,tr|D2G2R1|D2G2R1_STAAU,tr|H3S5J3|H3…	2	1141.67	1141.66	571.836	Staphopain A OS=Staphylococcus aureus subsp. aureus IS-105 GN=sspP PE=4 SV=1	sspP	Surface-associated	11	1569.1	7.7819	0	303.5	2	1	0.0089	2.5431
SA_ATCC9144	1	3.15	0.42	1	27/68	K.DSSSSSKYTINVSSFLSK.A	tr|D6J0G0|D6J0G0_STAAU,sp|Q6GFE8|SSPP_STAAR,sp|P81297|SSPP_STAAU,tr|H1SRI7|H1SRI7_STAAU,tr|D2GHQ6|D2GHQ6_STAAU,tr|D2FNH2|D2FNH2_STAAU,tr|H7G7H8|H7G7H8_STAA5,tr|H3TTF3|H3TTF3_STAAU,tr|C8ATD4|C8ATD4_STAAU,tr|C8ADD7|C8ADD7_STAAU,tr|H4DKH0|H4DKH0_STAAU,tr|D6LZB7|D6LZB7_STAAU,tr|H4HQF3|H4HQF3_STAAU,tr|F9KFN4|F9KFN4_STAAU,tr|C8AL30|C8AL30_STAAU,tr|H4BAD5|H4BAD5_STAAU,tr|H4GZT6|H4GZT6_STAAU,tr|F9JKW7|F9…	3	1935.95	1935.94	646.322	Staphopain A OS=Staphylococcus aureus subsp. aureus M809 GN=SAZG_01416 PE=4 SV=1	sspP	Surface-associated	8.5	3407.6	6.3436	0	792.1	2	1	0.0123	5.8289
SA_ATCC9144	0.993	2.284	0.179	3	17/60	K.ASYTLGEPFKIYKFNK.K	tr|H6LLM2|H6LLM2_STAAU,sp|Q2G2R8|SSPP_STAA8,sp|Q5HEL3|SSPP_STAAC,sp|P65825|SSPP_STAAM,sp|P65826|SSPP_STAAN,sp|Q6GFE8|SSPP_STAAR,sp|Q6G824|SSPP_STAAS,sp|P81297|SSPP_STAAU,sp|Q8NVS9|SSPP_STAAW,tr|H1SRI7|H1SRI7_STAAU,tr|D2GHQ6|D2GHQ6_STAAU,tr|H4BNT2|H4BNT2_STAAU,tr|D2FNH2|D2FNH2_STAAU,tr|C5MYR4|C5MYR4_STAA3,tr|D6J0G0|D6J0G0_STAAU,tr|H7G7H8|H7G7H8_STAA5,tr|H3S042|H3S042_STAAU,tr|H4AVT3|H4AVT3_STAAU,t…	3	1905.02	1905	636.009	Staphopain A OS=Staphylococcus aureus subsp. aureus VC40 GN=SAVC_08805 PE=4 SV=1	sspP	Surface-associated	9.41	3153.9	7.3898	0	240.3	2	2	0.0141	2.0933
SA_ATCC9144	0.9988	3.218	0.187	1	25/76	R.NLAQKDYLSYVTSLDKIYNK.E	tr|A6QID7|A6QID7_STAAE,sp|Q2G2R8|SSPP_STAA8,sp|Q5HEL3|SSPP_STAAC,sp|P65825|SSPP_STAAM,sp|P65826|SSPP_STAAN,sp|Q6GFE8|SSPP_STAAR,sp|Q6G824|SSPP_STAAS,sp|P81297|SSPP_STAAU,sp|Q8NVS9|SSPP_STAAW,tr|H1SRI7|H1SRI7_STAAU,tr|D2GHQ6|D2GHQ6_STAAU,tr|H4BNT2|H4BNT2_STAAU,tr|D2FNH2|D2FNH2_STAAU,tr|C5MYR4|C5MYR4_STAA3,tr|D6J0G0|D6J0G0_STAAU,tr|H7G7H8|H7G7H8_STAA5,tr|H3S042|H3S042_STAAU,tr|H4AVT3|H4AVT3_STAAU,t…	3	2375.25	2375.24	792.753	Staphopain thiol proteinase OS=Staphylococcus aureus (strain Newman) GN=sspB PE=4 SV=1	sspB	Surface-associated	8.34	3880.4	5.8025	0	840.2	2	2	0.0138	3.1813
SA_ATCC35845	0.9998	2.421	0.394	1	2012-11-18	R.TGFWIKIPGK.S	tr|C8LQW5|C8LQW5_STAAU,sp|Q2FIS2|LTAS_STAA3,sp|Q2G093|LTAS_STAA8,sp|Q2YSL2|LTAS_STAAB,sp|Q5HHV4|LTAS_STAAC,sp|Q99VQ4|LTAS_STAAM,sp|Q7A6U1|LTAS_STAAN,sp|Q6GIS3|LTAS_STAAR,sp|Q6GBB1|LTAS_STAAS,sp|Q7A1I3|LTAS_STAAW,tr|D2GEC5|D2GEC5_STAAU,tr|H1SPT6|H1SPT6_STAAU,tr|H4BN01|H4BN01_STAAU,tr|D2FK31|D2FK31_STAAU,tr|C5N3G5|C5N3G5_STAA3,tr|D6IYC8|D6IYC8_STAAU,tr|H7G564|H7G564_STAA5,tr|H3RZE8|H3RZE8_STAAU,tr|…	2	1145.67	1145.66	573.837	Sulfatase OS=Staphylococcus aureus A6300 GN=SAIG_00958 PE=4 SV=1	SAIG_00958	Surface-associated	10	3218.1	6.5349	0	646.6	2	1	0.0075	4.1298
SA_ATCC9144	0.9426	2.329	0.301	1	19/52	K.VNGKEVTPFLNKLS.S	tr|C8LQW5|C8LQW5_STAAU,sp|Q2FIS2|LTAS_STAA3,sp|Q2G093|LTAS_STAA8,sp|Q2YSL2|LTAS_STAAB,sp|Q5HHV4|LTAS_STAAC,sp|Q99VQ4|LTAS_STAAM,sp|Q7A6U1|LTAS_STAAN,sp|Q6GIS3|LTAS_STAAR,sp|Q6GBB1|LTAS_STAAS,sp|Q7A1I3|LTAS_STAAW,tr|D2GEC5|D2GEC5_STAAU,tr|H1SPT6|H1SPT6_STAAU,tr|H4BN01|H4BN01_STAAU,tr|D2FK31|D2FK31_STAAU,tr|C5N3G5|C5N3G5_STAA3,tr|D6IYC8|D6IYC8_STAAU,tr|H7G564|H7G564_STAA5,tr|H3RZE8|H3RZE8_STAAU,tr|…	3	1544.87	1544.86	515.959	Sulfatase OS=Staphylococcus aureus A6300 GN=SAIG_00958 PE=4 SV=1	SAIG_00958	Surface-associated	8.56	2685.7	5.6852	0	555.1	1	2	0.0088	3.832
SA_700	1	3.818	0.318	1	34/72	K.IYSNKNNELITTQPADFEK.N	tr|C8AA09|C8AA09_STAAU,sp|Q2FIS2|LTAS_STAA3,sp|Q2G093|LTAS_STAA8,sp|Q2YSL2|LTAS_STAAB,sp|Q5HHV4|LTAS_STAAC,sp|Q99VQ4|LTAS_STAAM,sp|Q7A6U1|LTAS_STAAN,sp|Q6GIS3|LTAS_STAAR,sp|Q6GBB1|LTAS_STAAS,sp|Q7A1I3|LTAS_STAAW,tr|D2GEC5|D2GEC5_STAAU,tr|H1SPT6|H1SPT6_STAAU,tr|H4BN01|H4BN01_STAAU,tr|D2FK31|D2FK31_STAAU,tr|C5N3G5|C5N3G5_STAA3,tr|D6IYC8|D6IYC8_STAAU,tr|H7G564|H7G564_STAA5,tr|H3RZE8|H3RZE8_STAAU,tr|…	3	2224.11	2224.1	742.374	Sulfatase OS=Staphylococcus aureus subsp. aureus 68-397 GN=SACG_01624 PE=4 SV=1	SACG_01624	Surface-associated	4.68	2415.1	6.0616	1	1597.5	2	1	0.0135	5.1473
SA_U17	0.97	2.406	0.094	1	22/80	R.LIGVDTPETVKPNTPVQPFGK.E	tr|F9KDA1|F9KDA1_STAAU,tr|H1SN79|H1SN79_STAAU,tr|D2GFW6|D2GFW6_STAAU,tr|H4BQE4|H4BQE4_STAAU,tr|D2FLK5|D2FLK5_STAAU,tr|C5N579|C5N579_STAA3,tr|D6IZZ0|D6IZZ0_STAAU,tr|H7G9A8|H7G9A8_STAA5,tr|H3RXM5|H3RXM5_STAAU,tr|H4AW12|H4AW12_STAAU,tr|C8L3W5|C8L3W5_STAAU,tr|C8ARL7|C8ARL7_STAAU,tr|H3TRH3|H3TRH3_STAAU,tr|C8N5P0|C8N5P0_STAAU,tr|H3U114|H3U114_STAAU,tr|C8ABK1|C8ABK1_STAAU,tr|H4B1G3|H4B1G3_STAAU,tr|H1TDC…	3	2236.22	2236.21	746.411	Thermonuclease NucH OS=Staphylococcus aureus subsp. aureus 21235 GN=nucH PE=4 SV=1	nucH	Surface-associated	6.07	2976.6	4.5551	0	293.1	2	0	0.0102	1.348
SA_ATCC35845	0.9999	2.506	0.39	1	2012-11-18	R.GLAYIYADGK.M	tr|H4AZW9|H4AZW9_STAAU,sp|Q5HHM4|NUC_STAAC,sp|Q99VJ0|NUC_STAAM,sp|Q7A6P2|NUC_STAAN,sp|Q6GIK1|NUC_STAAR,sp|Q6GB41|NUC_STAAS,sp|P00644|NUC_STAAU,sp|Q8NXI6|NUC_STAAW,tr|A5A521|A5A521_STAAU,tr|D1MBF7|D1MBF7_STAAU,tr|D0FHI9|D0FHI9_STAAU,tr|A5A513|A5A513_STAAU,tr|H1SQP1|H1SQP1_STAAU,tr|D2GEK0|D2GEK0_STAAU,tr|H4BN75|H4BN75_STAAU,tr|D2FKA9|D2FKA9_STAAU,tr|C5N3P6|C5N3P6_STAA3,tr|D6IYK6|D6IYK6_STAAU,tr|H7G…	2	1069.55	1069.54	535.779	Thermonuclease OS=Staphylococcus aureus subsp. aureus CIG1150 GN=nuc PE=4 SV=1	nuc	Surface-associated	5.83	2130.9	5.506	0	517.4	2	0	0.0059	4.2076
SA_ATCC9144	0.9943	2.159	0.264	2	2012-12-24	R.LLLVDTPETKHPK.K	tr|H4AZW9|H4AZW9_STAAU,sp|Q5HHM4|NUC_STAAC,sp|Q99VJ0|NUC_STAAM,sp|Q7A6P2|NUC_STAAN,sp|Q6GIK1|NUC_STAAR,sp|Q6GB41|NUC_STAAS,sp|P00644|NUC_STAAU,sp|Q8NXI6|NUC_STAAW,tr|A5A521|A5A521_STAAU,tr|A5A513|A5A513_STAAU,tr|H1SQP1|H1SQP1_STAAU,tr|D2GEK0|D2GEK0_STAAU,tr|H4BN75|H4BN75_STAAU,tr|D2FKA9|D2FKA9_STAAU,tr|C5N3P6|C5N3P6_STAA3,tr|D6IYK6|D6IYK6_STAAU,tr|H7G3Z9|H7G3Z9_STAA5,tr|H4ASJ6|H4ASJ6_STAAU,tr|H3R…	2	1489.87	1489.85	745.933	Thermonuclease OS=Staphylococcus aureus subsp. aureus CIG1150 GN=nuc PE=4 SV=1	nuc	Surface-associated	6.75	1628.3	10.1215	0	309.5	2	1	0.0151	2.4926
SA_ATCC9144	0.9999	3.105	0.342	1	21/68	R.GLAYIYADGKM[147.04]VNEALVR.Q	tr|D6IYK6|D6IYK6_STAAU,sp|Q5HHM4|NUC_STAAC,sp|Q99VJ0|NUC_STAAM,sp|Q7A6P2|NUC_STAAN,sp|Q6GIK1|NUC_STAAR,sp|Q6GB41|NUC_STAAS,sp|P00644|NUC_STAAU,sp|Q8NXI6|NUC_STAAW,tr|D1MBF7|D1MBF7_STAAU,tr|D0FHI9|D0FHI9_STAAU,tr|A5A513|A5A513_STAAU,tr|H1SQP1|H1SQP1_STAAU,tr|D2GEK0|D2GEK0_STAAU,tr|H4BN75|H4BN75_STAAU,tr|D2FKA9|D2FKA9_STAAU,tr|C5N3P6|C5N3P6_STAA3,tr|H7G3Z9|H7G3Z9_STAA5,tr|H4ASJ6|H4ASJ6_STAAU,tr|H3R…	3	1998.04	1998.02	667.015	Thermonuclease OS=Staphylococcus aureus subsp. aureus M809 GN=SAZG_00775 PE=4 SV=1	nuc	Surface-associated	6.07	3027.4	6.2967	0	455.6	2	1	0.0126	4.9119
SA_286	0.9999	3.537	0.289	1	25/56	K.YKLDKDSVILLEQIR.T	tr|C8MVG0|C8MVG0_STAAU,sp|A7X4P5|MAZF_STAA1,sp|Q2FF56|MAZF_STAA3,sp|Q2FWI8|MAZF_STAA8,sp|Q2YUI5|MAZF_STAAB,sp|Q5HED3|MAZF_STAAC,sp|A6QIR4|MAZF_STAAE,sp|Q7A2N3|MAZF_STAAM,sp|Q7A4G9|MAZF_STAAN,sp|Q6GF05|MAZF_STAAR,sp|Q6G7P1|MAZF_STAAS,sp|Q7A0D7|MAZF_STAAW,tr|D2GI05|D2GI05_STAAU,tr|H1SQC0|H1SQC0_STAAU,tr|H4BSG6|H4BSG6_STAAU,tr|D2FNY1|D2FNY1_STAAU,tr|D6J270|D6J270_STAAU,tr|C5N2R8|C5N2R8_STAA3,tr|H7G5…	3	1832.05	1832.04	611.688	Toxin mazF OS=Staphylococcus aureus A9763 GN=SANG_02537 PE=4 SV=1	SANG_02537	Surface-associated	6.12	3383.8	4.523	0	1375.7	2	2	0.0083	4.8259
SA_CA19	0.9863	1.996	0.305	1	26/120	K.GVSPANAPESVQDAAAVKLYNTGGAGHWVTA.-	tr|A5IUP1|A5IUP1_STAA9,sp|A7X4T4|SCED_STAA1,sp|Q2FF31|SCED_STAA3,sp|Q2FWF8|SCED_STAA8,sp|Q2YUK8|SCED_STAAB,sp|Q5HEA4|SCED_STAAC,sp|A6QIT9|SCED_STAAE,sp|Q99SG2|SCED_STAAM,sp|Q7A4F2|SCED_STAAN,sp|Q6GEX9|SCED_STAAR,sp|Q6G7L4|SCED_STAAS,sp|Q8NVH0|SCED_STAAW,tr|H1SQ72|H1SQ72_STAAU,tr|D2GI32|D2GI32_STAAU,tr|H4BS92|H4BS92_STAAU,tr|D2FP09|D2FP09_STAAU,tr|C5N2P0|C5N2P0_STAA3,tr|D6J298|D6J298_STAAU,tr|H7G5…	3	3037.51	3037.49	1013.5	Transglycosylase domain protein OS=Staphylococcus aureus (strain JH9) GN=SaurJH9_2132 PE=4 SV=1	SaurJH9_2132	Surface-associated	5.32	3448.3	8.1565	0	216.8	2	1	0.0248	3.1707
SA_280	0.9079	1.343	0.166	2	2012-08-16	K.AQGLSAWGF.-	tr|D2UI36|D2UI36_STAAU,sp|Q2YWD9|ISAA_STAAB,tr|H1SQX4|H1SQX4_STAAU,tr|D2FQD3|D2FQD3_STAAU,tr|H7G701|H7G701_STAA5,tr|F9KB10|F9KB10_STAAU,tr|H4HJV4|H4HJV4_STAAU,tr|H4B557|H4B557_STAAU,tr|F9JTL1|F9JTL1_STAAU,tr|H4G7U8|H4G7U8_STAAU,tr|H0CJH4|H0CJH4_STAAU,tr|C8MHN0|C8MHN0_STAAU,tr|G7ZSU9|G7ZSU9_STAAU,tr|H1SY75|H1SY75_STAAU,tr|G8REU5|G8REU5_STAAU,tr|H0C8D8|H0C8D8_STAAU,tr|H0AQV6|H0AQV6_STAAU,tr|D2NAF1|…	2	935.456	935.45	468.732	Transglycosylase isaA OS=Staphylococcus aureus subsp. aureus H19 GN=SAUG_01657 PE=4 SV=1	SAUG_01657	Surface-associated	5.57	3811.4	6.2935	0	259.2	2	0	0.0059	0.5276
SA_700	0.9985	2.945	0.253	1	41/192	K.YKGVSPANAPESVQDAAAVKLYNTGGAGHWVTA.-	tr|D1R2H0|D1R2H0_STAAU,sp|A7X4T4|SCED_STAA1,sp|Q2FF31|SCED_STAA3,sp|Q2FWF8|SCED_STAA8,sp|Q2YUK8|SCED_STAAB,sp|Q5HEA4|SCED_STAAC,sp|A6QIT9|SCED_STAAE,sp|Q99SG2|SCED_STAAM,sp|Q7A4F2|SCED_STAAN,sp|Q6GEX9|SCED_STAAR,sp|Q6G7L4|SCED_STAAS,sp|Q8NVH0|SCED_STAAW,tr|H1SQ72|H1SQ72_STAAU,tr|D2GI32|D2GI32_STAAU,tr|H4BS92|H4BS92_STAAU,tr|D2FP09|D2FP09_STAAU,tr|C5N2P0|C5N2P0_STAA3,tr|D6J298|D6J298_STAAU,tr|H7G5…	4	3328.67	3328.65	833.169	Transglycosylase sceD OS=Staphylococcus aureus A8117 GN=SGAG_02086 PE=4 SV=1	SGAG_02086	Surface-associated	6.75	3379.9	6.2112	0	626.6	2	2	0.0207	1.7522
SA_GP2	0.9933	2.744	0.408	1	16/24	M.FLGDAPVAPIYQK.G	tr|C8AAK9|C8AAK9_STAAU,tr|H1SNB1|H1SNB1_STAAU,tr|D2GEV2|D2GEV2_STAAU,tr|H4BP59|H4BP59_STAAU,tr|D2FKL4|D2FKL4_STAAU,tr|C5N470|C5N470_STAA3,tr|D6IYY4|D6IYY4_STAAU,tr|H7G3P5|H7G3P5_STAA5,tr|H4ASR8|H4ASR8_STAAU,tr|H3RWL5|H3RWL5_STAAU,tr|C8L585|C8L585_STAAU,tr|C8AQM5|C8AQM5_STAAU,tr|H3TT45|H3TT45_STAAU,tr|H3TXA4|H3TXA4_STAAU,tr|C8N4P7|C8N4P7_STAAU,tr|H4B0M0|H4B0M0_STAAU,tr|H1TE03|H1TE03_STAAU,tr|D6UBU…	2	1417.77	1417.76	709.888	Transport system extracellular binding lipoprotein OS=Staphylococcus aureus subsp. aureus 68-397 GN=SACG_02193 PE=4 SV=1	SACG_02193	Surface-associated	5.83	2820.5	6.9729	0	816.5	1	0	0.0099	4.3686
SA_ATCC29213	0.9993	1.917	0.364	2	2012-10-18	K.TSLNPNIVYK.T	tr|F3TIS4|F3TIS4_STAAU,sp|Q2FUU5|LIP1_STAA8,sp|Q5HCM7|LIP1_STAAC,sp|P65288|LIP1_STAAM,sp|P65289|LIP1_STAAN,sp|Q6GDD3|LIP1_STAAR,sp|Q6G604|LIP1_STAAS,sp|Q8NUI5|LIP1_STAAW,tr|H1SMG6|H1SMG6_STAAU,tr|H4BL29|H4BL29_STAAU,tr|D2GKS8|D2GKS8_STAAU,tr|D2FQP3|D2FQP3_STAAU,tr|C5N0N0|C5N0N0_STAA3,tr|D6J3H8|D6J3H8_STAAU,tr|H7G6X1|H7G6X1_STAA5,tr|H4AQA5|H4AQA5_STAAU,tr|H3RTH9|H3RTH9_STAAU,tr|H3TSR1|H3TSR1_STAAU…	2	1147.63	1147.62	574.819	Triacylglycerol lipase OS=Staphylococcus aureus subsp. aureus 21193 GN=SA21193_2227 PE=4 SV=1	lip1	Surface-associated	8.26	1786.4	7.3066	0	302.1	2	0	0.0084	3.0477
SA_41	0.9971	1.63	0.325	1	2012-09-16	R.AVELYYYIK.G	tr|F3TIS4|F3TIS4_STAAU,sp|Q2FUU5|LIP1_STAA8,sp|Q5HCM7|LIP1_STAAC,sp|P65288|LIP1_STAAM,sp|P65289|LIP1_STAAN,sp|Q6GDD3|LIP1_STAAR,sp|Q6G604|LIP1_STAAS,sp|Q8NUI5|LIP1_STAAW,sp|Q2G155|LIP2_STAA8,sp|Q5HJ48|LIP2_STAAC,sp|Q99WQ6|LIP2_STAAM,sp|Q7A7P2|LIP2_STAAN,sp|Q6GJZ6|LIP2_STAAR,sp|Q6GCF1|LIP2_STAAS,sp|P10335|LIP2_STAAU,sp|Q8NYC2|LIP2_STAAW,tr|H1SP32|H1SP32_STAAU,tr|H1SMG6|H1SMG6_STAAU,tr|H4BLX8|H4BLX…	2	1160.62	1160.61	581.313	Triacylglycerol lipase OS=Staphylococcus aureus subsp. aureus 21193 GN=SA21193_2227 PE=4 SV=1	lip1	Surface-associated	6.04	3184.8	5.5908	0	339.6	2	0	0.0065	2.4521
SA_280	1	4.519	0.671	1	23/28	K.AYEASISAFGSNYDR.A	tr|H0C6T8|H0C6T8_STAAU,sp|Q2FUU5|LIP1_STAA8,sp|Q5HCM7|LIP1_STAAC,sp|P65288|LIP1_STAAM,sp|P65289|LIP1_STAAN,sp|Q6GDD3|LIP1_STAAR,sp|Q6G604|LIP1_STAAS,sp|Q8NUI5|LIP1_STAAW,tr|H1SMG6|H1SMG6_STAAU,tr|H4BL29|H4BL29_STAAU,tr|D2GKS8|D2GKS8_STAAU,tr|D2FQP3|D2FQP3_STAAU,tr|D6J3H8|D6J3H8_STAAU,tr|H7G6X1|H7G6X1_STAA5,tr|H4AQA5|H4AQA5_STAAU,tr|H3RTH9|H3RTH9_STAAU,tr|H3TSR1|H3TSR1_STAAU,tr|C8ANY0|C8ANY0_STAAU…	2	1649.74	1649.73	825.873	Triacylglycerol lipase OS=Staphylococcus aureus subsp. aureus 21194 GN=SA21194_0119 PE=4 SV=1	lip1	Surface-associated	4.37	2602.5	6.3569	0	2223.4	2	0	0.0105	7.5359
SA_286	0.9995	2.682	0.344	1	20/80	R.ENDGLVSVISSQHPFNQAYTK.A	tr|F9KM71|F9KM71_STAAU,sp|Q2FUU5|LIP1_STAA8,sp|Q5HCM7|LIP1_STAAC,sp|Q6G604|LIP1_STAAS,sp|Q8NUI5|LIP1_STAAW,tr|H3RTH9|H3RTH9_STAAU,tr|H3TYA6|H3TYA6_STAAU,tr|D6UEY3|D6UEY3_STAAU,tr|H0CSY6|H0CSY6_STAAU,tr|F3TIS4|F3TIS4_STAAU,tr|H0B3C6|H0B3C6_STAAU,tr|D4U7P9|D4U7P9_STAAU,tr|H0D0E1|H0D0E1_STAAU,tr|H4H3L7|H4H3L7_STAAU,tr|H4E490|H4E490_STAAU,tr|H4A0Z8|H4A0Z8_STAAU,tr|E7MS55|E7MS55_STAAU,tr|H3XB96|H3XB96…	3	2333.14	2333.13	778.717	Triacylglycerol lipase OS=Staphylococcus aureus subsp. aureus 21259 GN=SA21259_0777 PE=4 SV=1	lip1	Surface-associated	5.32	3381.4	2.868	0	309.4	2	0	0.0067	4.4438
SA_700	1	4.147	0.451	1	43/156	K.GIWQVTPTKHDWDHVDFVGQDSSDTVR.T	tr|H3YKJ6|H3YKJ6_STAAU,sp|Q2FUU5|LIP1_STAA8,sp|Q5HCM7|LIP1_STAAC,sp|P65288|LIP1_STAAM,sp|P65289|LIP1_STAAN,sp|Q6GDD3|LIP1_STAAR,sp|Q6G604|LIP1_STAAS,sp|Q8NUI5|LIP1_STAAW,tr|H1SMG6|H1SMG6_STAAU,tr|H4BL29|H4BL29_STAAU,tr|D2GKS8|D2GKS8_STAAU,tr|D2FQP3|D2FQP3_STAAU,tr|C5N0N0|C5N0N0_STAA3,tr|D6J3H8|D6J3H8_STAAU,tr|H7G6X1|H7G6X1_STAA5,tr|H4AQA5|H4AQA5_STAAU,tr|H3RTH9|H3RTH9_STAAU,tr|H3TSR1|H3TSR1_STAAU…	4	3124.49	3124.46	782.123	Triacylglycerol lipase OS=Staphylococcus aureus subsp. aureus IS-105 GN=IS105_0293 PE=4 SV=1	lip1	Surface-associated	4.64	3374.8	7.6074	0	1270.2	2	1	0.0238	3.5966
SA_700	1	3.889	0.422	1	25/108	R.ENDGLVSVISSQHPFNQAYTNATDKIQK.G	tr|H3YKJ6|H3YKJ6_STAAU,sp|P65288|LIP1_STAAM,sp|P65289|LIP1_STAAN,sp|Q6GDD3|LIP1_STAAR,tr|H1SMG6|H1SMG6_STAAU,tr|H4BL29|H4BL29_STAAU,tr|D2GKS8|D2GKS8_STAAU,tr|D2FQP3|D2FQP3_STAAU,tr|C5N0N0|C5N0N0_STAA3,tr|D6J3H8|D6J3H8_STAAU,tr|H7G6X1|H7G6X1_STAA5,tr|H4AQA5|H4AQA5_STAAU,tr|H3TSR1|H3TSR1_STAAU,tr|C8ANY0|C8ANY0_STAAU,tr|C8L390|C8L390_STAAU,tr|C8MZL7|C8MZL7_STAAU,tr|C8A729|C8A729_STAAU,tr|H4AX79|H4AX…	3	3103.54	3103.52	1035.51	Triacylglycerol lipase OS=Staphylococcus aureus subsp. aureus IS-105 GN=IS105_0293 PE=4 SV=1	lip1	Surface-associated	5.38	3505	6.1161	0	443.1	2	1	0.019	6.1392
SA_PE1	0.9803	2.825	0.369	1	19/76	E.ENGYKAYEASISAFGSNYDR.A	tr|H3YKJ6|H3YKJ6_STAAU,sp|Q2FUU5|LIP1_STAA8,sp|Q5HCM7|LIP1_STAAC,sp|P65288|LIP1_STAAM,sp|P65289|LIP1_STAAN,sp|Q6GDD3|LIP1_STAAR,sp|Q6G604|LIP1_STAAS,sp|Q8NUI5|LIP1_STAAW,tr|H1SMG6|H1SMG6_STAAU,tr|H4BL29|H4BL29_STAAU,tr|D2GKS8|D2GKS8_STAAU,tr|D2FQP3|D2FQP3_STAAU,tr|D6J3H8|D6J3H8_STAAU,tr|H7G6X1|H7G6X1_STAA5,tr|H4AQA5|H4AQA5_STAAU,tr|H3RTH9|H3RTH9_STAAU,tr|H3TSR1|H3TSR1_STAAU,tr|C8ANY0|C8ANY0_STAAU…	3	2241.02	2241	748.006	Triacylglycerol lipase OS=Staphylococcus aureus subsp. aureus IS-105 GN=IS105_0293 PE=4 SV=1	lip1	Surface-associated	4.68	3062.5	8.4669	0	520.8	1	1	0.019	4.8912
SA_700	1	2.843	0.43	1	24/72	K.TSLNPNIVYKTYTGEATHK.A	tr|H3ZXY3|H3ZXY3_STAAU,sp|Q2FUU5|LIP1_STAA8,sp|Q5HCM7|LIP1_STAAC,sp|P65288|LIP1_STAAM,sp|P65289|LIP1_STAAN,sp|Q6GDD3|LIP1_STAAR,sp|Q6G604|LIP1_STAAS,sp|Q8NUI5|LIP1_STAAW,tr|H1SMG6|H1SMG6_STAAU,tr|H4BL29|H4BL29_STAAU,tr|D2GKS8|D2GKS8_STAAU,tr|D2FQP3|D2FQP3_STAAU,tr|C5N0N0|C5N0N0_STAA3,tr|D6J3H8|D6J3H8_STAAU,tr|H7G6X1|H7G6X1_STAA5,tr|H4AQA5|H4AQA5_STAAU,tr|H3RTH9|H3RTH9_STAAU,tr|H3TSR1|H3TSR1_STAAU…	3	2136.1	2136.09	713.036	Triacylglycerol lipase OS=Staphylococcus aureus subsp. aureus IS-125 GN=IS125_1095 PE=4 SV=1	lip1	Surface-associated	8.13	2524.7	7.6199	0	453.3	2	1	0.0163	5.6295
SA_286	0.9998	2.338	0.372	1	2012-09-18	K.HGGEISPLFK.G	tr|H3ZXY3|H3ZXY3_STAAU,sp|Q2FUU5|LIP1_STAA8,sp|Q5HCM7|LIP1_STAAC,sp|P65288|LIP1_STAAM,sp|P65289|LIP1_STAAN,sp|Q6G604|LIP1_STAAS,sp|Q8NUI5|LIP1_STAAW,tr|H1SMG6|H1SMG6_STAAU,tr|H4BL29|H4BL29_STAAU,tr|D2FQP3|D2FQP3_STAAU,tr|C5N0N0|C5N0N0_STAA3,tr|D6J3H8|D6J3H8_STAAU,tr|H7G6X1|H7G6X1_STAA5,tr|H4AQA5|H4AQA5_STAAU,tr|H3RTH9|H3RTH9_STAAU,tr|H3TSR1|H3TSR1_STAAU,tr|C8ANY0|C8ANY0_STAAU,tr|C8L390|C8L390_STA…	2	1083.58	1083.57	542.793	Triacylglycerol lipase OS=Staphylococcus aureus subsp. aureus IS-125 GN=IS125_1095 PE=4 SV=1	lip1	Surface-associated	6.75	1906.4	6.6323	0	229.5	2	0	0.0072	3.8605
SA_CA19	0.9998	2.249	0.402	1	2012-10-20	K.SKDNGFYDLTR.E	tr|H4G0Q5|H4G0Q5_STAAU,sp|Q2FUU5|LIP1_STAA8,sp|Q5HCM7|LIP1_STAAC,sp|P65288|LIP1_STAAM,sp|P65289|LIP1_STAAN,sp|Q6GDD3|LIP1_STAAR,sp|Q6G604|LIP1_STAAS,sp|Q8NUI5|LIP1_STAAW,tr|H1SMG6|H1SMG6_STAAU,tr|H4BL29|H4BL29_STAAU,tr|D2GKS8|D2GKS8_STAAU,tr|D2FQP3|D2FQP3_STAAU,tr|C5N0N0|C5N0N0_STAA3,tr|D6J3H8|D6J3H8_STAAU,tr|H7G6X1|H7G6X1_STAA5,tr|H4AQA5|H4AQA5_STAAU,tr|H3RTH9|H3RTH9_STAAU,tr|H3TSR1|H3TSR1_STAAU…	2	1314.63	1314.62	658.317	Triacylglycerol lipase OS=Staphylococcus aureus subsp. aureus IS-157 GN=IS157_0321 PE=4 SV=1	lip1	Surface-associated	5.68	1654.8	6.0761	0	323.7	2	1	0.008	3.8819
SA_280	0.9999	3.278	0.299	1	24/52	K.NSRVDFGLAQWGLK.Q	tr|C5N0N0|C5N0N0_STAA3,sp|Q2FUU5|LIP1_STAA8,sp|Q5HCM7|LIP1_STAAC,sp|P65288|LIP1_STAAM,sp|P65289|LIP1_STAAN,sp|Q6GDD3|LIP1_STAAR,sp|Q6G604|LIP1_STAAS,sp|Q8NUI5|LIP1_STAAW,tr|H1SMG6|H1SMG6_STAAU,tr|H4BL29|H4BL29_STAAU,tr|D2GKS8|D2GKS8_STAAU,tr|D2FQP3|D2FQP3_STAAU,tr|D6J3H8|D6J3H8_STAAU,tr|H7G6X1|H7G6X1_STAA5,tr|H4AQA5|H4AQA5_STAAU,tr|H3RTH9|H3RTH9_STAAU,tr|H3TSR1|H3TSR1_STAAU,tr|C8ANY0|C8ANY0_STAAU…	3	1589.84	1589.83	530.951	Triacylglycerol lipase OS=Staphylococcus aureus subsp. aureus USA300_TCH959 GN=lip1 PE=4 SV=1	lip1	Surface-associated	8.75	3551.2	7.9103	0	1094.8	2	1	0.0126	4.7866
SA_700	1	2.847	0.465	1	26/76	K.SQSYGQGSDQIRQILSDLTR.A	tr|D1QEM2|D1QEM2_STAAU,sp|Q5HJ91|ESXA_STAAC,sp|P0C046|ESXA_STAAE,sp|Q99WU4|ESXA_STAAM,sp|Q7A7S4|ESXA_STAAN,sp|Q6GK29|ESXA_STAAR,sp|Q6GCJ0|ESXA_STAAS,sp|Q7A1V4|ESXA_STAAW,tr|D2GIV3|D2GIV3_STAAU,tr|H1SP64|H1SP64_STAAU,tr|H4BLU1|H4BLU1_STAAU,tr|D2FIT7|D2FIT7_STAAU,tr|D6J494|D6J494_STAAU,tr|C5N1F7|C5N1F7_STAA3,tr|H7G4Q2|H7G4Q2_STAA5,tr|H4AR65|H4AR65_STAAU,tr|H3RVG3|H3RVG3_STAAU,tr|C8L7F6|C8L7F6_STAAU…	3	2251.13	2251.12	751.38	Virulence factor esxA OS=Staphylococcus aureus A10102 GN=SAQG_00146 PE=4 SV=1	esxA	Surface-associated	5.68	4384.4	6.8762	0	453.7	2	1	0.0155	5.9927
SA_286	0.9984	2.142	0.248	1	17/52	R.FEEQFQQLSPKVEK.F	tr|C8A7U3|C8A7U3_STAAU,sp|Q5HJ91|ESXA_STAAC,sp|P0C046|ESXA_STAAE,sp|Q99WU4|ESXA_STAAM,sp|Q7A7S4|ESXA_STAAN,sp|Q6GK29|ESXA_STAAR,sp|Q6GCJ0|ESXA_STAAS,sp|Q7A1V4|ESXA_STAAW,tr|D2GIV3|D2GIV3_STAAU,tr|H1SP64|H1SP64_STAAU,tr|H4BLU1|H4BLU1_STAAU,tr|D2FIT7|D2FIT7_STAAU,tr|D6J494|D6J494_STAAU,tr|C5N1F7|C5N1F7_STAA3,tr|H7G4Q2|H7G4Q2_STAA5,tr|H4AR65|H4AR65_STAAU,tr|H3RVG3|H3RVG3_STAAU,tr|C8L7F6|C8L7F6_STAAU…	3	1735.89	1735.88	579.633	Virulence factor esxA OS=Staphylococcus aureus subsp. aureus 68-397 GN=SACG_00752 PE=4 SV=1	esxA	Surface-associated	4.79	2324.3	9.0286	0	377	2	1	0.0157	2.9958
SA_286	1	4.359	0.587	1	20/30	R.AQGEIAANWEGQAFSR.F	tr|H4CS80|H4CS80_STAAU,sp|Q5HJ91|ESXA_STAAC,sp|P0C046|ESXA_STAAE,sp|Q99WU4|ESXA_STAAM,sp|Q7A7S4|ESXA_STAAN,sp|Q6GK29|ESXA_STAAR,sp|Q6GCJ0|ESXA_STAAS,sp|Q7A1V4|ESXA_STAAW,tr|D2GIV3|D2GIV3_STAAU,tr|H1SP64|H1SP64_STAAU,tr|H4BLU1|H4BLU1_STAAU,tr|D2FIT7|D2FIT7_STAAU,tr|D6J494|D6J494_STAAU,tr|C5N1F7|C5N1F7_STAA3,tr|H7G4Q2|H7G4Q2_STAA5,tr|H4AR65|H4AR65_STAAU,tr|H3RVG3|H3RVG3_STAAU,tr|C8L7F6|C8L7F6_STAAU…	2	1733.82	1733.81	867.913	Virulence factor esxA OS=Staphylococcus aureus subsp. aureus CIG149 GN=esxA PE=4 SV=1	esxA	Surface-associated	4.53	2775.1	5.9913	0	1517.8	2	0	0.0104	6.8227
SA_700	0.9972	2.489	0.512	1	2012-12-18	K.NKLTFSDEVV.E	tr|A6QJ26|A6QJ26_STAAE,sp|Q2FEV0|ASP23_STAA3,sp|Q2FW66|ASP23_STAA8,sp|Q2YYG3|ASP23_STAAB,sp|Q5HE23|ASP23_STAAC,sp|P0A0P6|ASP23_STAAM,sp|P99157|ASP23_STAAN,sp|Q6GEP7|ASP23_STAAR,sp|Q6G7D2|ASP23_STAAS,sp|P0A0P8|ASP23_STAAU,sp|P0A0P7|ASP23_STAAW,tr|H1SJ99|H1SJ99_STAAU,tr|H4BJP5|H4BJP5_STAAU,tr|D2GJF6|D2GJF6_STAAU,tr|D2FPG1|D2FPG1_STAAU,tr|C5MZ88|C5MZ88_STAA3,tr|D6J2I0|D6J2I0_STAAU,tr|H7G9B7|H7G9B7_S…	2	1150.6	1150.59	576.301	Alkaline shock protein 23 OS=Staphylococcus aureus (strain Newman) GN=NWMN_2086 PE=4 SV=1	NWMN_2086	Surface-associated	4.37	2509.9	7.0275	0	451.4	1	1	0.0081	5.0792
SA_844	0.9959	1.914	0.288	7	2012-10-22	K.QAYDNQTGVNEK.E	tr|H4D839|H4D839_STAAU,sp|Q2FEV0|ASP23_STAA3,sp|Q2FW66|ASP23_STAA8,sp|Q2YYG3|ASP23_STAAB,sp|Q5HE23|ASP23_STAAC,sp|P0A0P6|ASP23_STAAM,sp|P99157|ASP23_STAAN,sp|Q6GEP7|ASP23_STAAR,sp|Q6G7D2|ASP23_STAAS,sp|P0A0P8|ASP23_STAAU,sp|P0A0P7|ASP23_STAAW,tr|H1SJ99|H1SJ99_STAAU,tr|H4BJP5|H4BJP5_STAAU,tr|D2GJF6|D2GJF6_STAAU,tr|D2FPG1|D2FPG1_STAAU,tr|C5MZ88|C5MZ88_STAA3,tr|D6J2I0|D6J2I0_STAAU,tr|H7G9B7|H7G9B7_S…	2	1365.62	1365.62	683.815	Alkaline shock protein 23 OS=Staphylococcus aureus subsp. aureus CIGC340D GN=asp23 PE=4 SV=1	asp23	Surface-associated	4.37	724.3	4.9721	0	139.7	2	0	0.0068	2.1218
SA_U17	0.9999	2.809	0.387	1	16/22	K.NKLTFSDEVVEK.I	tr|H6LMP7|H6LMP7_STAAU,sp|Q2FEV0|ASP23_STAA3,sp|Q2FW66|ASP23_STAA8,sp|Q2YYG3|ASP23_STAAB,sp|Q5HE23|ASP23_STAAC,sp|P0A0P6|ASP23_STAAM,sp|P99157|ASP23_STAAN,sp|Q6GEP7|ASP23_STAAR,sp|Q6G7D2|ASP23_STAAS,sp|P0A0P8|ASP23_STAAU,sp|P0A0P7|ASP23_STAAW,tr|H1SJ99|H1SJ99_STAAU,tr|H4BJP5|H4BJP5_STAAU,tr|D2GJF6|D2GJF6_STAAU,tr|D2FPG1|D2FPG1_STAAU,tr|C5MZ88|C5MZ88_STAA3,tr|D6J2I0|D6J2I0_STAAU,tr|H7G9B7|H7G9B7_S…	2	1407.74	1407.72	704.87	Alkaline shock protein 23 OS=Staphylococcus aureus subsp. aureus VC40 GN=SAVC_09800 PE=4 SV=1	SAVC_09800	Surface-associated	4.68	1956.2	8.1575	0	1021.9	2	1	0.0115	4.3561
SA_280	0.9843	2.622	0.359	1	2012-12-20	K.NKLTFSDEVVE.K	tr|H6LMP7|H6LMP7_STAAU,sp|Q2FEV0|ASP23_STAA3,sp|Q2FW66|ASP23_STAA8,sp|Q2YYG3|ASP23_STAAB,sp|Q5HE23|ASP23_STAAC,sp|P0A0P6|ASP23_STAAM,sp|P99157|ASP23_STAAN,sp|Q6GEP7|ASP23_STAAR,sp|Q6G7D2|ASP23_STAAS,sp|P0A0P8|ASP23_STAAU,sp|P0A0P7|ASP23_STAAW,tr|H1SJ99|H1SJ99_STAAU,tr|H4BJP5|H4BJP5_STAAU,tr|D2GJF6|D2GJF6_STAAU,tr|D2FPG1|D2FPG1_STAAU,tr|C5MZ88|C5MZ88_STAA3,tr|D6J2I0|D6J2I0_STAAU,tr|H7G9B7|H7G9B7_S…	2	1279.64	1279.63	640.822	Alkaline shock protein 23 OS=Staphylococcus aureus subsp. aureus VC40 GN=SAVC_09800 PE=4 SV=1	SAVC_09800	Surface-associated	4.43	2366.4	8.5046	0	646.9	1	1	0.0109	4.029
SA_U17	0.9603	2.372	0.298	1	2012-11-16	K.NKLTFSDEV.V	tr|H6LMP7|H6LMP7_STAAU,sp|Q2FEV0|ASP23_STAA3,sp|Q2FW66|ASP23_STAA8,sp|Q2YYG3|ASP23_STAAB,sp|Q5HE23|ASP23_STAAC,sp|P0A0P6|ASP23_STAAM,sp|P99157|ASP23_STAAN,sp|Q6GEP7|ASP23_STAAR,sp|Q6G7D2|ASP23_STAAS,sp|P0A0P8|ASP23_STAAU,sp|P0A0P7|ASP23_STAAW,tr|H1SJ99|H1SJ99_STAAU,tr|H4BJP5|H4BJP5_STAAU,tr|D2GJF6|D2GJF6_STAAU,tr|D2FPG1|D2FPG1_STAAU,tr|C5MZ88|C5MZ88_STAA3,tr|D6J2I0|D6J2I0_STAAU,tr|H7G9B7|H7G9B7_S…	2	1051.53	1051.52	526.767	Alkaline shock protein 23 OS=Staphylococcus aureus subsp. aureus VC40 GN=SAVC_09800 PE=4 SV=1	SAVC_09800	Surface-associated	4.37	2175.9	10.7257	0	667.5	1	1	0.0113	3.4616
SA_PE1	0.9998	2.344	0.372	1	2012-10-18	K.LTFSDEVVEK.I	tr|H0D7K6|H0D7K6_STAAU,sp|Q2FEV0|ASP23_STAA3,sp|Q2FW66|ASP23_STAA8,sp|Q2YYG3|ASP23_STAAB,sp|Q5HE23|ASP23_STAAC,sp|P0A0P6|ASP23_STAAM,sp|P99157|ASP23_STAAN,sp|Q6GEP7|ASP23_STAAR,sp|Q6G7D2|ASP23_STAAS,sp|P0A0P8|ASP23_STAAU,sp|P0A0P7|ASP23_STAAW,tr|H1SJ99|H1SJ99_STAAU,tr|H4BJP5|H4BJP5_STAAU,tr|D2GJF6|D2GJF6_STAAU,tr|D2FPG1|D2FPG1_STAAU,tr|C5MZ88|C5MZ88_STAA3,tr|D6J2I0|D6J2I0_STAAU,tr|H7G9B7|H7G9B7_S…	2	1165.59	1165.59	583.801	Alkaline shock protein 23 OS=Staphylococcus aureus subsp. aureus VCU006 GN=asp PE=4 SV=1	asp	Surface-associated	4.14	2218.9	5.8239	0	269.3	2	0	0.0068	3.8684
SA_PE1	0.9884	2.889	0.384	1	2012-12-24	A.DESKFDQFKGNVK.E	tr|F9KE57|F9KE57_STAAU,sp|Q7A593|Y1452_STAAN,sp|Q6G8U4|Y1561_STAAS,sp|Q7A0R0|Y1575_STAAW,sp|Q2FGA1|Y1582_STAA3,sp|Q99TM4|Y1625_STAAM,sp|Q5HFD7|Y1680_STAAC,sp|Q6GG78|Y1705_STAAR,sp|Q2FXV1|Y1730_STAA8,tr|D2GGX7|D2GGX7_STAAU,tr|H1SKL2|H1SKL2_STAAU,tr|H4BRF8|H4BRF8_STAAU,tr|D2FMG2|D2FMG2_STAAU,tr|C5N655|C5N655_STAA3,tr|D6J146|D6J146_STAAU,tr|H7G2H5|H7G2H5_STAA5,tr|H3RZ28|H3RZ28_STAAU,tr|H4AUM5|H4AUM5…	2	1540.76	1540.75	771.383	CsbD-like protein OS=Staphylococcus aureus subsp. aureus 21235 GN=SA21235_0786 PE=4 SV=1	SA21235_0786	Surface-associated	6.12	842.7	8.0374	0	464.9	1	2	0.0124	4.34
SA_PE1	1	3.423	0.449	1	17/26	M.ADESKFDQFKGNVK.E	tr|H1TL97|H1TL97_STAAU,sp|Q7A593|Y1452_STAAN,sp|Q6G8U4|Y1561_STAAS,sp|Q7A0R0|Y1575_STAAW,sp|Q2FGA1|Y1582_STAA3,sp|Q99TM4|Y1625_STAAM,sp|Q5HFD7|Y1680_STAAC,sp|Q6GG78|Y1705_STAAR,sp|Q2FXV1|Y1730_STAA8,tr|D2GGX7|D2GGX7_STAAU,tr|H1SKL2|H1SKL2_STAAU,tr|H4BRF8|H4BRF8_STAAU,tr|D2FMG2|D2FMG2_STAAU,tr|C5N655|C5N655_STAA3,tr|D6J146|D6J146_STAAU,tr|H7G2H5|H7G2H5_STAA5,tr|H3RZ28|H3RZ28_STAAU,tr|H4AUM5|H4AUM5…	2	1611.8	1611.79	806.902	CsbD-like protein OS=Staphylococcus aureus subsp. aureus 21283 GN=SA21283_0458 PE=4 SV=1	SA21283_0458	Surface-associated	6.16	461.7	6.6922	0	888	2	2	0.0108	5.2216
SA_PE1	0.9999	3.109	0.419	1	14/32	K.ETVGNVTDNKNLENEGK.E	tr|F5W357|F5W357_STAAU,sp|Q7A6L9|Y772_STAAN,sp|Q6GB15|Y782_STAAS,sp|Q7A1E3|Y793_STAAW,sp|Q2FIG2|Y816_STAA3,sp|Q99VG5|Y840_STAAM,sp|Q2FZY9|Y845_STAA8,sp|Q6GIH6|Y874_STAAR,sp|Q5HHH4|Y912_STAAC,tr|H1SQK2|H1SQK2_STAAU,tr|D2GEM5|D2GEM5_STAAU,tr|H4BN99|H4BN99_STAAU,tr|D2FKD4|D2FKD4_STAAU,tr|D6IYQ5|D6IYQ5_STAAU,tr|C5N3S2|C5N3S2_STAA3,tr|H7G3X4|H7G3X4_STAA5,tr|H3RWD5|H3RWD5_STAAU,tr|H4AT87|H4AT87_STAAU,t…	2	1859.9	1859.89	930.95	CsbD-like protein OS=Staphylococcus aureus subsp. aureus 21305 GN=SA21305_1551 PE=4 SV=1	SA21305_1551	Surface-associated	4.41	1300.9	5.7468	0	276.3	2	1	0.0107	4.6694
SA_ATCC29213	0.9997	2.479	0.349	2	15/40	K.NKITDAIDKLK.K	tr|H3ZXP9|H3ZXP9_STAAU,sp|Q7A593|Y1452_STAAN,sp|Q6G8U4|Y1561_STAAS,sp|Q7A0R0|Y1575_STAAW,sp|Q2FGA1|Y1582_STAA3,sp|Q99TM4|Y1625_STAAM,sp|Q5HFD7|Y1680_STAAC,sp|Q6GG78|Y1705_STAAR,sp|Q2FXV1|Y1730_STAA8,tr|D2GGX7|D2GGX7_STAAU,tr|H1SKL2|H1SKL2_STAAU,tr|H4BRF8|H4BRF8_STAAU,tr|D2FMG2|D2FMG2_STAAU,tr|C5N655|C5N655_STAA3,tr|D6J146|D6J146_STAAU,tr|H7G2H5|H7G2H5_STAA5,tr|H3RZ28|H3RZ28_STAAU,tr|H4AUM5|H4AUM5…	3	1257.74	1257.73	420.25	CsbD-like protein OS=Staphylococcus aureus subsp. aureus IS-125 GN=IS125_1952 PE=4 SV=1	IS125_1952	Surface-associated	8.5	2628.5	5.6315	0	338.3	2	2	0.0071	4.5866
SA_U17	0.9003	1.652	0.048	1	2012-11-18	K.ITDAIDKLKK.-	tr|H3ZXP9|H3ZXP9_STAAU,sp|Q7A593|Y1452_STAAN,sp|Q6G8U4|Y1561_STAAS,sp|Q7A0R0|Y1575_STAAW,sp|Q2FGA1|Y1582_STAA3,sp|Q99TM4|Y1625_STAAM,sp|Q5HFD7|Y1680_STAAC,sp|Q6GG78|Y1705_STAAR,sp|Q2FXV1|Y1730_STAA8,tr|D2GGX7|D2GGX7_STAAU,tr|H1SKL2|H1SKL2_STAAU,tr|H4BRF8|H4BRF8_STAAU,tr|D2FMG2|D2FMG2_STAAU,tr|C5N655|C5N655_STAA3,tr|D6J146|D6J146_STAAU,tr|H7G2H5|H7G2H5_STAA5,tr|H3RZ28|H3RZ28_STAAU,tr|H4AUM5|H4AUM5…	2	1143.69	1143.69	572.85	CsbD-like protein OS=Staphylococcus aureus subsp. aureus IS-125 GN=IS125_1952 PE=4 SV=1	IS125_1952	Surface-associated	8.5	1286.6	5.4115	0	409.4	2	1	0.0062	0.4116
SA_587	0.9998	2.976	0.322	1	29/76	K.ETVGNVTDNKNLENEGKEDK.A	tr|H4FVT0|H4FVT0_STAAU,sp|Q7A6L9|Y772_STAAN,sp|Q6GB15|Y782_STAAS,sp|Q7A1E3|Y793_STAAW,sp|Q2FIG2|Y816_STAA3,sp|Q99VG5|Y840_STAAM,sp|Q2FZY9|Y845_STAA8,sp|Q6GIH6|Y874_STAAR,sp|Q5HHH4|Y912_STAAC,tr|H1SQK2|H1SQK2_STAAU,tr|D2GEM5|D2GEM5_STAAU,tr|H4BN99|H4BN99_STAAU,tr|D2FKD4|D2FKD4_STAAU,tr|D6IYQ5|D6IYQ5_STAAU,tr|C5N3S2|C5N3S2_STAA3,tr|H7G3X4|H7G3X4_STAA5,tr|H3RWD5|H3RWD5_STAAU,tr|H4AT87|H4AT87_STAAU,t…	3	2232.07	2232.05	745.024	CsbD-like protein OS=Staphylococcus aureus subsp. aureus IS-157 GN=IS157_0615 PE=4 SV=1	IS157_0615	Surface-associated	4.36	1243.2	8.1428	0	940.8	2	2	0.0182	4.4978
SA_PE1	0.9992	3.176	0.275	1	16/26	K.ETVGNVTDNKELEK.E	tr|H3X8Z1|H3X8Z1_STAAU,sp|Q7A593|Y1452_STAAN,sp|Q6G8U4|Y1561_STAAS,sp|Q7A0R0|Y1575_STAAW,sp|Q2FGA1|Y1582_STAA3,sp|Q99TM4|Y1625_STAAM,sp|Q5HFD7|Y1680_STAAC,sp|Q6GG78|Y1705_STAAR,sp|Q2FXV1|Y1730_STAA8,tr|D2GGX7|D2GGX7_STAAU,tr|H1SKL2|H1SKL2_STAAU,tr|H4BRF8|H4BRF8_STAAU,tr|D2FMG2|D2FMG2_STAAU,tr|C5N655|C5N655_STAA3,tr|D6J146|D6J146_STAAU,tr|H7G2H5|H7G2H5_STAA5,tr|H3RZ28|H3RZ28_STAAU,tr|H4AUM5|H4AUM5…	2	1574.79	1574.78	788.397	CsbD-like protein OS=Staphylococcus aureus subsp. aureus IS-3 GN=IS3_1932 PE=4 SV=1	IS3_1932	Surface-associated	4.41	1256.9	9.8934	0	440.6	2	1	0.0156	3.7395
SA_ATCC29213	0.9995	2.352	0.296	1	2012-11-16	K.ATDFIDKVK.G	tr|A6QFC3|A6QFC3_STAAE,sp|Q2YWN8|Y772_STAAB,sp|Q7A6L9|Y772_STAAN,sp|Q6GB15|Y782_STAAS,sp|Q7A1E3|Y793_STAAW,sp|Q2FIG2|Y816_STAA3,sp|Q99VG5|Y840_STAAM,sp|Q2FZY9|Y845_STAA8,sp|Q6GIH6|Y874_STAAR,sp|Q5HHH4|Y912_STAAC,tr|H1SQK2|H1SQK2_STAAU,tr|D2GEM5|D2GEM5_STAAU,tr|H4BN99|H4BN99_STAAU,tr|D2FKD4|D2FKD4_STAAU,tr|D6IYQ5|D6IYQ5_STAAU,tr|C5N3S2|C5N3S2_STAA3,tr|H7G3X4|H7G3X4_STAA5,tr|H3RWD5|H3RWD5_STAAU,tr|…	2	1035.57	1035.56	518.787	CsbD-like superfamily protein OS=Staphylococcus aureus (strain Newman) GN=NWMN_0783 PE=4 SV=1	NWMN_0783	Surface-associated	6	935	7.903	0	586.2	2	1	0.0082	3.4197
SA_587	0.9982	1.628	0.344	1	2012-07-12	K.ATDFIDK.V	tr|A6QFC3|A6QFC3_STAAE,sp|Q2YWN8|Y772_STAAB,sp|Q7A6L9|Y772_STAAN,sp|Q6GB15|Y782_STAAS,sp|Q7A1E3|Y793_STAAW,sp|Q2FIG2|Y816_STAA3,sp|Q99VG5|Y840_STAAM,sp|Q2FZY9|Y845_STAA8,sp|Q6GIH6|Y874_STAAR,sp|Q5HHH4|Y912_STAAC,tr|H1SQK2|H1SQK2_STAAU,tr|D2GEM5|D2GEM5_STAAU,tr|H4BN99|H4BN99_STAAU,tr|D2FKD4|D2FKD4_STAAU,tr|D6IYQ5|D6IYQ5_STAAU,tr|C5N3S2|C5N3S2_STAA3,tr|H7G3X4|H7G3X4_STAA5,tr|H3RWD5|H3RWD5_STAAU,tr|…	2	808.403	808.397	405.206	CsbD-like superfamily protein OS=Staphylococcus aureus (strain Newman) GN=NWMN_0783 PE=4 SV=1	NWMN_0783	Surface-associated	4.21	830.3	7.2802	0	158.6	2	0	0.0059	2.7365
SA_844	1	3.04	0.473	1	18/52	M.ADESKFEQAKGNVK.E	tr|C8LQL6|C8LQL6_STAAU,sp|Q2YWN8|Y772_STAAB,sp|Q7A6L9|Y772_STAAN,sp|Q6GB15|Y782_STAAS,sp|Q7A1E3|Y793_STAAW,sp|Q2FIG2|Y816_STAA3,sp|Q99VG5|Y840_STAAM,sp|Q2FZY9|Y845_STAA8,sp|Q6GIH6|Y874_STAAR,sp|Q5HHH4|Y912_STAAC,tr|H1SQK2|H1SQK2_STAAU,tr|D2GEM5|D2GEM5_STAAU,tr|H4BN99|H4BN99_STAAU,tr|D2FKD4|D2FKD4_STAAU,tr|D6IYQ5|D6IYQ5_STAAU,tr|C5N3S2|C5N3S2_STAA3,tr|H7G3X4|H7G3X4_STAA5,tr|H3RWD5|H3RWD5_STAAU,tr|…	3	1549.78	1549.77	517.598	CsbD-like superfamily protein OS=Staphylococcus aureus A6300 GN=SAIG_00859 PE=4 SV=1	SAIG_00859	Surface-associated	6.22	894.8	7.1483	0	488.1	2	2	0.0111	6.5309
SA_ATCC29213	0.9999	3.412	0.307	1	22/72	R.EKANELLKDNDELIASFSR.A	tr|D1R2T9|D1R2T9_STAAU,sp|A7X6Y6|ALF1_STAA1,sp|A6U4Y6|ALF1_STAA2,sp|A5IW31|ALF1_STAA9,sp|P67472|ALF1_STAAM,sp|P99117|ALF1_STAAN,tr|H4BKW5|H4BKW5_STAAU,tr|C5N0H0|C5N0H0_STAA3,tr|H4AQ41|H4AQ41_STAAU,tr|C8L176|C8L176_STAAU,tr|C8N258|C8N258_STAAU,tr|H4AX16|H4AX16_STAAU,tr|H1T8Q7|H1T8Q7_STAAU,tr|H3XKP1|H3XKP1_STAAU,tr|E5TS79|E5TS79_STAAU,tr|C8LJA3|C8LJA3_STAAU,tr|C8LYU6|C8LYU6_STAAU,tr|H4DM89|H4DM89_S…	3	2191.13	2191.11	731.378	Fructose-bisphosphate aldolase class 1 OS=Staphylococcus aureus A8117 GN=fda PE=3 SV=1	fda	Surface-associated	4.51	3420.1	7.2921	0	614.1	2	2	0.016	4.7263
SA_286	1	3.577	0.446	1	26/72	R.EKANELLKDNAELIASFSR.A	tr|F9KAQ5|F9KAQ5_STAAU,sp|Q2FDQ4|ALF1_STAA3,sp|Q2FV17|ALF1_STAA8,sp|Q2YWF3|ALF1_STAAB,sp|Q5HCU6|ALF1_STAAC,sp|A6QK93|ALF1_STAAE,sp|Q6GDJ7|ALF1_STAAR,sp|Q6G670|ALF1_STAAS,sp|A8Z3K5|ALF1_STAAT,sp|Q8NUM5|ALF1_STAAW,tr|D2GKL2|D2GKL2_STAAU,tr|H1SR09|H1SR09_STAAU,tr|D2FQH1|D2FQH1_STAAU,tr|D6J4P5|D6J4P5_STAAU,tr|H7G739|H7G739_STAA5,tr|H3RTB4|H3RTB4_STAAU,tr|C8ANR3|C8ANR3_STAAU,tr|H3TSJ4|H3TSJ4_STAAU,tr|…	3	2147.14	2147.12	716.715	Fructose-bisphosphate aldolase class 1 OS=Staphylococcus aureus subsp. aureus 21235 GN=fda PE=3 SV=1	fda	Surface-associated	4.87	3738.3	6.3716	0	1259.9	2	2	0.0137	6.4166
SA_286	1	3.225	0.452	1	20/28	K.GFIAALDQSGGSTPK.A	tr|H1TKZ7|H1TKZ7_STAAU,sp|A7X6Y6|ALF1_STAA1,sp|A6U4Y6|ALF1_STAA2,sp|Q2FDQ4|ALF1_STAA3,sp|Q2FV17|ALF1_STAA8,sp|A5IW31|ALF1_STAA9,sp|Q2YWF3|ALF1_STAAB,sp|Q5HCU6|ALF1_STAAC,sp|A6QK93|ALF1_STAAE,sp|P67472|ALF1_STAAM,sp|P99117|ALF1_STAAN,sp|Q6GDJ7|ALF1_STAAR,sp|Q6G670|ALF1_STAAS,sp|A8Z3K5|ALF1_STAAT,sp|Q8NUM5|ALF1_STAAW,tr|D2GKL2|D2GKL2_STAAU,tr|H1SR09|H1SR09_STAAU,tr|H4BKW5|H4BKW5_STAAU,tr|D2FQH1|D2F…	2	1447.74	1447.73	724.873	Fructose-bisphosphate aldolase class 1 OS=Staphylococcus aureus subsp. aureus 21283 GN=fda PE=3 SV=1	fda	Surface-associated	5.84	2515	5.1043	0	1229.9	2	0	0.0074	5.011
SA_280	0.9992	2.573	0.276	1	14/28	K.GLVPIIEPEVNINAK.D	tr|F5W3L9|F5W3L9_STAAU,sp|A7X6Y6|ALF1_STAA1,sp|A6U4Y6|ALF1_STAA2,sp|Q2FDQ4|ALF1_STAA3,sp|Q2FV17|ALF1_STAA8,sp|A5IW31|ALF1_STAA9,sp|Q2YWF3|ALF1_STAAB,sp|Q5HCU6|ALF1_STAAC,sp|A6QK93|ALF1_STAAE,sp|P67472|ALF1_STAAM,sp|P99117|ALF1_STAAN,sp|Q6GDJ7|ALF1_STAAR,sp|Q6G670|ALF1_STAAS,sp|A8Z3K5|ALF1_STAAT,sp|Q8NUM5|ALF1_STAAW,tr|D2GKL2|D2GKL2_STAAU,tr|H1SR09|H1SR09_STAAU,tr|H4BKW5|H4BKW5_STAAU,tr|D2FQH1|D2F…	2	1604.93	1604.91	803.464	Fructose-bisphosphate aldolase class 1 OS=Staphylococcus aureus subsp. aureus 21305 GN=fda PE=3 SV=1	fda	Surface-associated	4.53	3651.1	7.5298	0	388.7	2	0	0.0121	3.1056
SA_ATCC9144	0.9944	1.976	0.18	1	2012-12-18	R.IVVLSGGYSR.E	tr|C8A6W2|C8A6W2_STAAU,sp|Q2YWF3|ALF1_STAAB,sp|Q6GDJ7|ALF1_STAAR,tr|D2GKL2|D2GKL2_STAAU,tr|H1SR09|H1SR09_STAAU,tr|D6J4P5|D6J4P5_STAAU,tr|H7G739|H7G739_STAA5,tr|C8ANR3|C8ANR3_STAAU,tr|H3TSJ4|H3TSJ4_STAAU,tr|H4DE68|H4DE68_STAAU,tr|F0DAU1|F0DAU1_STAAU,tr|D6M1A3|D6M1A3_STAAU,tr|F9KAQ5|F9KAQ5_STAAU,tr|H4HJY9|H4HJY9_STAAU,tr|C8AFE4|C8AFE4_STAAU,tr|H4B594|H4B594_STAAU,tr|F9JR59|F9JR59_STAAU,tr|H4GWC3|H4…	2	1049.6	1049.59	525.801	Fructose-bisphosphate aldolase class 1 OS=Staphylococcus aureus subsp. aureus 68-397 GN=fda PE=3 SV=1	fda	Surface-associated	8.75	1724.6	9.0338	0	621.4	2	0	0.0095	1.9334
SA_280	0.9916	1.945	0.199	1	24/80	K.LTIPTEANLYKDLAEHPNVVR.I	tr|H3ZRY2|H3ZRY2_STAAU,sp|Q2YWF3|ALF1_STAAB,sp|Q6GDJ7|ALF1_STAAR,tr|D2GKL2|D2GKL2_STAAU,tr|H1SR09|H1SR09_STAAU,tr|D2FQH1|D2FQH1_STAAU,tr|D6J4P5|D6J4P5_STAAU,tr|H7G739|H7G739_STAA5,tr|C8ANR3|C8ANR3_STAAU,tr|H3TSJ4|H3TSJ4_STAAU,tr|C8A6W2|C8A6W2_STAAU,tr|H4DE68|H4DE68_STAAU,tr|F0DAU1|F0DAU1_STAAU,tr|D6M1A3|D6M1A3_STAAU,tr|F9KAQ5|F9KAQ5_STAAU,tr|H4HJY9|H4HJY9_STAAU,tr|C8AFE4|C8AFE4_STAAU,tr|H4B594|H4…	3	2392.29	2392.28	798.432	Fructose-bisphosphate aldolase class-I OS=Staphylococcus aureus subsp. aureus IS-125 GN=IS125_1642 PE=4 SV=1	fda	Surface-associated	5.45	3677.6	6.1787	0	415.6	2	1	0.0148	1.982
SA_286	0.9796	2.514	0.173	2	22/64	K.ANELLKDNAELIASFSR.A	tr|H3ZRY2|H3ZRY2_STAAU,sp|Q2FDQ4|ALF1_STAA3,sp|Q2FV17|ALF1_STAA8,sp|Q2YWF3|ALF1_STAAB,sp|Q5HCU6|ALF1_STAAC,sp|A6QK93|ALF1_STAAE,sp|Q6GDJ7|ALF1_STAAR,sp|Q6G670|ALF1_STAAS,sp|A8Z3K5|ALF1_STAAT,sp|Q8NUM5|ALF1_STAAW,tr|D2GKL2|D2GKL2_STAAU,tr|H1SR09|H1SR09_STAAU,tr|D2FQH1|D2FQH1_STAAU,tr|D6J4P5|D6J4P5_STAAU,tr|H7G739|H7G739_STAA5,tr|H3RTB4|H3RTB4_STAAU,tr|C8ANR3|C8ANR3_STAAU,tr|H3TSJ4|H3TSJ4_STAAU,tr|…	3	1890.01	1889.98	631.002	Fructose-bisphosphate aldolase class-I OS=Staphylococcus aureus subsp. aureus IS-125 GN=IS125_1642 PE=4 SV=1	fda	Surface-associated	4.68	3844.8	11.2518	0	746.5	2	1	0.0213	2.3353
SA_286	0.9999	3.618	0.292	1	26/96	K.ADALIEEGNNC[160.03]IAEAHRAQTSLLAK.E	tr|D2N9D3|D2N9D3_STAA5,sp|Q5HE14|PTLA_STAAC,sp|P0A0D3|PTLA_STAAM,sp|P0A0D4|PTLA_STAAN,sp|Q6GEN8|PTLA_STAAR,sp|Q6G7C3|PTLA_STAAS,sp|P0A0D6|PTLA_STAAU,sp|P0A0D5|PTLA_STAAW,tr|D2GJG5|D2GJG5_STAAU,tr|H1SNH5|H1SNH5_STAAU,tr|H4BJQ4|H4BJQ4_STAAU,tr|D2FPH0|D2FPH0_STAAU,tr|D6J2I9|D6J2I9_STAAU,tr|C5MZ97|C5MZ97_STAA3,tr|H7G914|H7G914_STAA5,tr|H3RUE0|H3RUE0_STAAU,tr|H4ANX9|H4ANX9_STAAU,tr|C8L6C8|C8L6C8_STAAU…	3	2694.36	2694.34	899.12	Lactose-specific phosphotransferase enzyme iia component (Pts system lactose-specific eiia component) (Eiia-lac) (Eiii-lac) OS=Staphylococcus aureus (strain MRSA ST398 \ isolate S0385) GN=SAPIG2251 PE=4 SV=1	lacF	Surface-associated	4.83	3228.9	5.9688	0	417.6	2	1	0.0161	4.4962
SA_286	0.9972	1.816	0.274	1	2012-08-12	K.HLLEFYK.R	tr|D1QD28|D1QD28_STAAU,sp|Q5HE14|PTLA_STAAC,sp|P0A0D3|PTLA_STAAM,sp|P0A0D4|PTLA_STAAN,sp|Q6GEN8|PTLA_STAAR,sp|Q6G7C3|PTLA_STAAS,sp|P0A0D6|PTLA_STAAU,sp|P0A0D5|PTLA_STAAW,tr|D2GJG5|D2GJG5_STAAU,tr|H1SNH5|H1SNH5_STAAU,tr|H4BJQ4|H4BJQ4_STAAU,tr|D2FPH0|D2FPH0_STAAU,tr|D6J2I9|D6J2I9_STAAU,tr|C5MZ97|C5MZ97_STAA3,tr|H7G914|H7G914_STAA5,tr|H3RUE0|H3RUE0_STAAU,tr|H4ANX9|H4ANX9_STAAU,tr|C8L6C8|C8L6C8_STAAU…	2	948.512	948.507	475.261	Lactose-specific phosphotransferase enzyme IIA component OS=Staphylococcus aureus A9765 GN=SAPG_02479 PE=4 SV=1	lacF	Surface-associated	6.75	2165.4	5.2602	0	370.7	2	0	0.005	2.6094
SA_286	0.9972	1.975	0.303	1	1932-12-01	K.HLLEFYKRG.-	tr|H4AWC0|H4AWC0_STAAU,sp|Q5HE14|PTLA_STAAC,sp|P0A0D3|PTLA_STAAM,sp|P0A0D4|PTLA_STAAN,sp|Q6GEN8|PTLA_STAAR,sp|Q6G7C3|PTLA_STAAS,sp|P0A0D6|PTLA_STAAU,sp|P0A0D5|PTLA_STAAW,tr|D2GJG5|D2GJG5_STAAU,tr|H1SNH5|H1SNH5_STAAU,tr|H4BJQ4|H4BJQ4_STAAU,tr|D2FPH0|D2FPH0_STAAU,tr|D6J2I9|D6J2I9_STAAU,tr|C5MZ97|C5MZ97_STAA3,tr|H7G914|H7G914_STAA5,tr|H3RUE0|H3RUE0_STAAU,tr|H4ANX9|H4ANX9_STAAU,tr|C8L6C8|C8L6C8_STAAU…	3	1161.63	1161.63	388.217	Lactose-specific phosphotransferase enzyme IIA component OS=Staphylococcus aureus subsp. aureus CIG1150 GN=lacF PE=4 SV=1	lacF	Surface-associated	8.6	1721.1	4.5507	0	441	2	1	0.0053	3.6441
SA_587	1	4.527	0.586	1	22/32	R.SKFLEALTAAQAGDFAK.A	tr|H3S1K1|H3S1K1_STAAU,sp|Q5HE14|PTLA_STAAC,sp|P0A0D3|PTLA_STAAM,sp|P0A0D4|PTLA_STAAN,sp|Q6GEN8|PTLA_STAAR,sp|Q6G7C3|PTLA_STAAS,sp|P0A0D6|PTLA_STAAU,sp|P0A0D5|PTLA_STAAW,tr|D2GJG5|D2GJG5_STAAU,tr|H1SNH5|H1SNH5_STAAU,tr|H4BJQ4|H4BJQ4_STAAU,tr|D2FPH0|D2FPH0_STAAU,tr|D6J2I9|D6J2I9_STAAU,tr|C5MZ97|C5MZ97_STAA3,tr|H7G914|H7G914_STAA5,tr|H3RUE0|H3RUE0_STAAU,tr|H4ANX9|H4ANX9_STAAU,tr|C8L6C8|C8L6C8_STAAU…	2	1766.94	1766.92	884.467	Lactose-specific phosphotransferase enzyme IIA component OS=Staphylococcus aureus subsp. aureus CIG1605 GN=lacF PE=4 SV=1	lacF	Surface-associated	5.79	3441.2	9.4972	0	2053.2	2	1	0.0168	6.9188
SA_700	1	4.325	0.52	1	35/92	K.SYQDVHQSVSDALIQAQKAGEETK.Q	tr|D1QLL9|D1QLL9_STAAU,tr|H4BPT3|H4BPT3_STAAU,tr|H1SL36|H1SL36_STAAU,tr|D2GFF4|D2GFF4_STAAU,tr|D2FL65|D2FL65_STAAU,tr|C5N4T4|C5N4T4_STAA3,tr|D6IZI6|D6IZI6_STAAU,tr|H7G342|H7G342_STAA5,tr|H4ATL8|H4ATL8_STAAU,tr|H3RX65|H3RX65_STAAU,tr|H3TPV2|H3TPV2_STAAU,tr|C8AR76|C8AR76_STAAU,tr|C8L498|C8L498_STAAU,tr|H3TXF0|H3TXF0_STAAU,tr|C8N623|C8N623_STAAU,tr|C8AB58|C8AB58_STAAU,tr|H4B125|H4B125_STAAU,tr|H1TDQ…	3	2631.3	2631.28	878.1	Cell division initiation protein OS=Staphylococcus aureus A10102 GN=SAQG_02593 PE=4 SV=1	SAQG_02593	Surface-associated	4.75	3047.8	7.2125	0	1591.8	2	1	0.019	7.5405
SA_U17	0.9997	2.747	0.383	1	14/26	R.THTTKEDDIPSFIR.N	tr|F5W6S4|F5W6S4_STAAU,sp|Q2FZ89|FTSZ_STAA8,sp|Q5HGP5|FTSZ_STAAC,sp|P0A029|FTSZ_STAAM,sp|P99108|FTSZ_STAAN,sp|Q6GHP9|FTSZ_STAAR,sp|Q6GA26|FTSZ_STAAS,sp|P0A031|FTSZ_STAAU,sp|P0A030|FTSZ_STAAW,tr|H1SL42|H1SL42_STAAU,tr|D2GFE8|D2GFE8_STAAU,tr|H4BPS6|H4BPS6_STAAU,tr|D2FL59|D2FL59_STAAU,tr|C5N4S8|C5N4S8_STAA3,tr|D6IZI0|D6IZI0_STAAU,tr|H7G348|H7G348_STAA5,tr|H4ATL2|H4ATL2_STAAU,tr|H3RX59|H3RX59_STAAU,t…	2	1658.84	1658.83	830.42	Cell division protein ftsZ OS=Staphylococcus aureus subsp. aureus 21305 GN=ftsZ PE=3 SV=1	ftsZ	Surface-associated	5.35	2232	9.2121	0	642.8	2	1	0.0153	4.1247
SA_280	0.9932	2.574	0.415	1	16/28	-.M[147.04]LEFEQGFNHLATLK.V	tr|H4DS22|H4DS22_STAAU,sp|Q2FZ89|FTSZ_STAA8,sp|Q5HGP5|FTSZ_STAAC,sp|P0A029|FTSZ_STAAM,sp|P99108|FTSZ_STAAN,sp|Q6GHP9|FTSZ_STAAR,sp|Q6GA26|FTSZ_STAAS,sp|P0A031|FTSZ_STAAU,sp|P0A030|FTSZ_STAAW,tr|H1SL42|H1SL42_STAAU,tr|D2GFE8|D2GFE8_STAAU,tr|H4BPS6|H4BPS6_STAAU,tr|D2FL59|D2FL59_STAAU,tr|C5N4S8|C5N4S8_STAA3,tr|D6IZI0|D6IZI0_STAAU,tr|H7G348|H7G348_STAA5,tr|H4ATL2|H4ATL2_STAAU,tr|H3RX59|H3RX59_STAAU,t…	2	1792.91	1792.88	897.448	Cell division protein FtsZ OS=Staphylococcus aureus subsp. aureus CIGC348 GN=ftsZ PE=4 SV=1	ftsZ	Surface-associated	5.38	3439.1	14.6524	0	367.8	2	0	0.0263	4.1238
SA_286	1	3.823	0.521	1	27/60	R.YVAHLVDDKIKELGYK.A	tr|H3X4W4|H3X4W4_STAAU,tr|H1SL84|H1SL84_STAAU,tr|H4BPN0|H4BPN0_STAAU,tr|D2GFA4|D2GFA4_STAAU,tr|D2FL13|D2FL13_STAAU,tr|D6IZD5|D6IZD5_STAAU,tr|C5N4M5|C5N4M5_STAA3,tr|H7G393|H7G393_STAA5,tr|H4AT66|H4AT66_STAAU,tr|H3RX14|H3RX14_STAAU,tr|H3TNX3|H3TNX3_STAAU,tr|C8AR25|C8AR25_STAAU,tr|C8L4U1|C8L4U1_STAAU,tr|H3TXK2|H3TXK2_STAAU,tr|C8N4A0|C8N4A0_STAAU,tr|C8AB09|C8AB09_STAAU,tr|H4B0I6|H4B0I6_STAAU,tr|H1TAS…	3	1890.04	1890.03	631.016	Cell division protein ZapA OS=Staphylococcus aureus subsp. aureus IS-3 GN=IS3_2642 PE=4 SV=1	IS3_2642	Surface-associated	6.75	2508.4	7.3426	0	675.2	2	2	0.0139	7.5944
SA_286	1	4.089	0.405	1	20/28	R.DLELQDVDIETPVTK.M	tr|D1GQY4|D1GQY4_STAA0,sp|A7X4V6|UPP_STAA1,sp|A6U3J7|UPP_STAA2,sp|Q2FF16|UPP_STAA3,sp|Q2FWE6|UPP_STAA8,sp|A5IUQ7|UPP_STAA9,sp|Q2YUJ2|UPP_STAAB,sp|Q5HE88|UPP_STAAC,sp|A6QIV6|UPP_STAAE,sp|P67395|UPP_STAAM,sp|P67396|UPP_STAAN,sp|Q6GEW3|UPP_STAAR,sp|Q6G7J8|UPP_STAAS,sp|A8YY79|UPP_STAAT,sp|P67397|UPP_STAAW,tr|H1SQ88|H1SQ88_STAAU,tr|D2GI48|D2GI48_STAAU,tr|H4BSA8|H4BSA8_STAAU,tr|D2FP25|D2FP25_STAAU,tr|C…	2	1713.88	1713.87	857.941	Uracil phosphoribosyltransferase OS=Staphylococcus aureus (strain TW20 \ 0582) GN=upp PE=3 SV=1	upp	Surface-associated	3.77	3385.6	4.9537	0	1814.6	2	0	0.0085	5.3161
SA_894	0.9757	1.776	0.187	6	16/56	K.AVEYFAKLPQDITER.Q	tr|D1GQY4|D1GQY4_STAA0,sp|A7X4V6|UPP_STAA1,sp|A6U3J7|UPP_STAA2,sp|Q2FF16|UPP_STAA3,sp|Q2FWE6|UPP_STAA8,sp|A5IUQ7|UPP_STAA9,sp|Q2YUJ2|UPP_STAAB,sp|Q5HE88|UPP_STAAC,sp|A6QIV6|UPP_STAAE,sp|P67395|UPP_STAAM,sp|P67396|UPP_STAAN,sp|Q6GEW3|UPP_STAAR,sp|Q6G7J8|UPP_STAAS,sp|A8YY79|UPP_STAAT,sp|P67397|UPP_STAAW,tr|H1SQ88|H1SQ88_STAAU,tr|D2GI48|D2GI48_STAAU,tr|H4BSA8|H4BSA8_STAAU,tr|D2FP25|D2FP25_STAAU,tr|C…	3	1778.93	1778.92	593.981	Uracil phosphoribosyltransferase OS=Staphylococcus aureus (strain TW20 \ 0582) GN=upp PE=3 SV=1	upp	Surface-associated	4.68	3063.6	5.219	0	321.8	2	1	0.0093	1.3725
SA_ATCC9144	0.9993	2.576	0.312	1	13/32	R.AGLGM[147.04]TDGILSLVPAAR.V	tr|F9KFF6|F9KFF6_STAAU,sp|A7X4V6|UPP_STAA1,sp|A6U3J7|UPP_STAA2,sp|Q2FF16|UPP_STAA3,sp|Q2FWE6|UPP_STAA8,sp|A5IUQ7|UPP_STAA9,sp|Q2YUJ2|UPP_STAAB,sp|Q5HE88|UPP_STAAC,sp|A6QIV6|UPP_STAAE,sp|P67395|UPP_STAAM,sp|P67396|UPP_STAAN,sp|Q6GEW3|UPP_STAAR,sp|Q6G7J8|UPP_STAAS,sp|A8YY79|UPP_STAAT,sp|P67397|UPP_STAAW,tr|H1SQ88|H1SQ88_STAAU,tr|D2GI48|D2GI48_STAAU,tr|H4BSA8|H4BSA8_STAAU,tr|D2FP25|D2FP25_STAAU,tr|C…	2	1656.9	1656.89	829.451	Uracil phosphoribosyltransferase OS=Staphylococcus aureus subsp. aureus 21235 GN=upp PE=3 SV=1	upp	Surface-associated	5.88	4002.9	8.3187	0	457	2	0	0.0138	3.3722
SA_286	0.9168	1.47	0.106	1	2012-11-20	K.HLDIPAGAAVR.F	tr|H4D8E5|H4D8E5_STAAU,sp|A7X5M0|URE2_STAA1,sp|A6U413|URE2_STAA2,sp|Q2FEK4|URE2_STAA3,sp|Q2G2K6|URE2_STAA8,sp|A5IV70|URE2_STAA9,sp|Q2YYQ7|URE2_STAAB,sp|Q5HDR9|URE2_STAAC,sp|A6QJC9|URE2_STAAE,sp|P67406|URE2_STAAM,sp|P67407|URE2_STAAN,sp|Q6GEE5|URE2_STAAR,sp|Q6G733|URE2_STAAS,sp|A8Z386|URE2_STAAT,sp|Q8NV90|URE2_STAAW,tr|H1SLL6|H1SLL6_STAAU,tr|D2GJQ6|D2GJQ6_STAAU,tr|H4BK01|H4BK01_STAAU,tr|D2FPD1|D2F…	2	1118.63	1118.62	560.317	Urease subunit beta OS=Staphylococcus aureus subsp. aureus CIGC340D GN=ureB PE=4 SV=1	ureB	Surface-associated	6.74	1653.7	6.068	0	450.6	2	0	0.0068	0.4367
SA_286	1	4.708	0.344	1	29/64	R.NEHDERTVLILVNAQQR.K	tr|D2N527|D2N527_STAA5,sp|Q2FJ20|SARA_STAA3,sp|Q2G2U9|SARA_STAA8,sp|Q2YSV9|SARA_STAAB,sp|Q5HI51|SARA_STAAC,sp|A6QES8|SARA_STAAE,sp|Q7A2W5|SARA_STAAM,sp|Q7A732|SARA_STAAN,sp|Q6GJ52|SARA_STAAR,sp|Q6GBL2|SARA_STAAS,sp|P0C1U6|SARA_STAAU,sp|Q7A1N5|SARA_STAAW,tr|D2GDZ4|D2GDZ4_STAAU,tr|H1SR80|H1SR80_STAAU,tr|H4BMQ1|H4BMQ1_STAAU,tr|D2FJS9|D2FJS9_STAAU,tr|D6IY24|D6IY24_STAAU,tr|C5N362|C5N362_STAA3,tr|H7G7…	3	2034.07	2034.06	679.028	Staphylococcal accessory regulator A OS=Staphylococcus aureus (strain MRSA ST398 \ isolate S0385) GN=SAPIG0697 PE=4 SV=1	SAPIG0697	Surface-associated	5.45	2485	5.3999	0	1424.3	2	1	0.011	6.1097
SA_286	1	3.558	0.409	1	15/20	R.TVLILVNAQQR.K	tr|D2N527|D2N527_STAA5,sp|Q2FJ20|SARA_STAA3,sp|Q2G2U9|SARA_STAA8,sp|Q2YSV9|SARA_STAAB,sp|Q5HI51|SARA_STAAC,sp|A6QES8|SARA_STAAE,sp|Q7A2W5|SARA_STAAM,sp|Q7A732|SARA_STAAN,sp|Q6GJ52|SARA_STAAR,sp|Q6GBL2|SARA_STAAS,sp|P0C1U6|SARA_STAAU,sp|Q7A1N5|SARA_STAAW,tr|D2GDZ4|D2GDZ4_STAAU,tr|H1SR80|H1SR80_STAAU,tr|H4BMQ1|H4BMQ1_STAAU,tr|D2FJS9|D2FJS9_STAAU,tr|D6IY24|D6IY24_STAAU,tr|C5N362|C5N362_STAA3,tr|H7G7…	2	1253.75	1253.75	627.88	Staphylococcal accessory regulator A OS=Staphylococcus aureus (strain MRSA ST398 \ isolate S0385) GN=SAPIG0697 PE=4 SV=1	SAPIG0697	Surface-associated	9.41	2568.7	5.7335	0	1126.2	2	0	0.0072	5.3133
SA_286	0.9999	4.471	0.262	1	26/68	R.NEHDERTVLILVNAQQRK.K	tr|D2N527|D2N527_STAA5,sp|Q2FJ20|SARA_STAA3,sp|Q2G2U9|SARA_STAA8,sp|Q2YSV9|SARA_STAAB,sp|Q5HI51|SARA_STAAC,sp|A6QES8|SARA_STAAE,sp|Q7A2W5|SARA_STAAM,sp|Q7A732|SARA_STAAN,sp|Q6GJ52|SARA_STAAR,sp|Q6GBL2|SARA_STAAS,sp|P0C1U6|SARA_STAAU,sp|Q7A1N5|SARA_STAAW,tr|D2GDZ4|D2GDZ4_STAAU,tr|H1SR80|H1SR80_STAAU,tr|H4BMQ1|H4BMQ1_STAAU,tr|D2FJS9|D2FJS9_STAAU,tr|D6IY24|D6IY24_STAAU,tr|C5N362|C5N362_STAA3,tr|H7G7…	3	2162.17	2162.16	721.726	Staphylococcal accessory regulator A OS=Staphylococcus aureus (strain MRSA ST398 \ isolate S0385) GN=SAPIG0697 PE=4 SV=1	SAPIG0697	Surface-associated	6.76	2187.5	7.2973	0	1047.5	2	1	0.0158	4.9875
SA_587	1	4.033	0.441	1	27/68	M.SKINDINDLVNATFQVKK.F	tr|H7G7T8|H7G7T8_STAA5,sp|Q2FEJ8|SARR_STAA3,sp|Q9F0R1|SARR_STAA8,sp|Q2YYV0|SARR_STAAB,sp|Q5HDR3|SARR_STAAC,sp|Q7A2M3|SARR_STAAM,sp|Q7A425|SARR_STAAN,sp|Q6GED9|SARR_STAAR,sp|Q6G727|SARR_STAAS,sp|Q7A064|SARR_STAAW,tr|D2GJR2|D2GJR2_STAAU,tr|H1SLL0|H1SLL0_STAAU,tr|H4BK08|H4BK08_STAAU,tr|D2FPD7|D2FPD7_STAAU,tr|C5MZI4|C5MZI4_STAA3,tr|D6J2T7|D6J2T7_STAAU,tr|H4AP84|H4AP84_STAAU,tr|H3RUP2|H3RUP2_STAAU,tr|…	3	2046.13	2046.11	683.044	Staphylococcal accessory regulator A OS=Staphylococcus aureus subsp. aureus DR10 GN=ST398NM02_2345 PE=4 SV=1	ST398NM02_2345	Surface-associated	8.22	3499.2	7.4665	0	663.7	1	1	0.0153	6.7274
SA_GP2	0.9998	2.872	0.325	1	2012-12-20	K.LISELEEYIKN.-	tr|C8A8M8|C8A8M8_STAAU,sp|Q2FEJ8|SARR_STAA3,sp|Q9F0R1|SARR_STAA8,sp|Q2YYV0|SARR_STAAB,sp|Q5HDR3|SARR_STAAC,sp|Q7A2M3|SARR_STAAM,sp|Q7A425|SARR_STAAN,sp|Q6GED9|SARR_STAAR,sp|Q6G727|SARR_STAAS,sp|Q7A064|SARR_STAAW,tr|D2GJR2|D2GJR2_STAAU,tr|H1SLL0|H1SLL0_STAAU,tr|H4BK08|H4BK08_STAAU,tr|D2FPD7|D2FPD7_STAAU,tr|C5MZI4|C5MZI4_STAA3,tr|D6J2T7|D6J2T7_STAAU,tr|H7G7T8|H7G7T8_STAA5,tr|H4AP84|H4AP84_STAAU,tr|…	2	1349.71	1349.71	675.861	Staphylococcal accessory regulator family protein OS=Staphylococcus aureus subsp. aureus 68-397 GN=SACG_00120 PE=4 SV=1	SACG_00120	Surface-associated	4.25	3399.3	5.1786	0	425.6	2	1	0.007	4.0542
SA_OV8	0.9112	1.89	0.307	1	2012-10-16	F.FDFITGILK.N	tr|C8LD50|C8LD50_STAAU,tr|Q53643|Q53643_STAAU,tr|C5MZ27|C5MZ27_STAA3,tr|H7G6H7|H7G6H7_STAA5,tr|H3S0G6|H3S0G6_STAAU,tr|H3XHY8|H3XHY8_STAAU,tr|H4BAP4|H4BAP4_STAAU,tr|F9KG45|F9KG45_STAAU,tr|H0CUU9|H0CUU9_STAAU,tr|F3TJ60|F3TJ60_STAAU,tr|H4GD69|H4GD69_STAAU,tr|F4FII7|F4FII7_STAAU,tr|H0B100|H0B100_STAAU,tr|F9JVR0|F9JVR0_STAAU,tr|C8KNJ0|C8KNJ0_STAAU,tr|F5WCA6|F5WCA6_STAAU,tr|D4U746|D4U746_STAAU,tr|H0D3K…	2	1052.6	1052.59	527.303	Staphylococcal accessory regulator protein D OS=Staphylococcus aureus A5948 GN=SAGG_02042 PE=4 SV=1	SAGG_02042	Surface-associated	5.84	4195.9	9.4821	0	472.1	1	0	0.01	2.7966
SA_280	1	5.621	0.536	1	36/84	R.SLQDERTVIVYVTDTQKANIQK.L	tr|C8L8H4|C8L8H4_STAAU,sp|Q2FEJ8|SARR_STAA3,sp|Q9F0R1|SARR_STAA8,sp|Q2YYV0|SARR_STAAB,sp|Q5HDR3|SARR_STAAC,sp|Q7A2M3|SARR_STAAM,sp|Q7A425|SARR_STAAN,sp|Q6GED9|SARR_STAAR,sp|Q6G727|SARR_STAAS,sp|Q7A064|SARR_STAAW,tr|D2GJR2|D2GJR2_STAAU,tr|H1SLL0|H1SLL0_STAAU,tr|H4BK08|H4BK08_STAAU,tr|D2FPD7|D2FPD7_STAAU,tr|C5MZI4|C5MZI4_STAA3,tr|D6J2T7|D6J2T7_STAAU,tr|H7G7T8|H7G7T8_STAA5,tr|H4AP84|H4AP84_STAAU,tr|…	3	2548.38	2548.35	850.457	Staphylococcal accessory regulator R OS=Staphylococcus aureus A5948 GN=SAGG_01201 PE=4 SV=1	SAGG_01201	Surface-associated	5.84	3068.4	11.0136	0	2508.3	2	2	0.0281	8.4651
SA_700	1	5.073	0.476	1	22/30	K.LLDYAEAGDNIGALLR.G	tr|Q93PV8|Q93PV8_STAAU,sp|A7WYX6|EFTU_STAA1,sp|A6TZ25|EFTU_STAA2,sp|Q2FJ92|EFTU_STAA3,sp|Q2G0N0|EFTU_STAA8,sp|A5IQA2|EFTU_STAA9,sp|Q2YSB3|EFTU_STAAB,sp|Q5HIC7|EFTU_STAAC,sp|A6QEK0|EFTU_STAAE,sp|P64028|EFTU_STAAM,sp|P99152|EFTU_STAAN,sp|Q6GJC0|EFTU_STAAR,sp|Q6GBT9|EFTU_STAAS,sp|A8YZP5|EFTU_STAAT,sp|P64029|EFTU_STAAW,tr|B9UDT1|B9UDT1_STAAU,tr|D0VD78|D0VD78_STAAU,tr|H1SMA0|H1SMA0_STAAU,tr|D2GDS5|D2G…	2	1702.9	1702.89	852.452	Translation elongation factor Tu (Fragment) OS=Staphylococcus aureus GN=tuf PE=4 SV=1	tuf	Surface-associated	4.03	4109.3	8.3288	0	2342.4	2	0	0.0142	6.4253
SA_280	1	3.041	0.376	1	24/56	K.VGEEVEIIGLHDTSK.T	tr|H4HDP3|H4HDP3_STAAU,sp|A7WYX6|EFTU_STAA1,sp|A6TZ25|EFTU_STAA2,sp|Q2FJ92|EFTU_STAA3,sp|Q2G0N0|EFTU_STAA8,sp|A5IQA2|EFTU_STAA9,sp|Q2YSB3|EFTU_STAAB,sp|Q5HIC7|EFTU_STAAC,sp|A6QEK0|EFTU_STAAE,sp|P64028|EFTU_STAAM,sp|P99152|EFTU_STAAN,sp|Q6GJC0|EFTU_STAAR,sp|Q6GBT9|EFTU_STAAS,sp|A8YZP5|EFTU_STAAT,sp|P64029|EFTU_STAAW,tr|Q200B3|Q200B3_STAAU,tr|B9UDT1|B9UDT1_STAAU,tr|D0VD78|D0VD78_STAAU,tr|H1SMA0|H1S…	3	1624.84	1624.83	542.617	Translation elongation factor Tu OS=Staphylococcus aureus subsp. aureus CIG1096 GN=tuf PE=4 SV=1	tuf	Surface-associated	4.4	2516.5	6.6345	0	822.4	2	0	0.0108	5.3817
SA_280	1	3.779	0.453	1	19/32	R.KLLDYAEAGDNIGALLR.G	tr|H4HDP3|H4HDP3_STAAU,sp|A7WYX6|EFTU_STAA1,sp|A6TZ25|EFTU_STAA2,sp|Q2FJ92|EFTU_STAA3,sp|Q2G0N0|EFTU_STAA8,sp|A5IQA2|EFTU_STAA9,sp|Q2YSB3|EFTU_STAAB,sp|Q5HIC7|EFTU_STAAC,sp|A6QEK0|EFTU_STAAE,sp|P64028|EFTU_STAAM,sp|P99152|EFTU_STAAN,sp|Q6GJC0|EFTU_STAAR,sp|Q6GBT9|EFTU_STAAS,sp|A8YZP5|EFTU_STAAT,sp|P64029|EFTU_STAAW,tr|B9UDT1|B9UDT1_STAAU,tr|D0VD78|D0VD78_STAAU,tr|H1SMA0|H1SMA0_STAAU,tr|D2GDS5|D2G…	2	1831	1830.98	916.499	Translation elongation factor Tu OS=Staphylococcus aureus subsp. aureus CIG1096 GN=tuf PE=4 SV=1	tuf	Surface-associated	4.56	3883.2	8.456	0	1095.4	2	0	0.0155	5.4518
SA_ATCC9144	0.9585	2.067	0.372	1	2012-11-22	M.MPVEDVFSITGR.G	tr|H4HDP3|H4HDP3_STAAU,sp|A7WYX6|EFTU_STAA1,sp|A6TZ25|EFTU_STAA2,sp|Q2FJ92|EFTU_STAA3,sp|Q2G0N0|EFTU_STAA8,sp|A5IQA2|EFTU_STAA9,sp|Q2YSB3|EFTU_STAAB,sp|Q5HIC7|EFTU_STAAC,sp|A6QEK0|EFTU_STAAE,sp|P64028|EFTU_STAAM,sp|P99152|EFTU_STAAN,sp|Q6GJC0|EFTU_STAAR,sp|Q6GBT9|EFTU_STAAS,sp|A8YZP5|EFTU_STAAT,sp|P64029|EFTU_STAAW,tr|Q200B3|Q200B3_STAAU,tr|H1SMA0|H1SMA0_STAAU,tr|D2GDS5|D2GDS5_STAAU,tr|H4BMI4|H4B…	2	1349.68	1349.66	675.84	Translation elongation factor Tu OS=Staphylococcus aureus subsp. aureus CIG1096 GN=tuf PE=4 SV=1	tuf	Surface-associated	4.37	3465.4	8.7298	0	447	1	0	0.0118	3.3487
SA_U17	0.9938	2.99	0.395	1	22/52	E.LENGHEILAHVSGK.I	tr|D3ERJ9|D3ERJ9_STAA4,sp|A7X5D0|IF1_STAA1,sp|A6U3V3|IF1_STAA2,sp|Q2FER1|IF1_STAA3,sp|Q2FW28|IF1_STAA8,sp|A5IV12|IF1_STAA9,sp|Q2YYL9|IF1_STAAB,sp|Q5HDY0|IF1_STAAC,sp|A6QJ70|IF1_STAAE,sp|P65118|IF1_STAAM,sp|P65119|IF1_STAAN,sp|Q6GEK5|IF1_STAAR,sp|Q6G793|IF1_STAAS,sp|A8Z335|IF1_STAAT,sp|P65120|IF1_STAAW,tr|D2GJJ7|D2GJJ7_STAAU,tr|H1SNK7|H1SNK7_STAAU,tr|H4BJU2|H4BJU2_STAAU,tr|D2FPK4|D2FPK4_STAAU,tr|C…	3	1502.79	1502.78	501.935	Translation initiation factor IF-1 OS=Staphylococcus aureus (strain 04-02981) GN=infA PE=3 SV=1	infA	Surface-associated	6	2319.4	5.1135	0	753.3	1	0	0.0077	5.605
SA_GP2	0.9978	3.132	0.434	1	27/84	M.AKQDVIELEGTVLDTLPNAM[147.04]FK.V	tr|D1GRJ6|D1GRJ6_STAA0,sp|A7X5D0|IF1_STAA1,sp|A6U3V3|IF1_STAA2,sp|Q2FER1|IF1_STAA3,sp|Q2FW28|IF1_STAA8,sp|A5IV12|IF1_STAA9,sp|Q2YYL9|IF1_STAAB,sp|Q5HDY0|IF1_STAAC,sp|A6QJ70|IF1_STAAE,sp|P65118|IF1_STAAM,sp|P65119|IF1_STAAN,sp|Q6GEK5|IF1_STAAR,sp|Q6G793|IF1_STAAS,sp|A8Z335|IF1_STAAT,sp|P65120|IF1_STAAW,tr|D2GJJ7|D2GJJ7_STAAU,tr|H1SNK7|H1SNK7_STAAU,tr|H4BJU2|H4BJU2_STAAU,tr|D2FPK4|D2FPK4_STAAU,tr|C…	3	2447.27	2447.26	816.761	Translation initiation factor IF-1 OS=Staphylococcus aureus (strain TW20 \ 0582) GN=infA PE=3 SV=1	infA	Surface-associated	4.32	4234.9	5.1014	0	623.3	2	1	0.0125	5.8248
SA_OV8	0.9978	3.449	0.415	1	15/24	E.GTVLDTLPNAM[147.04]FK.V	tr|C8LT93|C8LT93_STAAU,sp|A7X5D0|IF1_STAA1,sp|A6U3V3|IF1_STAA2,sp|Q2FER1|IF1_STAA3,sp|Q2FW28|IF1_STAA8,sp|A5IV12|IF1_STAA9,sp|Q2YYL9|IF1_STAAB,sp|Q5HDY0|IF1_STAAC,sp|A6QJ70|IF1_STAAE,sp|P65118|IF1_STAAM,sp|P65119|IF1_STAAN,sp|Q6GEK5|IF1_STAAR,sp|Q6G793|IF1_STAAS,sp|A8Z335|IF1_STAAT,sp|P65120|IF1_STAAW,tr|D2GJJ7|D2GJJ7_STAAU,tr|H1SNK7|H1SNK7_STAAU,tr|H4BJU2|H4BJU2_STAAU,tr|D2FPK4|D2FPK4_STAAU,tr|C…	2	1421.73	1421.72	711.869	Translation initiation factor IF-1 OS=Staphylococcus aureus A6300 GN=infA PE=3 SV=1	infA	Surface-associated	5.84	3071.6	6.5321	0	746.9	1	0	0.0093	5.0726
SA_ATCC35845	0.9999	2.756	0.463	1	18/34	R.ILPGDKVTVEM[147.04]SPYDLTR.G	tr|C8A8G3|C8A8G3_STAAU,sp|A7X5D0|IF1_STAA1,sp|A6U3V3|IF1_STAA2,sp|Q2FER1|IF1_STAA3,sp|Q2FW28|IF1_STAA8,sp|A5IV12|IF1_STAA9,sp|Q2YYL9|IF1_STAAB,sp|Q5HDY0|IF1_STAAC,sp|A6QJ70|IF1_STAAE,sp|P65118|IF1_STAAM,sp|P65119|IF1_STAAN,sp|Q6GEK5|IF1_STAAR,sp|Q6G793|IF1_STAAS,sp|A8Z335|IF1_STAAT,sp|P65120|IF1_STAAW,tr|D2GJJ7|D2GJJ7_STAAU,tr|H1SNK7|H1SNK7_STAAU,tr|H4BJU2|H4BJU2_STAAU,tr|D2FPK4|D2FPK4_STAAU,tr|C…	2	2049.06	2049.05	1025.53	Translation initiation factor IF-1 OS=Staphylococcus aureus subsp. aureus 68-397 GN=infA PE=3 SV=1	infA	Surface-associated	4.56	2690.3	7.4107	0	595.8	2	1	0.0152	4.6618
SA_OV8	0.975	2.469	0.339	1	13/24	E.GTVLDTLPNAMFK.V	tr|C8A8G3|C8A8G3_STAAU,sp|A7X5D0|IF1_STAA1,sp|A6U3V3|IF1_STAA2,sp|Q2FER1|IF1_STAA3,sp|Q2FW28|IF1_STAA8,sp|A5IV12|IF1_STAA9,sp|Q2YYL9|IF1_STAAB,sp|Q5HDY0|IF1_STAAC,sp|A6QJ70|IF1_STAAE,sp|P65118|IF1_STAAM,sp|P65119|IF1_STAAN,sp|Q6GEK5|IF1_STAAR,sp|Q6G793|IF1_STAAS,sp|A8Z335|IF1_STAAT,sp|P65120|IF1_STAAW,tr|D2GJJ7|D2GJJ7_STAAU,tr|H1SNK7|H1SNK7_STAAU,tr|H4BJU2|H4BJU2_STAAU,tr|D2FPK4|D2FPK4_STAAU,tr|C…	2	1405.74	1405.73	703.871	Translation initiation factor IF-1 OS=Staphylococcus aureus subsp. aureus 68-397 GN=infA PE=3 SV=1	infA	Surface-associated	5.84	3793.9	6.8904	0	432.1	1	0	0.0097	3.5623
SA_700	1	3.005	0.452	1	21/68	R.ILPGDKVTVEMSPYDLTR.G	tr|H3S1N4|H3S1N4_STAAU,sp|A7X5D0|IF1_STAA1,sp|A6U3V3|IF1_STAA2,sp|Q2FER1|IF1_STAA3,sp|Q2FW28|IF1_STAA8,sp|A5IV12|IF1_STAA9,sp|Q2YYL9|IF1_STAAB,sp|Q5HDY0|IF1_STAAC,sp|A6QJ70|IF1_STAAE,sp|P65118|IF1_STAAM,sp|P65119|IF1_STAAN,sp|Q6GEK5|IF1_STAAR,sp|Q6G793|IF1_STAAS,sp|A8Z335|IF1_STAAT,sp|P65120|IF1_STAAW,tr|D2GJJ7|D2GJJ7_STAAU,tr|H1SNK7|H1SNK7_STAAU,tr|H4BJU2|H4BJU2_STAAU,tr|D2FPK4|D2FPK4_STAAU,tr|C…	3	2033.07	2033.05	678.691	Translation initiation factor IF-1 OS=Staphylococcus aureus subsp. aureus CIG1605 GN=infA PE=4 SV=1	infA	Surface-associated	4.56	3221.2	7.318	0	338.5	2	1	0.0149	6.0631
SA_700	1	3.979	0.573	1	18/30	L.PGDKVTVEMSPYDLTR.G	tr|H4DMW1|H4DMW1_STAAU,sp|A7X5D0|IF1_STAA1,sp|A6U3V3|IF1_STAA2,sp|Q2FER1|IF1_STAA3,sp|Q2FW28|IF1_STAA8,sp|A5IV12|IF1_STAA9,sp|Q2YYL9|IF1_STAAB,sp|Q5HDY0|IF1_STAAC,sp|A6QJ70|IF1_STAAE,sp|P65118|IF1_STAAM,sp|P65119|IF1_STAAN,sp|Q6GEK5|IF1_STAAR,sp|Q6G793|IF1_STAAS,sp|A8Z335|IF1_STAAT,sp|P65120|IF1_STAAW,tr|D2GJJ7|D2GJJ7_STAAU,tr|H1SNK7|H1SNK7_STAAU,tr|H4BJU2|H4BJU2_STAAU,tr|D2FPK4|D2FPK4_STAAU,tr|C…	2	1806.89	1806.88	904.448	Translation initiation factor IF-1 OS=Staphylococcus aureus subsp. aureus CIGC348 GN=infA PE=4 SV=1	infA	Surface-associated	4.56	3233.2	1.9349	0	727.3	1	1	0.0035	6.4708
SA_700	1	3.951	0.527	1	19/30	K.VELENGHEILAHVSGK.I	tr|H4FT85|H4FT85_STAAU,sp|A7X5D0|IF1_STAA1,sp|A6U3V3|IF1_STAA2,sp|Q2FER1|IF1_STAA3,sp|Q2FW28|IF1_STAA8,sp|A5IV12|IF1_STAA9,sp|Q2YYL9|IF1_STAAB,sp|Q5HDY0|IF1_STAAC,sp|A6QJ70|IF1_STAAE,sp|P65118|IF1_STAAM,sp|P65119|IF1_STAAN,sp|Q6GEK5|IF1_STAAR,sp|Q6G793|IF1_STAAS,sp|A8Z335|IF1_STAAT,sp|P65120|IF1_STAAW,tr|D2GJJ7|D2GJJ7_STAAU,tr|H1SNK7|H1SNK7_STAAU,tr|H4BJU2|H4BJU2_STAAU,tr|D2FPK4|D2FPK4_STAAU,tr|C…	2	1730.91	1730.9	866.455	Translation initiation factor IF-1 OS=Staphylococcus aureus subsp. aureus IS-157 GN=infA PE=4 SV=1	infA	Surface-associated	5.32	2291	6.6362	0	1216.6	2	0	0.0115	6.1149
SA_92	0.9923	2.748	0.209	1	26/108	R.NTSSSGIQTEEKPQIENPSNELPLNPLN.-	tr|H0C7W2|H0C7W2_STAAU,tr|H1SRB7|H1SRB7_STAAU,tr|D2GE32|D2GE32_STAAU,tr|D2FJW6|D2FJW6_STAAU,tr|C5N399|C5N399_STAA3,tr|D6IY63|D6IY63_STAAU,tr|H7G7L4|H7G7L4_STAA5,tr|H3RZ85|H3RZ85_STAAU,tr|C8APW4|C8APW4_STAAU,tr|H3TV59|H3TV59_STAAU,tr|H3U3W8|H3U3W8_STAAU,tr|C8A9U4|C8A9U4_STAAU,tr|D6UCJ1|D6UCJ1_STAAU,tr|H3XJM7|H3XJM7_STAAU,tr|H4DGA3|H4DGA3_STAAU,tr|D6LVN2|D6LVN2_STAAU,tr|F0DFF5|F0DFF5_STAAU,tr|H4HLV…	3	3049.5	3049.48	1017.5	Hydrolase, alpha\beta domain protein OS=Staphylococcus aureus subsp. aureus 21194 GN=SA21194_1548 PE=4 SV=1	SA21194_1548	Surface-associated	4.09	3441.9	6.4209	0	492	2	0	0.0196	2.8807
SA_617	0.9999	2.457	0.39	1	14/20	K.ALYLQGYNSAK.T	tr|D1Q9M4|D1Q9M4_STAAU,tr|D2GIX7|D2GIX7_STAAU,tr|H1SP45|H1SP45_STAAU,tr|H4BLW5|H4BLW5_STAAU,tr|D2FIW0|D2FIW0_STAAU,tr|D6J4C4|D6J4C4_STAAU,tr|C5N1J2|C5N1J2_STAA3,tr|H7G4M9|H7G4M9_STAA5,tr|H3RVJ4|H3RVJ4_STAAU,tr|H4AR89|H4AR89_STAAU,tr|C8AM51|C8AM51_STAAU,tr|C8L7I1|C8L7I1_STAAU,tr|H3TW57|H3TW57_STAAU,tr|C8N439|C8N439_STAAU,tr|H3U1G5|H3U1G5_STAAU,tr|C8A7X2|C8A7X2_STAAU,tr|H4AYM1|H4AYM1_STAAU,tr|D6UE2…	2	1226.64	1226.63	614.322	Lipoprotein e(P4) family 5'-nucleotidase OS=Staphylococcus aureus A9765 GN=SAPG_01275 PE=4 SV=1	SAPG_01275	Surface-associated	8.54	1755	6.1856	0	831.8	2	0	0.0076	4.0603
SA_286	0.9995	2.318	0.336	1	14/28	R.AIDIDIVPPAQADGK.A	tr|D2N5L1|D2N5L1_STAA5,tr|H7G3Y7|H7G3Y7_STAA5,tr|H0CHQ5|H0CHQ5_STAAU	2	1521.81	1521.8	761.909	Organic hydroperoxide resistance protein OS=Staphylococcus aureus (strain MRSA ST398 \ isolate S0385) GN=SAPIG0882 PE=4 SV=1	SAPIG0882	Surface-associated	3.93	3004.9	5.3156	1	336	2	0	0.0081	3.2593
SA_286	1	5.118	0.546	1	24/28	K.FLEALTAAQAGDFAK.A	tr|C5MZ97|C5MZ97_STAA3,sp|Q5HE14|PTLA_STAAC,sp|P0A0D3|PTLA_STAAM,sp|P0A0D4|PTLA_STAAN,sp|Q6GEN8|PTLA_STAAR,sp|Q6G7C3|PTLA_STAAS,sp|P0A0D6|PTLA_STAAU,sp|P0A0D5|PTLA_STAAW,tr|D2GJG5|D2GJG5_STAAU,tr|H1SNH5|H1SNH5_STAAU,tr|H4BJQ4|H4BJQ4_STAAU,tr|D2FPH0|D2FPH0_STAAU,tr|D6J2I9|D6J2I9_STAAU,tr|H7G914|H7G914_STAA5,tr|H3RUE0|H3RUE0_STAAU,tr|H4ANX9|H4ANX9_STAAU,tr|C8L6C8|C8L6C8_STAAU,tr|C8AML5|C8AML5_STAAU…	2	1551.8	1551.79	776.904	PTS system, lactose-specific IIA component OS=Staphylococcus aureus subsp. aureus USA300_TCH959 GN=lacF PE=4 SV=1	lacF	Surface-associated	4.37	3348.4	6.114	0	3239.7	2	0	0.0095	6.9616
SA_617	1	2.391	0.403	1	25/114	L.LGKDMLPQNVLGKTYNQLSK.Q	tr|G7ZQJ2|G7ZQJ2_STAAU	4	2246.22	2246.21	562.56	Putative oxidoreductase OS=Staphylococcus aureus subsp. aureus MSHR1132 GN=SAMSHR1132_01840 PE=4 SV=1	SAMSHR1132_01840	Surface-associated	9.53	3981.1	3.7329	0	510	1	2	0.0084	3.0251
SA_286	0.9999	3.129	0.384	1	17/30	K.AWIPIDGTYDLGPGPR.M	tr|H4FZH3|H4FZH3_STAAU,tr|Q7WY97|Q7WY97_STAAU,tr|D2GFB2|D2GFB2_STAAU,tr|H1SL76|H1SL76_STAAU,tr|H4BPN8|H4BPN8_STAAU,tr|D2FL21|D2FL21_STAAU,tr|D6IZE3|D6IZE3_STAAU,tr|C5N4N6|C5N4N6_STAA3,tr|H7G385|H7G385_STAA5,tr|H4AT74|H4AT74_STAAU,tr|H3RX22|H3RX22_STAAU,tr|C8AR33|C8AR33_STAAU,tr|C8L4T3|C8L4T3_STAAU,tr|H3TNW5|H3TNW5_STAAU,tr|C8N492|C8N492_STAAU,tr|H3TXJ4|H3TXJ4_STAAU,tr|C8AB17|C8AB17_STAAU,tr|H4B0J…	2	1726.88	1726.87	864.441	Succinate dehydrogenase iron-sulfur subunit OS=Staphylococcus aureus subsp. aureus IS-157 GN=sdhB PE=4 SV=1	sdhB	Surface-associated	4.21	3736.7	6.0154	0	429.2	2	0	0.0104	4.4308
SA_894	0.9988	1.956	0.327	3	2012-09-18	K.SFFGSDHEVE.-	tr|Q7WY97|Q7WY97_STAAU,tr|D2GFB2|D2GFB2_STAAU,tr|H1SL76|H1SL76_STAAU,tr|H4BPN8|H4BPN8_STAAU,tr|D2FL21|D2FL21_STAAU,tr|D6IZE3|D6IZE3_STAAU,tr|C5N4N6|C5N4N6_STAA3,tr|H7G385|H7G385_STAA5,tr|H4AT74|H4AT74_STAAU,tr|H3RX22|H3RX22_STAAU,tr|C8AR33|C8AR33_STAAU,tr|C8L4T3|C8L4T3_STAAU,tr|H3TNW5|H3TNW5_STAAU,tr|C8N492|C8N492_STAAU,tr|H3TXJ4|H3TXJ4_STAAU,tr|C8AB17|C8AB17_STAAU,tr|H4B0J4|H4B0J4_STAAU,tr|D6UBD…	2	1152.48	1152.47	577.244	Succinate dehydrogenase iron-sulphur protein subunit (Fragment) OS=Staphylococcus aureus GN=sdhB PE=4 SV=1	sdhB	Surface-associated	4.41	2028.2	6.7562	0	329.6	2	0	0.0078	2.7588
SA_ATCC9144	0.9097	1.803	0.233	3	1940-11-01	K.NNVIPVSNGDHYQWYSSIYGY.-	tr|E1E989|E1E989_STAAU,sp|Q6GFE8|SSPP_STAAR,sp|Q6G824|SSPP_STAAS,sp|P81297|SSPP_STAAU,sp|Q8NVS9|SSPP_STAAW,tr|H1SRI7|H1SRI7_STAAU,tr|D2GHQ6|D2GHQ6_STAAU,tr|D2FNH2|D2FNH2_STAAU,tr|H7G7H8|H7G7H8_STAA5,tr|H3TTF3|H3TTF3_STAAU,tr|D6UDD4|D6UDD4_STAAU,tr|H4DKH0|H4DKH0_STAAU,tr|D6LZB7|D6LZB7_STAAU,tr|F0DC72|F0DC72_STAAU,tr|H4HQF3|H4HQF3_STAAU,tr|F9KFN4|F9KFN4_STAAU,tr|H4BAD5|H4BAD5_STAAU,tr|H4GZT6|H4GZT6…	2	2475.13	2475.11	1238.56	C47 family staphopain protease OS=Staphylococcus aureus subsp. aureus TCH70 GN=sspP PE=4 SV=1	sspP	Surface-associated	5.08	3921.3	8.6793	0	174.6	2	0	0.0215	1.6
SA_700	0.9981	2.768	0.292	1	22/76	R.VINHYGSLIPLTPLDSSLLR.K	tr|H3S527|H3S527_STAAU,tr|H1SQ48|H1SQ48_STAAU,tr|D2GF21|D2GF21_STAAU,tr|H4BPC3|H4BPC3_STAAU,tr|D2FKT0|D2FKT0_STAAU,tr|C5N4D7|C5N4D7_STAA3,tr|D6IZ52|D6IZ52_STAAU,tr|H7G3H8|H7G3H8_STAA5,tr|H4ASY2|H4ASY2_STAAU,tr|H3TU11|H3TU11_STAAU,tr|C8AQU2|C8AQU2_STAAU,tr|C8L523|C8L523_STAAU,tr|H3TXS7|H3TXS7_STAAU,tr|C8N4I3|C8N4I3_STAAU,tr|C8AAS6|C8AAS6_STAAU,tr|H4B0T4|H4B0T4_STAAU,tr|D6UBN1|D6UBN1_STAAU,tr|H1TCV…	3	2207.25	2207.23	736.751	Cell envelope-related function transcriptional attenuator common domain protein OS=Staphylococcus aureus subsp. aureus CIG1605 GN=SACIG1605_1587 PE=4 SV=1	SACIG1605_1587	Surface-associated	6.71	4489.2	9.4558	0	529.2	2	0	0.0209	3.9708
SA_894	1	3.722	0.46	1	26/76	R.VINHYGSLIPLTPLDNSLLR.K	tr|H4CFJ7|H4CFJ7_STAAU,sp|P52078|Y997_STAA8,tr|H3RWT1|H3RWT1_STAAU,tr|H3XHL5|H3XHL5_STAAU,tr|F9KLH3|F9KLH3_STAAU,tr|H4GE29|H4GE29_STAAU,tr|F4FJM7|F4FJM7_STAAU,tr|H0AXN4|H0AXN4_STAAU,tr|C8KNT0|C8KNT0_STAAU,tr|D4U2R8|D4U2R8_STAAU,tr|H0D179|H0D179_STAAU,tr|H4E655|H4E655_STAAU,tr|E7MT73|E7MT73_STAAU,tr|H3ZXH3|H3ZXH3_STAAU,tr|H3XF78|H3XF78_STAAU,tr|H1THY9|H1THY9_STAAU,tr|H0CLA1|H0CLA1_STAAU,tr|C5PXX6|…	3	2234.26	2234.24	745.755	Cell envelope-related function transcriptional attenuator common domain protein OS=Staphylococcus aureus subsp. aureus CIG1770 GN=SACIG1770_1561 PE=4 SV=1	SACIG1770_1561	Surface-associated	6.71	4381.3	6.6152	0	694.9	2	0	0.0148	6.6358
SA_286	0.996	2.527	0.211	7	18/64	K.DLELSPINDKNDFLDQR.V	tr|H4D958|H4D958_STAAU,sp|P52078|Y997_STAA8,tr|H1SQ48|H1SQ48_STAAU,tr|D2GF21|D2GF21_STAAU,tr|H4BPC3|H4BPC3_STAAU,tr|D2FKT0|D2FKT0_STAAU,tr|C5N4D7|C5N4D7_STAA3,tr|D6IZ52|D6IZ52_STAAU,tr|H7G3H8|H7G3H8_STAA5,tr|H4ASY2|H4ASY2_STAAU,tr|H3RWT1|H3RWT1_STAAU,tr|H3TU11|H3TU11_STAAU,tr|C8AQU2|C8AQU2_STAAU,tr|C8L523|C8L523_STAAU,tr|H3TXS7|H3TXS7_STAAU,tr|C8N4I3|C8N4I3_STAAU,tr|C8AAS6|C8AAS6_STAAU,tr|H4B0T4|…	3	2031	2030.99	678.004	Cell envelope-related function transcriptional attenuator common domain protein OS=Staphylococcus aureus subsp. aureus CIGC340D GN=SACIGC340D_1413 PE=4 SV=1	SACIGC340D_1413	Surface-associated	4.04	3343.8	4.2772	0	297.9	2	1	0.0087	2.518
SA_U17	0.9999	3.329	0.372	1	15/26	K.IADESFDGDALKFE.-	tr|A6QH32|A6QH32_STAAE,tr|D2GGC6|D2GGC6_STAAU,tr|H4BQV2|H4BQV2_STAAU,tr|C5N5P8|C5N5P8_STAA3,tr|D6IZJ1|D6IZJ1_STAAU,tr|H7G1W5|H7G1W5_STAA5,tr|H3RY36|H3RY36_STAAU,tr|H4AU84|H4AU84_STAAU,tr|C8L4D4|C8L4D4_STAAU,tr|C8AS20|C8AS20_STAAU,tr|H3TU30|H3TU30_STAAU,tr|H3U3D8|H3U3D8_STAAU,tr|C8N583|C8N583_STAAU,tr|C8AC05|C8AC05_STAAU,tr|H4B1W9|H4B1W9_STAAU,tr|H1TC88|H1TC88_STAAU,tr|D6UAD2|D6UAD2_STAAU,tr|H3XN1…	2	1555.71	1555.7	778.859	Ferredoxin OS=Staphylococcus aureus (strain Newman) GN=fer PE=4 SV=1	fer	Surface-associated	3.97	3155	6.4838	0	668.1	2	1	0.0101	4.5805
SA_ATCC9144	0.9906	2.179	0.082	1	2012-10-16	R.FYNLSEIAR.Q	tr|C8ADC1|C8ADC1_STAAU,sp|Q2FFK2|FTN_STAA3,sp|Q2FWZ8|FTN_STAA8,sp|Q2YU34|FTN_STAAB,sp|Q5HEN0|FTN_STAAC,sp|Q99SZ3|FTN_STAAM,sp|Q7A4R2|FTN_STAAN,sp|Q6GFG4|FTN_STAAR,sp|Q6G840|FTN_STAAS,sp|Q7A0H5|FTN_STAAW,tr|D2GHP0|D2GHP0_STAAU,tr|H1SRH0|H1SRH0_STAAU,tr|H4BNU9|H4BNU9_STAAU,tr|D2FNF6|D2FNF6_STAAU,tr|C5MYM5|C5MYM5_STAA3,tr|D6J1V5|D6J1V5_STAAU,tr|H7G7G1|H7G7G1_STAA5,tr|H3S026|H3S026_STAAU,tr|H4AVR6|H4…	2	1111.57	1111.57	556.79	Ferritin OS=Staphylococcus aureus subsp. aureus 68-397 GN=SACG_02334 PE=4 SV=1	SACG_02334	Surface-associated	6	2852.5	7.184	0	437.1	2	0	0.008	1.6081
SA_ATCC35845	0.9986	1.979	0.282	1	2012-10-14	K.IYNYINDR.G	tr|H3ZUQ0|H3ZUQ0_STAAU,sp|Q2FFK2|FTN_STAA3,sp|Q2FWZ8|FTN_STAA8,sp|Q2YU34|FTN_STAAB,sp|Q5HEN0|FTN_STAAC,sp|Q99SZ3|FTN_STAAM,sp|Q7A4R2|FTN_STAAN,sp|Q6GFG4|FTN_STAAR,sp|Q6G840|FTN_STAAS,sp|Q7A0H5|FTN_STAAW,tr|D2GHP0|D2GHP0_STAAU,tr|H1SRH0|H1SRH0_STAAU,tr|H4BNU9|H4BNU9_STAAU,tr|D2FNF6|D2FNF6_STAAU,tr|C5MYM5|C5MYM5_STAA3,tr|D6J1V5|D6J1V5_STAAU,tr|H7G7G1|H7G7G1_STAA5,tr|H3S026|H3S026_STAAU,tr|H4AVR6|H4…	2	1069.52	1069.52	535.767	Ferritin-like protein OS=Staphylococcus aureus subsp. aureus IS-125 GN=IS125_2209 PE=4 SV=1	IS125_2209	Surface-associated	5.83	1598.8	5.2261	0	409	2	0	0.0056	2.855
SA_PE1	0.9341	1.39	0.136	1	2012-09-16	R.EQQLDVISR.T	tr|H6LNN6|H6LNN6_STAAU,sp|Q2FK44|PFLB_STAA3,sp|Q2G1D8|PFLB_STAA8,sp|Q2YV53|PFLB_STAAB,sp|Q5HJF4|PFLB_STAAC,sp|Q99WZ7|PFLB_STAAM,sp|Q7A7X6|PFLB_STAAN,sp|Q6GK90|PFLB_STAAR,sp|Q6GCQ0|PFLB_STAAS,sp|Q7A1W9|PFLB_STAAW,tr|H4HKP1|H4HKP1_STAAU,tr|H1SJY5|H1SJY5_STAAU,tr|H4BLN4|H4BLN4_STAAU,tr|D2GIP4|D2GIP4_STAAU,tr|D2FIR4|D2FIR4_STAAU,tr|C5N193|C5N193_STAA3,tr|D6J434|D6J434_STAAU,tr|H7G641|H7G641_STAA5,tr|…	2	1086.58	1086.57	544.291	Formate acetyltransferase OS=Staphylococcus aureus subsp. aureus VC40 GN=SAVC_00865 PE=4 SV=1	SAVC_00865	Surface-associated	4.37	1501.3	8.4513	0	362.9	2	0	0.0092	0.5567
SA_280	1	3.837	0.455	1	18/30	R.EAGFDPAAVVVVATIR.A	tr|H0D267|H0D267_STAAU,sp|Q2FG06|FTHS_STAA3,sp|Q2G296|FTHS_STAA8,sp|Q2YTF6|FTHS_STAAB,sp|Q5HF42|FTHS_STAAC,sp|A6QHR5|FTHS_STAAE,sp|Q6GFX6|FTHS_STAAR,sp|Q6G8J5|FTHS_STAAS,sp|A8Z2Q0|FTHS_STAAT,sp|Q8NW37|FTHS_STAAW,tr|H1SPK3|H1SPK3_STAAU,tr|D2GH72|D2GH72_STAAU,tr|D2FMR1|D2FMR1_STAAU,tr|D6J1E3|D6J1E3_STAAU,tr|C5N6F4|C5N6F4_STAA3,tr|H7G2S2|H7G2S2_STAA5,tr|H3RZL0|H3RZL0_STAAU,tr|H3TP31|H3TP31_STAAU,tr|…	2	1613.89	1613.88	807.946	Formate--tetrahydrofolate ligase OS=Staphylococcus aureus subsp. aureus 21232 GN=fhs PE=3 SV=1	fhs	Surface-associated	4.37	4245.7	6.4979	0	1005.7	2	0	0.0105	5.5081
SA_ATCC29213	0.9998	2.989	0.282	1	23/56	K.LM[147.04]NDKSLDTPIKIDL.-	tr|D2UHK7|D2UHK7_STAAU,tr|D2GK00|D2GK00_STAAU,tr|H4BK94|H4BK94_STAAU,tr|D2FPU6|D2FPU6_STAAU,tr|C5MZS6|C5MZS6_STAA3,tr|D6J331|D6J331_STAAU,tr|H7G419|H7G419_STAA5,tr|H3RUY1|H3RUY1_STAAU,tr|H4APH1|H4APH1_STAAU,tr|C8AN49|C8AN49_STAAU,tr|C8L5T5|C8L5T5_STAAU,tr|H3TSX7|H3TSX7_STAAU,tr|C8N2L3|C8N2L3_STAAU,tr|H3U2R5|H3U2R5_STAAU,tr|C8A8W7|C8A8W7_STAAU,tr|H4AXD5|H4AXD5_STAAU,tr|D6UFT6|D6UFT6_STAAU,tr|H1TCM…	3	1730.93	1730.91	577.978	General stress protein OS=Staphylococcus aureus subsp. aureus H19 GN=SAUG_01478 PE=4 SV=1	SAUG_01478	Surface-associated	4.43	3341.6	8.0741	0	1088.5	2	2	0.014	4.2746
SA_280	1	3.773	0.498	1	18/26	A.KADDSAEFAALAFK.V	tr|F9KB55|F9KB55_STAAU,sp|A7WYX4|EFG_STAA1,sp|A6TZ24|EFG_STAA2,sp|Q2FJ93|EFG_STAA3,sp|Q2G0N1|EFG_STAA8,sp|A5IQA1|EFG_STAA9,sp|Q2YSB4|EFG_STAAB,sp|Q5HIC8|EFG_STAAC,sp|A6QEJ9|EFG_STAAE,sp|P68788|EFG_STAAM,sp|P68789|EFG_STAAN,sp|Q6GJC1|EFG_STAAR,sp|Q6GBU0|EFG_STAAS,sp|P68790|EFG_STAAU,sp|P68791|EFG_STAAW,tr|H2DFY9|H2DFY9_STAAU,tr|H1SM99|H1SM99_STAAU,tr|D2GDS4|D2GDS4_STAAU,tr|H4BMI3|H4BMI3_STAAU,tr|D…	2	1482.75	1482.74	742.375	Elongation factor G OS=Staphylococcus aureus subsp. aureus 21235 GN=fusA PE=3 SV=1	fusA	Surface-associated	4.56	2982.8	6.533	0	1085.5	1	1	0.0097	5.8519
SA_280	1	3.623	0.508	1	18/24	K.ADDSAEFAALAFK.V	tr|F5W7C4|F5W7C4_STAAU,sp|A7WYX4|EFG_STAA1,sp|A6TZ24|EFG_STAA2,sp|Q2FJ93|EFG_STAA3,sp|Q2G0N1|EFG_STAA8,sp|A5IQA1|EFG_STAA9,sp|Q2YSB4|EFG_STAAB,sp|Q5HIC8|EFG_STAAC,sp|A6QEJ9|EFG_STAAE,sp|P68788|EFG_STAAM,sp|P68789|EFG_STAAN,sp|Q6GJC1|EFG_STAAR,sp|Q6GBU0|EFG_STAAS,sp|P68790|EFG_STAAU,sp|P68791|EFG_STAAW,tr|H2DFY9|H2DFY9_STAAU,tr|H1SM99|H1SM99_STAAU,tr|D2GDS4|D2GDS4_STAAU,tr|H4BMI3|H4BMI3_STAAU,tr|D…	2	1354.65	1354.64	678.327	Elongation factor G OS=Staphylococcus aureus subsp. aureus 21305 GN=fusA PE=3 SV=1	fusA	Surface-associated	4.03	3325.7	5.8231	0	1509.5	2	0	0.0079	5.8935
SA_700	1	3.324	0.461	1	17/24	K.TTLTAAIATVLAK.N	tr|D1QKR6|D1QKR6_STAAU,sp|A7WYX6|EFTU_STAA1,sp|A6TZ25|EFTU_STAA2,sp|Q2FJ92|EFTU_STAA3,sp|Q2G0N0|EFTU_STAA8,sp|A5IQA2|EFTU_STAA9,sp|Q2YSB3|EFTU_STAAB,sp|Q5HIC7|EFTU_STAAC,sp|A6QEK0|EFTU_STAAE,sp|P64028|EFTU_STAAM,sp|P99152|EFTU_STAAN,sp|Q6GJC0|EFTU_STAAR,sp|Q6GBT9|EFTU_STAAS,sp|A8YZP5|EFTU_STAAT,sp|P64029|EFTU_STAAW,tr|H1SMA0|H1SMA0_STAAU,tr|D2GDS5|D2GDS5_STAAU,tr|H4BMI4|H4BMI4_STAAU,tr|D2FJJ7|D2F…	2	1272.78	1272.77	637.39	Elongation factor Tu OS=Staphylococcus aureus A10102 GN=tuf PE=3 SV=1	tuf	Surface-associated	8.41	4341	7.9229	0	1304.1	2	0	0.0101	5.3038
SA_ATCC35845	0.9987	2.115	0.276	1	13/22	R.TVGSGVVTEIIK.-	tr|D1QKR6|D1QKR6_STAAU,sp|A7WYX6|EFTU_STAA1,sp|A6TZ25|EFTU_STAA2,sp|Q2FJ92|EFTU_STAA3,sp|Q2G0N0|EFTU_STAA8,sp|A5IQA2|EFTU_STAA9,sp|Q2YSB3|EFTU_STAAB,sp|Q5HIC7|EFTU_STAAC,sp|A6QEK0|EFTU_STAAE,sp|P64028|EFTU_STAAM,sp|P99152|EFTU_STAAN,sp|Q6GJC0|EFTU_STAAR,sp|Q6GBT9|EFTU_STAAS,sp|A8YZP5|EFTU_STAAT,sp|P64029|EFTU_STAAW,tr|H1SMA0|H1SMA0_STAAU,tr|D2GDS5|D2GDS5_STAAU,tr|H4BMI4|H4BMI4_STAAU,tr|D2FJJ7|D2F…	2	1201.7	1201.69	601.853	Elongation factor Tu OS=Staphylococcus aureus A10102 GN=tuf PE=3 SV=1	tuf	Surface-associated	5.66	2785.7	6.4799	0	481.8	2	0	0.0078	2.7135
SA_ATCC35845	0.9998	2.641	0.332	1	22/60	R.GITINTSHIEYQTDKR.H	tr|H0C964|H0C964_STAAU,sp|A7WYX6|EFTU_STAA1,sp|A6TZ25|EFTU_STAA2,sp|Q2FJ92|EFTU_STAA3,sp|Q2G0N0|EFTU_STAA8,sp|A5IQA2|EFTU_STAA9,sp|Q2YSB3|EFTU_STAAB,sp|Q5HIC7|EFTU_STAAC,sp|A6QEK0|EFTU_STAAE,sp|P64028|EFTU_STAAM,sp|P99152|EFTU_STAAN,sp|Q6GJC0|EFTU_STAAR,sp|Q6GBT9|EFTU_STAAS,sp|A8YZP5|EFTU_STAAT,sp|P64029|EFTU_STAAW,tr|H1SMA0|H1SMA0_STAAU,tr|D2GDS5|D2GDS5_STAAU,tr|H4BMI4|H4BMI4_STAAU,tr|D2FJJ7|D2F…	3	1874.96	1874.95	625.99	Elongation factor Tu OS=Staphylococcus aureus subsp. aureus 21194 GN=tuf PE=3 SV=1	tuf	Surface-associated	6.75	1731.7	8.6263	0	528.3	2	0	0.0162	4.4448
SA_286	0.9997	2.475	0.348	1	23/80	K.NGDSVAQSYDMIDNAPEEKER.G	tr|H0C964|H0C964_STAAU,sp|A7WYX6|EFTU_STAA1,sp|A6TZ25|EFTU_STAA2,sp|Q2FJ92|EFTU_STAA3,sp|Q2G0N0|EFTU_STAA8,sp|A5IQA2|EFTU_STAA9,sp|Q2YSB3|EFTU_STAAB,sp|Q5HIC7|EFTU_STAAC,sp|A6QEK0|EFTU_STAAE,sp|P64028|EFTU_STAAM,sp|P99152|EFTU_STAAN,sp|Q6GJC0|EFTU_STAAR,sp|Q6GBT9|EFTU_STAAS,sp|A8YZP5|EFTU_STAAT,sp|P64029|EFTU_STAAW,tr|H1SMA0|H1SMA0_STAAU,tr|D2GDS5|D2GDS5_STAAU,tr|H4BMI4|H4BMI4_STAAU,tr|D2FJJ7|D2F…	3	2367.04	2367.03	790.017	Elongation factor Tu OS=Staphylococcus aureus subsp. aureus 21194 GN=tuf PE=3 SV=1	tuf	Surface-associated	4.02	2254.8	3.502	0	413.5	2	1	0.0083	4.2817
SA_286	0.9954	2.33	0.188	1	21/76	R.FGQDTDIANTVAFLASDKAK.Y	tr|F9KBM3|F9KBM3_STAAU,sp|Q5HGK2|FABG_STAAC,sp|P0A0H9|FABG_STAAM,sp|P99093|FABG_STAAN,sp|Q6GHK4|FABG_STAAR,sp|Q6G9Y2|FABG_STAAS,sp|P0A0I0|FABG_STAAW,tr|H1SKZ8|H1SKZ8_STAAU,tr|D2GFJ4|D2GFJ4_STAAU,tr|H4BQ50|H4BQ50_STAAU,tr|D2FLA3|D2FLA3_STAAU,tr|C5N4X1|C5N4X1_STAA3,tr|D6IZN5|D6IZN5_STAAU,tr|H7G303|H7G303_STAA5,tr|H3RXA5|H3RXA5_STAAU,tr|H4ATQ7|H4ATQ7_STAAU,tr|C8L459|C8L459_STAAU,tr|C8ARB4|C8ARB4_STA…	3	2111.07	2111.05	704.692	3-oxoacyl-[acyl-carrier-protein] reductase OS=Staphylococcus aureus subsp. aureus 21235 GN=fabG PE=3 SV=1	fabG	Surface-associated	4.43	3865.5	6.1492	0	483.2	2	1	0.013	2.3499
SA_ATCC35845	1	3.215	0.437	1	15/30	K.VAVSEPDVEDTISILR.G	tr|F9K932|F9K932_STAAU,sp|Q5HHB0|CLPB_STAAC,sp|Q99VB5|CLPB_STAAM,sp|Q7A6G6|CLPB_STAAN,sp|Q6GIB2|CLPB_STAAR,sp|Q6GAV1|CLPB_STAAS,sp|Q8NXE7|CLPB_STAAW,tr|D2GET8|D2GET8_STAAU,tr|H1SNC7|H1SNC7_STAAU,tr|H4BP44|H4BP44_STAAU,tr|D2FKJ9|D2FKJ9_STAAU,tr|C5N454|C5N454_STAA3,tr|D6IYW9|D6IYW9_STAAU,tr|H7G3Q7|H7G3Q7_STAA5,tr|H3RWJ8|H3RWJ8_STAAU,tr|H4ASQ3|H4ASQ3_STAAU,tr|C8AQL0|C8AQL0_STAAU,tr|C8L6G3|C8L6G3_STA…	2	1741.92	1741.91	871.962	ATP-dependent chaperone protein ClpB OS=Staphylococcus aureus subsp. aureus 21235 GN=clpB PE=3 SV=1	clpB	Surface-associated	3.92	3752	5.1607	0	380.4	2	0	0.009	4.8928
SA_894	0.9995	2.675	0.358	2	2012-11-24	K.RIQQLADYFNVPK.S	tr|D1QDT6|D1QDT6_STAAU,tr|H1SK72|H1SK72_STAAU,tr|H7G230|H7G230_STAA5,tr|H3RYA2|H3RYA2_STAAU,tr|D6UD07|D6UD07_STAAU,tr|H1T7K3|H1T7K3_STAAU,tr|F0DB50|F0DB50_STAAU,tr|H0AY66|H0AY66_STAAU,tr|C8KPW4|C8KPW4_STAAU,tr|H3Z2F0|H3Z2F0_STAAU,tr|D4U437|D4U437_STAAU,tr|H4EA57|H4EA57_STAAU,tr|E7MUT6|E7MUT6_STAAU,tr|H3XD92|H3XD92_STAAU,tr|H4CG47|H4CG47_STAAU,tr|H1SV20|H1SV20_STAAU,tr|E5TIF3|E5TIF3_STAAU,tr|H4EPW…	2	1590.87	1590.85	796.433	CI-like repressor OS=Staphylococcus aureus A9765 GN=SAPG_02737 PE=4 SV=1	SAPG_02737	Surface-associated	8.59	3160.3	10.3586	0	305.1	2	0	0.0165	3.7922
SA_286	0.9998	3.473	0.43	1	30/100	K.IAQDGVTVAVNKENDFVDELDKQQLK.A	tr|F3TMU3|F3TMU3_STAAU,sp|Q2FH48|PSTS_STAA3,sp|Q2FYP6|PSTS_STAA8,sp|Q2YXX9|PSTS_STAAB,sp|Q5HG31|PSTS_STAAC,sp|Q7A2S1|PSTS_STAAM,sp|Q7A5Q2|PSTS_STAAN,sp|Q6GH18|PSTS_STAAR,sp|Q6G9H1|PSTS_STAAS,sp|Q7A0X7|PSTS_STAAW,tr|H1SN16|H1SN16_STAAU,tr|D2GG31|D2GG31_STAAU,tr|H4BQK8|H4BQK8_STAAU,tr|D2FLS5|D2FLS5_STAAU,tr|D6J053|D6J053_STAAU,tr|C5N5E7|C5N5E7_STAA3,tr|H7G5S7|H7G5S7_STAA5,tr|H3RXT7|H3RXT7_STAAU,tr|…	3	2915.51	2915.49	972.837	Phosphate binding protein OS=Staphylococcus aureus subsp. aureus 21193 GN=pstS PE=4 SV=1	pstS	Surface-associated	4.23	3495.5	8.5317	0	1082.4	2	2	0.0249	5.9493
SA_286	0.9998	2.6	0.388	4	23/76	K.TIQDNSYALSRPLFIYVNEK.A	tr|D1QD18|D1QD18_STAAU,sp|Q2FH48|PSTS_STAA3,sp|Q2FYP6|PSTS_STAA8,sp|Q2YXX9|PSTS_STAAB,sp|Q5HG31|PSTS_STAAC,sp|Q7A2S1|PSTS_STAAM,sp|Q7A5Q2|PSTS_STAAN,sp|Q6GH18|PSTS_STAAR,sp|Q6G9H1|PSTS_STAAS,sp|Q7A0X7|PSTS_STAAW,tr|H1SN16|H1SN16_STAAU,tr|D2GG31|D2GG31_STAAU,tr|H4BQK8|H4BQK8_STAAU,tr|D2FLS5|D2FLS5_STAAU,tr|D6J053|D6J053_STAAU,tr|C5N5E7|C5N5E7_STAA3,tr|H7G5S7|H7G5S7_STAA5,tr|H3RXT7|H3RXT7_STAAU,tr|…	3	2370.24	2370.22	791.081	Phosphate-binding protein pstS OS=Staphylococcus aureus A9765 GN=SAPG_02469 PE=4 SV=1	pstS	Surface-associated	5.73	3852.9	5.7305	0	333.6	2	0	0.0136	4.6017
SA_ATCC9144	0.9996	2.338	0.34	1	14/22	R.AAADLLGQPLYK.Y	tr|H4HEB7|H4HEB7_STAAU,sp|A7WZT2|ENO_STAA1,sp|A6TZQ5|ENO_STAA2,sp|Q2FIL7|ENO_STAA3,sp|Q2G028|ENO_STAA8,sp|A5IQY0|ENO_STAA9,sp|Q2YSE8|ENO_STAAB,sp|Q5HHP1|ENO_STAAC,sp|A6QF85|ENO_STAAE,sp|P64078|ENO_STAAM,sp|P99088|ENO_STAAN,sp|Q6GIL4|ENO_STAAR,sp|Q6GB54|ENO_STAAS,sp|A8Z1A4|ENO_STAAT,sp|O69174|ENO_STAAU,sp|P64079|ENO_STAAW,tr|H1SQQ5|H1SQQ5_STAAU,tr|D2GEI5|D2GEI5_STAAU,tr|H4BN59|H4BN59_STAAU,tr|D2FK…	2	1258.7	1258.69	630.353	Phosphopyruvate hydratase OS=Staphylococcus aureus subsp. aureus CIG1096 GN=eno PE=4 SV=1	eno	Surface-associated	5.88	2813	7.8527	0	971.3	2	0	0.0099	3.4751
SA_280	0.9949	2.758	0.333	3	1934-12-01	R.GNPTVEVEVLTESGAFGR.A	tr|H4DY72|H4DY72_STAAU,sp|A7WZT2|ENO_STAA1,sp|A6TZQ5|ENO_STAA2,sp|Q2FIL7|ENO_STAA3,sp|Q2G028|ENO_STAA8,sp|A5IQY0|ENO_STAA9,sp|Q2YSE8|ENO_STAAB,sp|Q5HHP1|ENO_STAAC,sp|A6QF85|ENO_STAAE,sp|P64078|ENO_STAAM,sp|P99088|ENO_STAAN,sp|Q6GIL4|ENO_STAAR,sp|Q6GB54|ENO_STAAS,sp|A8Z1A4|ENO_STAAT,sp|O69174|ENO_STAAU,sp|P64079|ENO_STAAW,tr|H1SQQ5|H1SQQ5_STAAU,tr|D2GEI5|D2GEI5_STAAU,tr|H4BN59|H4BN59_STAAU,tr|D2FK…	2	1860.94	1860.92	931.468	Phosphopyruvate hydratase OS=Staphylococcus aureus subsp. aureus CIG1233 GN=eno PE=4 SV=1	eno	Surface-associated	4.25	3764.4	11.6481	0	172.4	2	0	0.0217	3.4939
SA_844	0.9081	1.852	0.134	5	2012-10-26	R.DYLNFGPSEGENVE.-	tr|H4FTY5|H4FTY5_STAAU,sp|Q2G0W9|Y405_STAA8,sp|Q2FJJ6|Y419_STAA3,sp|Q5HIN1|Y486_STAAC,tr|H3RVY3|H3RVY3_STAAU,tr|F4FPB6|F4FPB6_STAAU,tr|H0AXE8|H0AXE8_STAAU,tr|D4U9M3|D4U9M3_STAAU,tr|H0CZY4|H0CZY4_STAAU,tr|H4E912|H4E912_STAAU,tr|E7MXY7|E7MXY7_STAAU,tr|H3ZZ83|H3ZZ83_STAAU,tr|H3X9H7|H3X9H7_STAAU,tr|H1TF53|H1TF53_STAAU,tr|H4CBV3|H4CBV3_STAAU,tr|E5TNS9|E5TNS9_STAAU,tr|H6LQL3|H6LQL3_STAAU,tr|D1QBE7|D1QB…	2	1568.67	1568.66	785.339	Tandem lipoprotein OS=Staphylococcus aureus subsp. aureus IS-157 GN=IS157_1483 PE=4 SV=1	IS157_1483	Surface-associated	3.79	3085	2.3557	0	194.6	2	0	0.0037	0.8822
SA_ATCC9144	0.9889	1.94	0.168	1	2012-11-22	R.LLNNPELLLM[147.04]EG.-	sp|Q5HGY9|ODP2_STAAC,sp|P65635|ODP2_STAAM,sp|P65636|ODP2_STAAN,sp|Q6GHZ0|ODP2_STAAR,sp|Q6GAB9|ODP2_STAAS,sp|Q59821|ODP2_STAAU,sp|Q8NX76|ODP2_STAAW,tr|D2GF59|D2GF59_STAAU,tr|H1SLC8|H1SLC8_STAAU,tr|H4BPG2|H4BPG2_STAAU,tr|D2FKW8|D2FKW8_STAAU,tr|D6IZ90|D6IZ90_STAAU,tr|C5N4H9|C5N4H9_STAA3,tr|H7G3D8|H7G3D8_STAA5,tr|H4AT21|H4AT21_STAAU,tr|H3RWW9|H3RWW9_STAAU,tr|C8AQY0|C8AQY0_STAAU,tr|H3TVG3|H3TVG3_STAAU…	2	1370.72	1370.71	686.363	Dihydrolipoyllysine-residue acetyltransferase component of pyruvate dehydrogenase complex OS=Staphylococcus aureus (strain COL) GN=pdhC PE=3 SV=1	pdhC	Surface-associated	3.79	3741.8	8.9602	0	491.7	2	0	0.0123	1.6705
SA_700	1	4.143	0.475	1	20/28	K.SIFQISDEINELAVK.A	tr|H4D998|H4D998_STAAU,sp|Q5HGY9|ODP2_STAAC,sp|P65635|ODP2_STAAM,sp|P65636|ODP2_STAAN,sp|Q6GHZ0|ODP2_STAAR,sp|Q6GAB9|ODP2_STAAS,sp|Q59821|ODP2_STAAU,sp|Q8NX76|ODP2_STAAW,tr|D2GF59|D2GF59_STAAU,tr|H1SLC8|H1SLC8_STAAU,tr|H4BPG2|H4BPG2_STAAU,tr|D2FKW8|D2FKW8_STAAU,tr|D6IZ90|D6IZ90_STAAU,tr|C5N4H9|C5N4H9_STAA3,tr|H7G3D8|H7G3D8_STAA5,tr|H4AT21|H4AT21_STAAU,tr|H3RWW9|H3RWW9_STAAU,tr|C8AQY0|C8AQY0_STAAU…	2	1704.9	1704.89	853.454	Dihydrolipoyllysine-residue acetyltransferase component of pyruvate dehydrogenase complex OS=Staphylococcus aureus subsp. aureus CIGC340D GN=pdhC PE=4 SV=1	pdhC	Surface-associated	4.14	4324.5	3.6323	0	1405.6	2	0	0.0062	5.8642
SA_ATCC35845	0.9795	1.563	0.169	1	2012-09-14	R.LNVLDLQR.L	tr|H6LM09|H6LM09_STAAU,sp|Q5HH38|MENB_STAAC,sp|Q99V48|MENB_STAAM,sp|Q7A6A9|MENB_STAAN,sp|Q6GI37|MENB_STAAR,sp|Q6GAG7|MENB_STAAS,sp|Q8NXA0|MENB_STAAW,tr|H1SQ38|H1SQ38_STAAU,tr|D2GF11|D2GF11_STAAU,tr|H4BPB3|H4BPB3_STAAU,tr|D2FKR9|D2FKR9_STAAU,tr|C5N4C5|C5N4C5_STAA3,tr|D6IZ42|D6IZ42_STAAU,tr|H7G3I9|H7G3I9_STAA5,tr|H3RWS1|H3RWS1_STAAU,tr|H4ASX2|H4ASX2_STAAU,tr|C8AQT2|C8AQT2_STAAU,tr|C8L533|C8L533_STA…	2	969.568	969.561	485.788	Dihydroxynaphthoic acid synthetase OS=Staphylococcus aureus subsp. aureus VC40 GN=SAVC_04395 PE=4 SV=1	SAVC_04395	Surface-associated	5.84	2591.7	7.6164	0	371.5	2	0	0.0074	1.2366
SA_286	1	3.671	0.575	1	19/32	K.LSVILVGNDGASQSYVR.S	tr|H4FVD9|H4FVD9_STAAU,sp|A7X0V3|FOLD_STAA1,sp|A6U0N1|FOLD_STAA2,sp|Q2FI15|FOLD_STAA3,sp|Q2FZJ6|FOLD_STAA8,sp|A5IRV0|FOLD_STAA9,sp|Q2YX11|FOLD_STAAB,sp|Q5HH21|FOLD_STAAC,sp|A6QFS2|FOLD_STAAE,sp|Q99V34|FOLD_STAAM,sp|Q7A697|FOLD_STAAN,sp|Q6GI21|FOLD_STAAR,sp|Q6GAF0|FOLD_STAAS,sp|A8Z1K5|FOLD_STAAT,sp|Q8NX95|FOLD_STAAW,tr|H1SQ55|H1SQ55_STAAU,tr|D2GF29|D2GF29_STAAU,tr|H4BPD1|H4BPD1_STAAU,tr|D2FKT7|D2F…	2	1776.95	1776.94	889.476	Tetrahydrofolate dehydrogenase\cyclohydrolase, NAD(P)-binding domain protein OS=Staphylococcus aureus subsp. aureus IS-157 GN=IS157_2749 PE=4 SV=1	IS157_2749	Surface-associated	5.84	3057.8	6.8017	0	1194.5	2	0	0.0121	6.2652
SA_286	0.9947	3.76	0.401	1	16/34	L.FNAIKDTVTAAINNDGAK.L	tr|D2N6E6|D2N6E6_STAA5,tr|H1SL55|H1SL55_STAAU,tr|H4BPR3|H4BPR3_STAAU,tr|D2GFD6|D2GFD6_STAAU,tr|D2FL47|D2FL47_STAAU,tr|D6IZG8|D6IZG8_STAAU,tr|C5N4R5|C5N4R5_STAA3,tr|H7G361|H7G361_STAA5,tr|H4ATJ9|H4ATJ9_STAAU,tr|H3RX46|H3RX46_STAAU,tr|H3TPT4|H3TPT4_STAAU,tr|C8AR58|C8AR58_STAAU,tr|C8L4B7|C8L4B7_STAAU,tr|C8N642|C8N642_STAAU,tr|H3TXH0|H3TXH0_STAAU,tr|C8AB40|C8AB40_STAAU,tr|H4B106|H4B106_STAAU,tr|H1TDS…	2	1861.96	1861.95	931.984	Conserved domain protein OS=Staphylococcus aureus (strain MRSA ST398 \ isolate S0385) GN=SAPIG1170 PE=4 SV=1	SAPIG1170	N/A	5.96	2752.9	2.4678	0	632.8	1	1	0.0046	5.0575
SA_286	0.9067	2.695	0.166	1	24/68	K.QNEQFFYDNASIIIDELR.N	tr|H0CJA4|H0CJA4_STAAU,tr|H7G4D9|H7G4D9_STAA5,tr|D2NA77|D2NA77_STAA5	3	2214.16	2214.06	739.027	EcoRII C-terminal domain protein OS=Staphylococcus aureus subsp. aureus 21331 GN=SA21331_0973 PE=4 SV=1	SA21331_0973	N/A	3.92	2755.3	43.3434	0	806.6	2	0	0.0961	2.5502
SA_OV8	0.9999	2.588	0.428	1	2012-12-28	K.VTIDNIGTLTTYIAK.-	tr|F9K938|F9K938_STAAU,sp|Q7A6H3|Y829_STAAN,sp|Q2YWW3|Y837_STAAB,sp|Q6GAV8|Y838_STAAS,sp|Q7A1B6|Y850_STAAW,sp|Q2FIA7|Y871_STAA3,sp|Q2FZT4|Y906_STAA8,sp|Q6GIC0|Y930_STAAR,sp|Q99VC2|Y968_STAAM,sp|Q5HHB6|Y973_STAAC,tr|D2GET1|D2GET1_STAAU,tr|H1SND3|H1SND3_STAAU,tr|H4BP38|H4BP38_STAAU,tr|D2FKJ2|D2FKJ2_STAAU,tr|D6IYW2|D6IYW2_STAAU,tr|C5N449|C5N449_STAA3,tr|H7G3R6|H7G3R6_STAA5,tr|H3RWJ2|H3RWJ2_STAAU,tr|…	2	1621.9	1621.89	811.954	FAH family protein OS=Staphylococcus aureus subsp. aureus 21235 GN=SA21235_1000 PE=4 SV=1	SA21235_1000	N/A	5.81	3881.9	4.1874	0	399.8	2	0	0.0068	4.2337
SA_U17	0.9998	2.343	0.347	1	21/64	K.EVGLTQEEAKEQTALRK.A	tr|H3X2W1|H3X2W1_STAAU,sp|P60076|Y1176_STAAN,sp|P60078|Y1228_STAAW,sp|Q6G9L7|Y1281_STAAS,sp|P60074|Y1341_STAAM,sp|Q6GH65|Y1351_STAAR,sp|Q5HG78|Y1376_STAAC,tr|D2GFY3|D2GFY3_STAAU,tr|H1SN62|H1SN62_STAAU,tr|H4BQG1|H4BQG1_STAAU,tr|D2FLM2|D2FLM2_STAAU,tr|C5N597|C5N597_STAA3,tr|D6J007|D6J007_STAAU,tr|H7G5X7|H7G5X7_STAA5,tr|H3RXP2|H3RXP2_STAAU,tr|H4AVZ5|H4AVZ5_STAAU,tr|C8L3U8|C8L3U8_STAAU,tr|C8ARN4|C8AR…	3	1929.03	1929.02	644.013	PF05979 family protein OS=Staphylococcus aureus subsp. aureus IS-3 GN=IS3_1137 PE=4 SV=1	IS3_1137	N/A	4.95	1675.3	5.6417	0	410.1	2	1	0.0109	4.2471
SA_PE1	0.9969	2.258	0.25	1	13/28	K.VIDPEGNDVTPEKIK.E	tr|H3X2W1|H3X2W1_STAAU,sp|P60076|Y1176_STAAN,sp|P60078|Y1228_STAAW,sp|Q6G9L7|Y1281_STAAS,sp|P60074|Y1341_STAAM,sp|Q6GH65|Y1351_STAAR,sp|Q5HG78|Y1376_STAAC,tr|D2GFY3|D2GFY3_STAAU,tr|H1SN62|H1SN62_STAAU,tr|H4BQG1|H4BQG1_STAAU,tr|D2FLM2|D2FLM2_STAAU,tr|C5N597|C5N597_STAA3,tr|D6J007|D6J007_STAAU,tr|H7G5X7|H7G5X7_STAA5,tr|H3RXP2|H3RXP2_STAAU,tr|H4AVZ5|H4AVZ5_STAAU,tr|C8L3U8|C8L3U8_STAAU,tr|C8ARN4|C8AR…	2	1652.87	1652.86	827.438	PF05979 family protein OS=Staphylococcus aureus subsp. aureus IS-3 GN=IS3_1137 PE=4 SV=1	IS3_1137	N/A	4.32	1516.8	6.9491	0	248.1	2	1	0.0115	2.5583
SA_ATCC35845	0.9749	1.369	0.306	2	2012-10-18	K.VEKAVDENYK.E	tr|Q931W8|Q931W8_STAAM,tr|A0EWM6|A0EWM6_9CAUD,tr|H4ABD6|H4ABD6_STAAU,tr|H4BNI7|H4BNI7_STAAU,tr|D2FN79|D2FN79_STAAU,tr|H4ATE8|H4ATE8_STAAU,tr|C8L244|C8L244_STAAU,tr|H3TYR8|H3TYR8_STAAU,tr|C8MZC2|C8MZC2_STAAU,tr|C8LIY3|C8LIY3_STAAU,tr|C8LWB0|C8LWB0_STAAU,tr|H3X5U0|H3X5U0_STAAU,tr|D2UNG0|D2UNG0_STAAU,tr|F5WBT8|F5WBT8_STAAU,tr|C8MGA1|C8MGA1_STAAU,tr|H4HEL9|H4HEL9_STAAU,tr|C8MXW1|C8MXW1_STAAU,tr|C8MP0…	2	1193.6	1193.59	597.804	Phi ETA orf 56-like protein OS=Staphylococcus aureus (strain Mu50 \ ATCC 700699) GN=SAV0904 PE=4 SV=1	SAV0904	N/A	4.68	812.6	4.182	0	269.6	2	1	0.005	1.5781
SA_ATCC9144	0.9455	3.526	0.339	1	17/34	S.NSPIDLNSTEISLNNLER.I	tr|C8LUZ1|C8LUZ1_STAAU,tr|H4EVB6|H4EVB6_STAAU,tr|C8M921|C8M921_STAAU,tr|F9K702|F9K702_STAAU	2	2028.03	2028.01	1015.01	Predicted protein OS=Staphylococcus aureus A6300 GN=SAIG_02616 PE=4 SV=1	SAIG_02616	N/A	4.14	3642	9.7535	0	923	1	0	0.0198	4.4282
SA_844	1	3.228	0.478	1	16/28	V.DYTGQAMVTDPNYQQ.-	tr|D2UHJ5|D2UHJ5_STAAU,sp|Q7A3W5|Y2158_STAAN,sp|Q2YZ16|Y2248_STAAB,sp|Q6G6V2|Y2259_STAAS,sp|Q8NV41|Y2289_STAAW,sp|Q2FEC8|Y2315_STAA3,sp|Q5HDI7|Y2365_STAAC,sp|Q99RQ9|Y2368_STAAM,sp|Q6GE63|Y2457_STAAR,sp|Q2FVQ2|Y2650_STAA8,tr|D2GJY8|D2GJY8_STAAU,tr|H4BK81|H4BK81_STAAU,tr|H1SMW1|H1SMW1_STAAU,tr|D2FPT3|D2FPT3_STAAU,tr|C5MZR3|C5MZR3_STAA3,tr|D6J319|D6J319_STAAU,tr|H7G404|H7G404_STAA5,tr|H3RUW8|H3RUW8_…	2	1729.74	1729.73	865.87	Predicted protein OS=Staphylococcus aureus subsp. aureus H19 GN=SAUG_01466 PE=4 SV=1	SAUG_01466	N/A	3.56	2093.8	6.6984	0	562.8	1	0	0.0116	5.2038
SA_844	0.9031	1.937	0.324	1	2012-12-20	V.FSFKDPNANGK.Y	tr|D2UHJ5|D2UHJ5_STAAU,sp|Q7A3W5|Y2158_STAAN,sp|Q2YZ16|Y2248_STAAB,sp|Q6G6V2|Y2259_STAAS,sp|Q8NV41|Y2289_STAAW,sp|Q2FEC8|Y2315_STAA3,sp|Q5HDI7|Y2365_STAAC,sp|Q99RQ9|Y2368_STAAM,sp|Q2FVQ2|Y2650_STAA8,tr|H4BK81|H4BK81_STAAU,tr|D2FPT3|D2FPT3_STAAU,tr|C5MZR3|C5MZR3_STAA3,tr|H3RUW8|H3RUW8_STAAU,tr|H4APF8|H4APF8_STAAU,tr|C8L5U7|C8L5U7_STAAU,tr|C8N3F5|C8N3F5_STAAU,tr|H3U2Q2|H3U2Q2_STAAU,tr|H4AXC2|H4AXC2…	2	1223.6	1223.59	612.804	Predicted protein OS=Staphylococcus aureus subsp. aureus H19 GN=SAUG_01466 PE=4 SV=1	SAUG_01466	N/A	8.59	1223.8	5.9562	0	337.3	1	1	0.0073	2.8619
SA_286	0.9924	1.916	0.162	1	2012-11-16	-.MGIIAGIIK.F	tr|H9BRQ6|H9BRQ6_STAAU,sp|P0C7X8|PSMA1_STAA1,sp|P0C7X9|PSMA1_STAA2,sp|P0C7Y0|PSMA1_STAA3,sp|P0C7Y1|PSMA1_STAA8,sp|P0C7Y2|PSMA1_STAA9,sp|P0C7Y3|PSMA1_STAAB,sp|P0C7Y4|PSMA1_STAAC,sp|P0C7Y5|PSMA1_STAAE,sp|P0C7Y6|PSMA1_STAAM,sp|P0C7Y7|PSMA1_STAAN,sp|P0C7Y8|PSMA1_STAAR,sp|P0C7Y9|PSMA1_STAAS,sp|A8Z0V1|PSMA1_STAAT,sp|A9JX05|PSMA1_STAAW,sp|P0C7Z0|PSMA2_STAA1,sp|P0C7Z1|PSMA2_STAA2,sp|P0C7Z2|PSMA2_STAA3,sp…	2	914.569	914.562	458.288	Psm alpha-2 OS=Staphylococcus aureus GN=psm alpha-2 PE=4 SV=1	psm alpha-2	N/A	8.5	3122.7	7.7462	0	557.4	2	0	0.0071	1.7796
SA_894	1	3.336	0.523	1	16/28	Q.VDNDAYDDNEIEIIR.S	tr|H4HM50|H4HM50_STAAU,sp|Q2YSH7|Y704_STAAB,sp|Q7A6R6|Y707_STAAN,sp|Q7A1G5|Y714_STAAW,sp|Q6GB78|Y717_STAAS,sp|Q2FIN9|Y736_STAA3,sp|Q99VM3|Y752_STAAM,sp|Q2G055|Y767_STAA8,sp|Q6GIN9|Y806_STAAR,sp|Q5HHR8|Y815_STAAC,tr|D2GEG0|D2GEG0_STAAU,tr|H1SPQ4|H1SPQ4_STAAU,tr|H4BN34|H4BN34_STAAU,tr|D2FK68|D2FK68_STAAU,tr|C5N3K3|C5N3K3_STAA3,tr|D6IYG4|D6IYG4_STAAU,tr|H7G526|H7G526_STAA5,tr|H3RW44|H3RW44_STAAU,tr|…	2	1792.82	1792.81	897.413	Putative binding protein OS=Staphylococcus aureus subsp. aureus CIG290 GN=SACIG290_1343 PE=4 SV=1	SACIG290_1343	N/A	3.66	2707	5.9058	0	911.3	1	0	0.0106	5.623
SA_ATCC9144	0.9062	1.745	0.028	1	14/40	K.HLEEVDIRMDK.-	tr|H0CBY8|H0CBY8_STAAU,tr|D2GJ64|D2GJ64_STAAU,tr|H1SNX9|H1SNX9_STAAU,tr|H4BM33|H4BM33_STAAU,tr|D2FJ47|D2FJ47_STAAU,tr|D6IXF7|D6IXF7_STAAU,tr|C5N1R0|C5N1R0_STAA3,tr|H7G4U2|H7G4U2_STAA5,tr|H3RVR1|H3RVR1_STAAU,tr|H4ARF7|H4ARF7_STAAU,tr|C8L7P8|C8L7P8_STAAU,tr|C8AMB6|C8AMB6_STAAU,tr|H3TUS3|H3TUS3_STAAU,tr|C8N1M9|C8N1M9_STAAU,tr|H3TWT7|H3TWT7_STAAU,tr|C8A838|C8A838_STAAU,tr|H4AYT9|H4AYT9_STAAU,tr|H1T9X…	3	1383.69	1383.68	462.235	Putative uncharacterized protein (Fragment) OS=Staphylococcus aureus subsp. aureus 21194 GN=SA21194_0201 PE=4 SV=1	SA21194_0201	N/A	4.75	1581.5	6.3459	0	308	2	1	0.0088	0.0418
SA_PE1	0.9912	3.219	0.385	1	17/28	K.TEDINQTKQDIQDTL.N	tr|Q7A176|Q7A176_STAAW,tr|H1SLE4|H1SLE4_STAAU,tr|H4BPE6|H4BPE6_STAAU,tr|C5N4G1|C5N4G1_STAA3,tr|H7G3F6|H7G3F6_STAA5,tr|H4AT05|H4AT05_STAAU,tr|H3RWV3|H3RWV3_STAAU,tr|H3TVW1|H3TVW1_STAAU,tr|C8AQW4|C8AQW4_STAAU,tr|H3TXQ5|H3TXQ5_STAAU,tr|C8AAU8|C8AAU8_STAAU,tr|H4B0V7|H4B0V7_STAAU,tr|H1TAY7|H1TAY7_STAAU,tr|D6UBK6|D6UBK6_STAAU,tr|H3XHL9|H3XHL9_STAAU,tr|E5TTL5|E5TTL5_STAAU,tr|H4DHZ7|H4DHZ7_STAAU,tr|F0DG8…	2	1760.86	1760.84	881.429	Putative uncharacterized protein MW0961 OS=Staphylococcus aureus (strain MW2) GN=MW0961 PE=4 SV=1	MW0961	N/A	3.84	2572.5	6.9773	0	839.2	1	1	0.0123	4.5157
SA_286	0.9984	2.019	0.29	2	14/44	K.LVNITIKEIEER.T	tr|Q7A100|Q7A100_STAAW,tr|H4BQD7|H4BQD7_STAAU,tr|D2GFV8|D2GFV8_STAAU,tr|H1SN86|H1SN86_STAAU,tr|D2FLK2|D2FLK2_STAAU,tr|C5N572|C5N572_STAA3,tr|D6IZY3|D6IZY3_STAAU,tr|H7G9A5|H7G9A5_STAA5,tr|H3RXL8|H3RXL8_STAAU,tr|H4AW21|H4AW21_STAAU,tr|C8ARL0|C8ARL0_STAAU,tr|C8L3X2|C8L3X2_STAAU,tr|H3TRI0|H3TRI0_STAAU,tr|C8N5P7|C8N5P7_STAAU,tr|H3U121|H3U121_STAAU,tr|C8ABJ3|C8ABJ3_STAAU,tr|H4B1F5|H4B1F5_STAAU,tr|H1TDC…	3	1455.84	1455.83	486.284	Putative uncharacterized protein MW1204 OS=Staphylococcus aureus (strain MW2) GN=MW1204 PE=4 SV=1	MW1204	N/A	4.79	2811.3	5.3466	0	182.9	2	1	0.0078	3.2427
SA_280	0.9831	1.943	0.172	5	14/52	K.GNVKETVGNVTDNK.N	tr|D3EUT3|D3EUT3_STAA4,sp|Q7A593|Y1452_STAAN,sp|Q6G8U4|Y1561_STAAS,sp|Q7A0R0|Y1575_STAAW,sp|Q2FGA1|Y1582_STAA3,sp|Q99TM4|Y1625_STAAM,sp|Q5HFD7|Y1680_STAAC,sp|Q6GG78|Y1705_STAAR,sp|Q2FXV1|Y1730_STAA8,sp|Q7A6L9|Y772_STAAN,sp|Q6GB15|Y782_STAAS,sp|Q7A1E3|Y793_STAAW,sp|Q2FIG2|Y816_STAA3,sp|Q99VG5|Y840_STAAM,sp|Q2FZY9|Y845_STAA8,sp|Q6GIH6|Y874_STAAR,sp|Q5HHH4|Y912_STAAC,tr|D2GGX7|D2GGX7_STAAU,tr|H1SQK2…	3	1473.76	1473.74	492.255	Putative uncharacterized protein OS=Staphylococcus aureus (strain 04-02981) GN=SA2981_0795 PE=4 SV=1	SA2981_0795	N/A	6.07	1070.5	11.173	0	206.2	2	1	0.0165	1.5279
SA_587	0.9998	2.179	0.423	2	2012-11-22	-.MLTFSEQNALAK.I	tr|D3EWH3|D3EWH3_STAA4,tr|C8KWC3|C8KWC3_STAAU	2	1351.69	1351.68	676.848	Putative uncharacterized protein OS=Staphylococcus aureus (strain 04-02981) GN=SA2981_1385 PE=4 SV=1	SA2981_1385	N/A	5.75	2553.8	6.2791	0	268.3	2	0	0.0085	3.7384
SA_OV8	0.9074	1.793	0.099	8	2012-10-18	K.SLDTPIKINL.-	tr|Q2YZ03|Q2YZ03_STAAB,tr|F0DA52|F0DA52_STAAU,tr|F9KCB0|F9KCB0_STAAU,tr|F0D4M2|F0D4M2_STAAU,tr|G0LPE3|G0LPE3_STAAU,tr|F9KY69|F9KY69_STAAU,tr|D8HER6|D8HER6_STAAF,tr|D9RD29|D9RD29_STAAJ	2	1112.65	1112.64	557.329	Putative uncharacterized protein OS=Staphylococcus aureus (strain bovine RF122 \ ET3-1) GN=SAB2261 PE=4 SV=1	SAB2261	N/A	5.55	3515.8	4.4857	0	288.5	2	1	0.005	0.6252
SA_286	0.9994	2.447	0.261	1	2012-12-20	R.FEEQFQQLSPK.V	tr|A5IPF0|A5IPF0_STAA9,sp|Q5HJ91|ESXA_STAAC,sp|P0C046|ESXA_STAAE,sp|Q99WU4|ESXA_STAAM,sp|Q7A7S4|ESXA_STAAN,sp|Q6GK29|ESXA_STAAR,sp|Q6GCJ0|ESXA_STAAS,sp|Q7A1V4|ESXA_STAAW,tr|D2GIV3|D2GIV3_STAAU,tr|H1SP64|H1SP64_STAAU,tr|H4BLU1|H4BLU1_STAAU,tr|D2FIT7|D2FIT7_STAAU,tr|D6J494|D6J494_STAAU,tr|C5N1F7|C5N1F7_STAA3,tr|H7G4Q2|H7G4Q2_STAA5,tr|H4AR65|H4AR65_STAAU,tr|H3RVG3|H3RVG3_STAAU,tr|C8L7F6|C8L7F6_STAAU…	2	1379.68	1379.67	690.843	Putative uncharacterized protein OS=Staphylococcus aureus (strain JH9) GN=SaurJH9_0266 PE=4 SV=1	SaurJH9_0266	N/A	4.53	2288.3	5.6452	0	652.5	2	0	0.0078	3.1041
SA_700	1	3.848	0.44	1	19/32	K.TQALQQLPNFQTALNAA.N	tr|A5IVE9|A5IVE9_STAA9,sp|Q7A3W5|Y2158_STAAN,sp|Q6G6V2|Y2259_STAAS,sp|Q8NV41|Y2289_STAAW,sp|Q99RQ9|Y2368_STAAM,tr|H4BK81|H4BK81_STAAU,tr|D2FPT3|D2FPT3_STAAU,tr|C5MZR3|C5MZR3_STAA3,tr|H4APF8|H4APF8_STAAU,tr|C8L5U7|C8L5U7_STAAU,tr|C8N3F5|C8N3F5_STAAU,tr|H3U2Q2|H3U2Q2_STAAU,tr|H4AXC2|H4AXC2_STAAU,tr|H1TCP1|H1TCP1_STAAU,tr|D6UFV0|D6UFV0_STAAU,tr|H3XLV4|H3XLV4_STAAU,tr|E5TYE9|E5TYE9_STAAU,tr|C8LN34|C8…	2	1827.96	1827.95	914.981	Putative uncharacterized protein OS=Staphylococcus aureus (strain JH9) GN=SaurJH9_2392 PE=4 SV=1	SaurJH9_2392	N/A	5.19	3956.2	6.2296	0	928.8	1	0	0.0114	5.4061
SA_894	0.999	2.038	0.319	1	14/22	K.LLANNTPYSISK.N	tr|D9RGN7|D9RGN7_STAAJ,tr|D2FLJ0|D2FLJ0_STAAU,tr|D2ULS5|D2ULS5_STAAU,tr|G7ZN58|G7ZN58_STAAU	2	1319.72	1319.71	660.861	Putative uncharacterized protein OS=Staphylococcus aureus (strain JKD6159) GN=SAA6159_01165 PE=4 SV=1	SAA6159_01165	N/A	8.59	1763.8	5.0691	0	582.9	2	0	0.0067	2.9196
SA_700	1	3.994	0.572	1	32/76	R.VIAHLPNFESDTDTFVATYR.L	tr|D2N586|D2N586_STAA5,tr|D2GE84|D2GE84_STAAU,tr|H1SPX6|H1SPX6_STAAU,tr|H4BMW2|H4BMW2_STAAU,tr|D2FJZ0|D2FJZ0_STAAU,tr|C5N3C3|C5N3C3_STAA3,tr|H7G5A5|H7G5A5_STAA5,tr|H3RZA9|H3RZA9_STAAU,tr|H4AS85|H4AS85_STAAU,tr|C8L1X8|C8L1X8_STAAU,tr|H3TQG0|H3TQG0_STAAU,tr|H3U3U4|H3U3U4_STAAU,tr|C8N3X2|C8N3X2_STAAU,tr|H4AZK6|H4AZK6_STAAU,tr|D6UCG8|D6UCG8_STAAU,tr|H1TCI1|H1TCI1_STAAU,tr|H3XJK2|H3XJK2_STAAU,tr|E5TWI…	3	2295.13	2295.12	766.046	Putative uncharacterized protein OS=Staphylococcus aureus (strain MRSA ST398 \ isolate S0385) GN=SAPIG0756 PE=4 SV=1	SAPIG0756	N/A	4.54	3764.7	6.44	0	1591.2	2	0	0.0148	8.0813
SA_U17	1	3.357	0.5	1	28/72	R.LNHQQDFIDATFTALKSDR.T	tr|D2N586|D2N586_STAA5,tr|D2GE84|D2GE84_STAAU,tr|H1SPX6|H1SPX6_STAAU,tr|H4BMW2|H4BMW2_STAAU,tr|D2FJZ0|D2FJZ0_STAAU,tr|C5N3C3|C5N3C3_STAA3,tr|D6IY87|D6IY87_STAAU,tr|H7G5A5|H7G5A5_STAA5,tr|H3RZA9|H3RZA9_STAAU,tr|H4AS85|H4AS85_STAAU,tr|C8L1X8|C8L1X8_STAAU,tr|C8APY7|C8APY7_STAAU,tr|H3TQG0|H3TQG0_STAAU,tr|H3U3U4|H3U3U4_STAAU,tr|C8N3X2|C8N3X2_STAAU,tr|C8A9W7|C8A9W7_STAAU,tr|H4AZK6|H4AZK6_STAAU,tr|D6UCG…	3	2219.11	2219.1	740.706	Putative uncharacterized protein OS=Staphylococcus aureus (strain MRSA ST398 \ isolate S0385) GN=SAPIG0756 PE=4 SV=1	SAPIG0756	N/A	5.3	3789.8	4.9502	0	743.9	2	1	0.011	6.8571
SA_92	0.9999	2.796	0.376	4	17/60	-.M[147.04]SLENQLAELKYDYVR.L	tr|D2N9J3|D2N9J3_STAA5,tr|D2GJM7|D2GJM7_STAAU,tr|H4BJX3|H4BJX3_STAAU,tr|H1SNN7|H1SNN7_STAAU,tr|D2FP99|D2FP99_STAAU,tr|D6J2Q1|D6J2Q1_STAAU,tr|C5MZE8|C5MZE8_STAA3,tr|H7G980|H7G980_STAA5,tr|H3RUK8|H3RUK8_STAAU,tr|H4AP50|H4AP50_STAAU,tr|C8AMS6|C8AMS6_STAAU,tr|H3TQ30|H3TQ30_STAAU,tr|C8L660|C8L660_STAAU,tr|H3U0M1|H3U0M1_STAAU,tr|C8N349|C8N349_STAAU,tr|C8A8J3|C8A8J3_STAAU,tr|H4AWI8|H4AWI8_STAAU,tr|H1TBL…	3	1986.99	1986.97	663.331	Putative uncharacterized protein OS=Staphylococcus aureus (strain MRSA ST398 \ isolate S0385) GN=SAPIG2311 PE=4 SV=1	SAPIG2311	N/A	4.68	3559.1	7.4372	0	284.9	2	1	0.0148	4.8109
SA_700	1	3.977	0.523	1	20/26	R.NIEAYEQEINEIIR.K	tr|A6QEA4|A6QEA4_STAAE,tr|D2GJA8|D2GJA8_STAAU,tr|H4BM82|H4BM82_STAAU,tr|H1SJR3|H1SJR3_STAAU,tr|D6IXJ7|D6IXJ7_STAAU,tr|C5N1W6|C5N1W6_STAA3,tr|H7G6N5|H7G6N5_STAA5,tr|H3RVY5|H3RVY5_STAAU,tr|H4ARK5|H4ARK5_STAAU,tr|C8AMF7|C8AMF7_STAAU,tr|H3TRQ2|H3TRQ2_STAAU,tr|C8L7U8|C8L7U8_STAAU,tr|C8N551|C8N551_STAAU,tr|H3TWP1|H3TWP1_STAAU,tr|C8A876|C8A876_STAAU,tr|H4AZ16|H4AZ16_STAAU,tr|D6UDP6|D6UDP6_STAAU,tr|H1TA2…	2	1732.87	1732.86	867.439	Putative uncharacterized protein OS=Staphylococcus aureus (strain Newman) GN=NWMN_0414 PE=4 SV=1	NWMN_0414	N/A	4.09	4227.3	5.937	0	1868.6	2	0	0.0103	6.1818
SA_844	0.9999	2.87	0.416	1	15/28	K.DLEM[147.04]SDNVLNGDLFR.F	tr|A6QF27|A6QF27_STAAE,sp|Q2FIS2|LTAS_STAA3,sp|Q2G093|LTAS_STAA8,sp|Q2YSL2|LTAS_STAAB,sp|Q5HHV4|LTAS_STAAC,sp|Q99VQ4|LTAS_STAAM,sp|Q7A6U1|LTAS_STAAN,sp|Q6GIS3|LTAS_STAAR,sp|Q6GBB1|LTAS_STAAS,sp|Q7A1I3|LTAS_STAAW,tr|D2GEC5|D2GEC5_STAAU,tr|H1SPT6|H1SPT6_STAAU,tr|H4BN01|H4BN01_STAAU,tr|D2FK31|D2FK31_STAAU,tr|C5N3G5|C5N3G5_STAA3,tr|D6IYC8|D6IYC8_STAAU,tr|H7G564|H7G564_STAA5,tr|H4ASC4|H4ASC4_STAAU,tr|…	2	1752.81	1752.8	877.407	Putative uncharacterized protein OS=Staphylococcus aureus (strain Newman) GN=NWMN_0687 PE=4 SV=1	NWMN_0687	N/A	3.84	3619.1	6.0405	0	522.4	2	0	0.0106	4.4287
SA_286	1	2.842	0.456	1	16/22	R.IQSTQALYELFK.S	tr|A6QF77|A6QF77_STAAE,sp|Q2YSF6|Y724_STAAB,sp|Q7A6Q5|Y724_STAAN,sp|Q8NXL7|Y731_STAAW,sp|Q6GB61|Y734_STAAS,sp|Q2FIM4|Y753_STAA3,sp|Q99VK8|Y769_STAAM,sp|Q2G035|Y792_STAA8,sp|Q6GIM1|Y825_STAAR,sp|Q5HHP9|Y834_STAAC,tr|H1SQR2|H1SQR2_STAAU,tr|D2GEH8|D2GEH8_STAAU,tr|H4BN52|H4BN52_STAAU,tr|D2FK86|D2FK86_STAAU,tr|D6IYI2|D6IYI2_STAAU,tr|C5N3M1|C5N3M1_STAA3,tr|H7G506|H7G506_STAA5,tr|H3RW61|H3RW61_STAAU,tr|…	2	1439.78	1439.77	720.89	Putative uncharacterized protein OS=Staphylococcus aureus (strain Newman) GN=NWMN_0737 PE=4 SV=1	NWMN_0737	N/A	6	3906	8.1149	0	793.4	2	0	0.0117	4.8951
SA_280	0.9968	1.495	0.333	1	2012-10-18	K.LLSSLGVNIK.K	tr|A6QIS9|A6QIS9_STAAE,tr|H1SQD7|H1SQD7_STAAU,tr|H4BS82|H4BS82_STAAU,tr|D2GI22|D2GI22_STAAU,tr|D2FNZ8|D2FNZ8_STAAU,tr|D6J287|D6J287_STAAU,tr|C5N2Q1|C5N2Q1_STAA3,tr|H7G5D3|H7G5D3_STAA5,tr|H4AVE7|H4AVE7_STAAU,tr|H3S0L4|H3S0L4_STAAU,tr|C8L0I8|C8L0I8_STAAU,tr|H3TR25|H3TR25_STAAU,tr|H3TZM7|H3TZM7_STAAU,tr|C8N0L5|C8N0L5_STAAU,tr|C8ADV2|C8ADV2_STAAU,tr|H4B2Y3|H4B2Y3_STAAU,tr|H1TAE9|H1TAE9_STAAU,tr|D6UGN…	2	1042.65	1042.64	522.327	Putative uncharacterized protein OS=Staphylococcus aureus (strain Newman) GN=NWMN_1989 PE=4 SV=1	NWMN_1989	N/A	8.75	2732.8	7.658	0	288	2	0	0.008	2.1869
SA_286	1	3.771	0.407	1	20/28	K.ALNFAADDVPAQFPK.I	tr|A6QKD2|A6QKD2_STAAE,tr|D2GKQ1|D2GKQ1_STAAU,tr|H1SMD8|H1SMD8_STAAU,tr|H4BL02|H4BL02_STAAU,tr|D2FQL1|D2FQL1_STAAU,tr|D6J4T6|D6J4T6_STAAU,tr|C5N0K3|C5N0K3_STAA3,tr|H7G6U2|H7G6U2_STAA5,tr|H4AQ79|H4AQ79_STAAU,tr|H3RTF2|H3RTF2_STAAU,tr|H3TSN2|H3TSN2_STAAU,tr|C8L363|C8L363_STAAU,tr|C8ANV2|C8ANV2_STAAU,tr|C8MZJ0|C8MZJ0_STAAU,tr|H3TY79|H3TY79_STAAU,tr|C8A701|C8A701_STAAU,tr|H4AX52|H4AX52_STAAU,tr|H1T8U…	2	1602.81	1602.8	802.409	Putative uncharacterized protein OS=Staphylococcus aureus (strain Newman) GN=NWMN_2542 PE=4 SV=1	NWMN_2542	N/A	4.21	3306.7	3.7387	0	1680.6	2	0	0.006	5.1094
SA_PE1	0.9249	2.34	0.251	1	13/22	K.SQALQQLPNFQT.A	tr|E5QXD4|E5QXD4_STAAH,sp|Q6GE63|Y2457_STAAR,tr|D2GJY8|D2GJY8_STAAU,tr|H1SMW1|H1SMW1_STAAU,tr|D6J319|D6J319_STAAU,tr|H7G404|H7G404_STAA5,tr|H3TSZ0|H3TSZ0_STAAU,tr|C8AN37|C8AN37_STAAU,tr|C8A8V5|C8A8V5_STAAU,tr|H4DDJ0|H4DDJ0_STAAU,tr|D6M0M5|D6M0M5_STAAU,tr|H4HJ06|H4HJ06_STAAU,tr|C8AER8|C8AER8_STAAU,tr|H4B3X8|H4B3X8_STAAU,tr|F9JPN6|F9JPN6_STAAU,tr|H4GVP3|H4GVP3_STAAU,tr|D2GCC6|D2GCC6_STAAU,tr|D2FY71…	2	1373.7	1373.69	687.854	Putative uncharacterized protein OS=Staphylococcus aureus (strain TCH60) GN=HMPREF0772_10821 PE=4 SV=1	HMPREF0772_10821	N/A	5.24	2979.3	5.9605	0	578.9	1	0	0.0082	2.8264
SA_286	0.9998	2.491	0.42	1	2012-12-30	R.MPDISTTVETLNLISK.M	tr|D1QHB7|D1QHB7_STAAU,tr|D2GJA9|D2GJA9_STAAU,tr|H1SJR4|H1SJR4_STAAU,tr|H4BM83|H4BM83_STAAU,tr|C5N1W7|C5N1W7_STAA3,tr|D6IXJ8|D6IXJ8_STAAU,tr|H7G6N4|H7G6N4_STAA5,tr|H3RVY6|H3RVY6_STAAU,tr|H4ARK6|H4ARK6_STAAU,tr|C8L7U9|C8L7U9_STAAU,tr|C8AMF8|C8AMF8_STAAU,tr|H3TRQ3|H3TRQ3_STAAU,tr|C8N550|C8N550_STAAU,tr|C8A877|C8A877_STAAU,tr|H4AZ17|H4AZ17_STAAU,tr|D6UDP5|D6UDP5_STAAU,tr|H1TA27|H1TA27_STAAU,tr|E5TUX…	2	1760.94	1760.92	881.469	Putative uncharacterized protein OS=Staphylococcus aureus A10102 GN=SAQG_01091 PE=4 SV=1	SAQG_01091	N/A	4.37	4284.3	7.6576	0	317.5	2	0	0.0135	4.0707
SA_286	1	3.215	0.56	1	18/26	K.LVIVANDASDNTAK.L	tr|D1QHM4|D1QHM4_STAAU,tr|H4BQ88|H4BQ88_STAAU,tr|D2FLE7|D2FLE7_STAAU,tr|C5N510|C5N510_STAA3,tr|H4ATU5|H4ATU5_STAAU,tr|H3RXE5|H3RXE5_STAAU,tr|C8L421|C8L421_STAAU,tr|H3U180|H3U180_STAAU,tr|C8N5U7|C8N5U7_STAAU,tr|H4B1A3|H4B1A3_STAAU,tr|H1TDH7|H1TDH7_STAAU,tr|D6UB08|D6UB08_STAAU,tr|H3XQ57|H3XQ57_STAAU,tr|E5TRW7|E5TRW7_STAAU,tr|C8LKE6|C8LKE6_STAAU,tr|F0D9B6|F0D9B6_STAAU,tr|F9KBI4|F9KBI4_STAAU,tr|F9KIA…	2	1429.75	1429.74	715.878	Putative uncharacterized protein OS=Staphylococcus aureus A10102 GN=SAQG_01198 PE=4 SV=1	SAQG_01198	N/A	4.21	1456.1	5.797	0	1037.7	2	0	0.0083	5.8589
SA_587	1	3.053	0.494	1	14/30	R.YSTIATNC[160.03]YDTAEVIK.E	tr|D1QHP3|D1QHP3_STAAU,tr|H4BQA7|H4BQA7_STAAU,tr|H1SKU0|H1SKU0_STAAU,tr|D2GFQ1|D2GFQ1_STAAU,tr|D2FLG6|D2FLG6_STAAU,tr|D6IZU5|D6IZU5_STAAU,tr|C5N529|C5N529_STAA3,tr|H7G770|H7G770_STAA5,tr|H3RXG4|H3RXG4_STAAU,tr|H3TVK3|H3TVK3_STAAU,tr|C8ARH1|C8ARH1_STAAU,tr|C8L402|C8L402_STAAU,tr|H3U161|H3U161_STAAU,tr|C8N5S8|C8N5S8_STAAU,tr|C8ABF4|C8ABF4_STAAU,tr|H4B1C2|H4B1C2_STAAU,tr|H1TDF8|H1TDF8_STAAU,tr|D6UAY…	2	1847.86	1847.86	924.938	Putative uncharacterized protein OS=Staphylococcus aureus A10102 GN=SAQG_01217 PE=4 SV=1	SAQG_01217	N/A	4.37	2523	1.5677	0	274.9	2	0	0.0029	5.1685
SA_ATCC29213	0.9947	3.024	0.405	1	15/22	M.SFMDKAKDAVEK.F	tr|D1QJ94|D1QJ94_STAAU,tr|H1SKL1|H1SKL1_STAAU,tr|H4BRF7|H4BRF7_STAAU,tr|C5N654|C5N654_STAA3,tr|H7G2H4|H7G2H4_STAA5,tr|H4AUM4|H4AUM4_STAAU,tr|H3RZ27|H3RZ27_STAAU,tr|H3TWI8|H3TWI8_STAAU,tr|H4B2M4|H4B2M4_STAAU,tr|H1T7Z6|H1T7Z6_STAAU,tr|D6U9T1|D6U9T1_STAAU,tr|H3XJ92|H3XJ92_STAAU,tr|E5TVE9|E5TVE9_STAAU,tr|F9KE56|F9KE56_STAAU,tr|H4B9E6|H4B9E6_STAAU,tr|F9KGZ6|F9KGZ6_STAAU,tr|H0CY37|H0CY37_STAAU,tr|F3TGW…	2	1367.68	1367.68	684.845	Putative uncharacterized protein OS=Staphylococcus aureus A10102 GN=SAQG_01768 PE=4 SV=1	SAQG_01768	N/A	5.84	1136.1	6.8628	0	719.6	2	2	0.0094	4.7036
SA_92	0.9841	2.697	0.408	1	14/28	K.EFVENAKEKATDFID.K	tr|C8LCK0|C8LCK0_STAAU,sp|Q2YWN8|Y772_STAAB,sp|Q7A6L9|Y772_STAAN,sp|Q6GB15|Y782_STAAS,sp|Q7A1E3|Y793_STAAW,sp|Q2FIG2|Y816_STAA3,sp|Q99VG5|Y840_STAAM,sp|Q2FZY9|Y845_STAA8,sp|Q6GIH6|Y874_STAAR,sp|Q5HHH4|Y912_STAAC,tr|H1SQK2|H1SQK2_STAAU,tr|D2GEM5|D2GEM5_STAAU,tr|H4BN99|H4BN99_STAAU,tr|D2FKD4|D2FKD4_STAAU,tr|D6IYQ5|D6IYQ5_STAAU,tr|C5N3S2|C5N3S2_STAA3,tr|H7G3X4|H7G3X4_STAA5,tr|H3RWD5|H3RWD5_STAAU,tr|…	2	1754.84	1754.84	878.425	Putative uncharacterized protein OS=Staphylococcus aureus A5948 GN=SAGG_00211 PE=4 SV=1	SAGG_00211	N/A	4.34	2656	3.3014	0	353.4	1	2	0.0058	4.2002
SA_700	0.9705	1.572	0.258	6	2012-09-16	K.EFVENAKEK.A	tr|C8LCK0|C8LCK0_STAAU,sp|Q2YWN8|Y772_STAAB,sp|Q7A6L9|Y772_STAAN,sp|Q6GB15|Y782_STAAS,sp|Q7A1E3|Y793_STAAW,sp|Q2FIG2|Y816_STAA3,sp|Q99VG5|Y840_STAAM,sp|Q2FZY9|Y845_STAA8,sp|Q6GIH6|Y874_STAAR,sp|Q5HHH4|Y912_STAAC,tr|H1SQK2|H1SQK2_STAAU,tr|D2GEM5|D2GEM5_STAAU,tr|H4BN99|H4BN99_STAAU,tr|D2FKD4|D2FKD4_STAAU,tr|D6IYQ5|D6IYQ5_STAAU,tr|C5N3S2|C5N3S2_STAA3,tr|H7G3X4|H7G3X4_STAA5,tr|H3RWD5|H3RWD5_STAAU,tr|…	2	1092.55	1092.55	547.28	Putative uncharacterized protein OS=Staphylococcus aureus A5948 GN=SAGG_00211 PE=4 SV=1	SAGG_00211	N/A	4.79	546.5	5.0248	0	130.3	2	1	0.0055	1.4887
SA_700	0.9224	2.088	0.338	3	2012-09-18	K.ATDFIDKVKG.N	tr|C8LCK0|C8LCK0_STAAU,sp|Q2YWN8|Y772_STAAB,sp|Q7A6L9|Y772_STAAN,sp|Q6GB15|Y782_STAAS,sp|Q7A1E3|Y793_STAAW,sp|Q2FIG2|Y816_STAA3,sp|Q99VG5|Y840_STAAM,sp|Q2FZY9|Y845_STAA8,sp|Q6GIH6|Y874_STAAR,sp|Q5HHH4|Y912_STAAC,tr|H1SQK2|H1SQK2_STAAU,tr|D2GEM5|D2GEM5_STAAU,tr|H4BN99|H4BN99_STAAU,tr|D2FKD4|D2FKD4_STAAU,tr|D6IYQ5|D6IYQ5_STAAU,tr|C5N3S2|C5N3S2_STAA3,tr|H7G3X4|H7G3X4_STAA5,tr|H3RWD5|H3RWD5_STAAU,tr|…	2	1092.59	1092.58	547.298	Putative uncharacterized protein OS=Staphylococcus aureus A5948 GN=SAGG_00211 PE=4 SV=1	SAGG_00211	N/A	6	1637	8.4962	0	291.7	1	2	0.0093	3.042
SA_286	0.9023	2.69	0.228	1	14/26	A.ASGNSIDTVKQLIK.G	tr|C8L929|C8L929_STAAU,tr|H4BMP8|H4BMP8_STAAU,tr|D2GDZ1|D2GDZ1_STAAU,tr|H1SR77|H1SR77_STAAU,tr|D2FJS6|D2FJS6_STAAU,tr|C5N359|C5N359_STAA3,tr|D6IY21|D6IY21_STAAU,tr|H7G7Q5|H7G7Q5_STAA5,tr|H3RYW4|H3RYW4_STAAU,tr|H4AS20|H4AS20_STAAU,tr|H3TVC9|H3TVC9_STAAU,tr|C8APS4|C8APS4_STAAU,tr|C8L5E2|C8L5E2_STAAU,tr|H3U407|H3U407_STAAU,tr|C8MYR6|C8MYR6_STAAU,tr|C8A9Q4|C8A9Q4_STAAU,tr|H4AZE1|H4AZE1_STAAU,tr|H1T74…	2	1472.83	1472.82	737.417	Putative uncharacterized protein OS=Staphylococcus aureus A5948 GN=SAGG_01790 PE=4 SV=1	SAGG_01790	N/A	8.64	2523	3.458	0	524.9	1	1	0.0051	2.932
SA_41	0.9156	3.101	0.017	26	21/92	R.NEIIEETKNSNEENKEINEINHNI.-	tr|C8LFK8|C8LFK8_STAAU,tr|O87362|O87362_STAAU,tr|H4GV28|H4GV28_STAAU,tr|H4GLE4|H4GLE4_STAAU,tr|H4DW24|H4DW24_STAAU,tr|H4EZD5|H4EZD5_STAAU,tr|H4BUB5|H4BUB5_STAAU,tr|H4CZM1|H4CZM1_STAAU,tr|Q7WU23|Q7WU23_STAAU,tr|D2JA73|D2JA73_STAAU,tr|Q2FDA5|Q2FDA5_STAA3	3	2866.37	2866.36	956.46	Putative uncharacterized protein OS=Staphylococcus aureus A5948 GN=SAGG_02575 PE=4 SV=1	SAGG_02575	N/A	4.35	2455.2	4.5306	0	305.1	2	2	0.013	0.3696
SA_286	0.9713	2.326	0.354	1	13/26	K.LGTSIVDIVANGVG.L	tr|D1QWJ9|D1QWJ9_STAAU,tr|H1SL54|H1SL54_STAAU,tr|H4BPR4|H4BPR4_STAAU,tr|C5N4R6|C5N4R6_STAA3,tr|H7G360|H7G360_STAA5,tr|H3RX47|H3RX47_STAAU,tr|H4ATK0|H4ATK0_STAAU,tr|C8L4B6|C8L4B6_STAAU,tr|C8N641|C8N641_STAAU,tr|H3TXG9|H3TXG9_STAAU,tr|H4B107|H4B107_STAAU,tr|H1TDS1|H1TDS1_STAAU,tr|D6UBA5|D6UBA5_STAAU,tr|H3XIE0|H3XIE0_STAAU,tr|E5TRL9|E5TRL9_STAAU,tr|C8LKP1|C8LKP1_STAAU,tr|F0DE69|F0DE69_STAAU,tr|H4HN2…	2	1313.73	1313.72	657.867	Putative uncharacterized protein OS=Staphylococcus aureus A8117 GN=SGAG_00015 PE=4 SV=1	SGAG_00015	N/A	3.8	4049.6	7.0682	0	478.8	1	0	0.0093	3.4482
SA_PE1	1	3.234	0.482	1	15/28	K.GISFENSNGEWAYKV.T	tr|D1QZ20|D1QZ20_STAAU,tr|H1SNY0|H1SNY0_STAAU,tr|H4BM32|H4BM32_STAAU,tr|D2GJ63|D2GJ63_STAAU,tr|D2FJ46|D2FJ46_STAAU,tr|D6IXF6|D6IXF6_STAAU,tr|C5N1Q9|C5N1Q9_STAA3,tr|H7G4U3|H7G4U3_STAA5,tr|H3RVR0|H3RVR0_STAAU,tr|H4ARF6|H4ARF6_STAAU,tr|C8AMB5|C8AMB5_STAAU,tr|C8L7P7|C8L7P7_STAAU,tr|H3TUS4|H3TUS4_STAAU,tr|C8N1M8|C8N1M8_STAAU,tr|H3TWT8|H3TWT8_STAAU,tr|C8A837|C8A837_STAAU,tr|H4AYT8|H4AYT8_STAAU,tr|H1T9X…	2	1699.8	1699.78	850.899	Putative uncharacterized protein OS=Staphylococcus aureus A8117 GN=SGAG_00886 PE=4 SV=1	SGAG_00886	N/A	4.53	3357	7.0513	0	689	1	1	0.012	5.2381
SA_286	0.9966	1.783	0.255	1	2012-09-18	R.TYFVFPENKK.V	tr|C8MUB0|C8MUB0_STAAU,tr|H1SNJ2|H1SNJ2_STAAU,tr|D2GJH9|D2GJH9_STAAU,tr|H4BJR8|H4BJR8_STAAU,tr|D2FPI7|D2FPI7_STAAU,tr|C5MZ67|C5MZ67_STAA3,tr|D6J2K4|D6J2K4_STAAU,tr|H7G8Z6|H7G8Z6_STAA5,tr|H4ANZ3|H4ANZ3_STAAU,tr|C8L6B4|C8L6B4_STAAU,tr|C8AMM9|C8AMM9_STAAU,tr|H3TPJ8|H3TPJ8_STAAU,tr|C8N2Z8|C8N2Z8_STAAU,tr|H3U0R2|H3U0R2_STAAU,tr|C8A8E8|C8A8E8_STAAU,tr|H4AWD3|H4AWD3_STAAU,tr|H1TBR7|H1TBR7_STAAU,tr|D6UGB…	2	1271.66	1271.65	636.835	Putative uncharacterized protein OS=Staphylococcus aureus A9763 GN=SANG_01043 PE=4 SV=1	SANG_01043	N/A	8.17	2314.8	6.438	0	239.8	2	0	0.0082	2.1631
SA_700	1	4.551	0.419	1	40/168	R.DTNIKSYQDVHQSVSDALIQAQKAGEETK.Q	tr|C8MXH6|C8MXH6_STAAU,tr|H4BPT3|H4BPT3_STAAU,tr|H1SL36|H1SL36_STAAU,tr|D2GFF4|D2GFF4_STAAU,tr|D2FL65|D2FL65_STAAU,tr|C5N4T4|C5N4T4_STAA3,tr|D6IZI6|D6IZI6_STAAU,tr|H7G342|H7G342_STAA5,tr|H4ATL8|H4ATL8_STAAU,tr|H3RX65|H3RX65_STAAU,tr|H3TPV2|H3TPV2_STAAU,tr|C8AR76|C8AR76_STAAU,tr|C8L498|C8L498_STAAU,tr|H3TXF0|H3TXF0_STAAU,tr|C8N623|C8N623_STAAU,tr|C8AB58|C8AB58_STAAU,tr|H4B125|H4B125_STAAU,tr|H1TDQ…	4	3202.59	3202.57	801.651	Putative uncharacterized protein OS=Staphylococcus aureus A9763 GN=SANG_02035 PE=4 SV=1	SANG_02035	N/A	4.83	3261.2	3.9606	1	981.8	2	2	0.0127	3.34
SA_286	1	3.625	0.413	1	27/72	K.AGEETKQAAEKQAEAIIAK.A	tr|C8MXH6|C8MXH6_STAAU,tr|H4BPT3|H4BPT3_STAAU,tr|H1SL36|H1SL36_STAAU,tr|D2GFF4|D2GFF4_STAAU,tr|D2FL65|D2FL65_STAAU,tr|C5N4T4|C5N4T4_STAA3,tr|D6IZI6|D6IZI6_STAAU,tr|H7G342|H7G342_STAA5,tr|H4ATL8|H4ATL8_STAAU,tr|H3RX65|H3RX65_STAAU,tr|H3TPV2|H3TPV2_STAAU,tr|C8AR76|C8AR76_STAAU,tr|C8L498|C8L498_STAAU,tr|H3TXF0|H3TXF0_STAAU,tr|C8N623|C8N623_STAAU,tr|C8AB58|C8AB58_STAAU,tr|H4B125|H4B125_STAAU,tr|H1TDQ…	3	1985.06	1985.04	662.688	Putative uncharacterized protein OS=Staphylococcus aureus A9763 GN=SANG_02035 PE=4 SV=1	SANG_02035	N/A	4.95	1991.2	8.2492	0	788.7	2	2	0.0164	6.0802
SA_286	0.9087	2.261	0.182	23	2012-11-24	K.GDIITEIDGKKIK.D	tr|D1QB80|D1QB80_STAAU,tr|H1SPJ9|H1SPJ9_STAAU,tr|H4BRR4|H4BRR4_STAAU,tr|D2GH68|D2GH68_STAAU,tr|D2FMQ7|D2FMQ7_STAAU,tr|C5N6F0|C5N6F0_STAA3,tr|D6J1D9|D6J1D9_STAAU,tr|H7G2R8|H7G2R8_STAA5,tr|H3RZK6|H3RZK6_STAAU,tr|H4AUV1|H4AUV1_STAAU,tr|C8L2P9|C8L2P9_STAAU,tr|H3TP26|H3TP26_STAAU,tr|C8ASX1|C8ASX1_STAAU,tr|C8N1D2|C8N1D2_STAAU,tr|H3U2D5|H3U2D5_STAAU,tr|C8ACV5|C8ACV5_STAAU,tr|H4B2C5|H4B2C5_STAAU,tr|H1T88…	2	1428.84	1428.82	715.417	Putative uncharacterized protein OS=Staphylococcus aureus A9765 GN=SAPG_01831 PE=4 SV=1	SAPG_01831	N/A	6.12	2468	13.0691	0	161.1	2	1	0.0187	1.5384
SA_507	0.9087	1.74	0.099	19	2012-09-20	R.TLAKEVSDQGR.I	tr|D1QCF1|D1QCF1_STAAU,tr|H1SM61|H1SM61_STAAU,tr|D2GDN2|D2GDN2_STAAU,tr|H4BME0|H4BME0_STAAU,tr|D2FJF3|D2FJF3_STAAU,tr|D6IXQ6|D6IXQ6_STAAU,tr|C5N2E7|C5N2E7_STAA3,tr|H7G8F2|H7G8F2_STAA5,tr|H4ARR4|H4ARR4_STAAU,tr|H3S0V4|H3S0V4_STAAU,tr|C8APG4|C8APG4_STAAU,tr|C8L1S7|C8L1S7_STAAU,tr|H3TT12|H3TT12_STAAU,tr|C8N1S4|C8N1S4_STAAU,tr|H3U0H2|H3U0H2_STAAU,tr|C8A9E4|C8A9E4_STAAU,tr|H4AZ75|H4AZ75_STAAU,tr|D6U92…	2	1202.64	1202.63	602.32	Putative uncharacterized protein OS=Staphylococcus aureus A9765 GN=SAPG_02252 PE=4 SV=1	SAPG_02252	N/A	5.74	4148.5	8.4672	0	363	2	1	0.0102	0.3069
SA_640	0.9087	1.573	0.364	1	2012-09-16	-.M[147.04]DNPKHIIV.Y	tr|F0D511|F0D511_STAAU,tr|D2GHS8|D2GHS8_STAAU,tr|H1SRK9|H1SRK9_STAAU,tr|H4BNR0|H4BNR0_STAAU,tr|D2FNJ4|D2FNJ4_STAAU,tr|D6J0I1|D6J0I1_STAAU,tr|C5MYT3|C5MYT3_STAA3,tr|H7G686|H7G686_STAA5,tr|H4AV55|H4AV55_STAAU,tr|H3S063|H3S063_STAAU,tr|C8L3S3|C8L3S3_STAAU,tr|C8ATF6|C8ATF6_STAAU,tr|H3TPP5|H3TPP5_STAAU,tr|H3U3F4|H3U3F4_STAAU,tr|C8MZ35|C8MZ35_STAAU,tr|C8ADF9|C8ADF9_STAAU,tr|H4B3G0|H4B3G0_STAAU,tr|H1TAN…	2	1081.57	1081.56	541.787	Putative uncharacterized protein OS=Staphylococcus aureus O11 GN=SAO11_1290 PE=4 SV=1	SAO11_1290	N/A	6.5	3535.1	7.4752	0	342.7	1	1	0.0081	2.6229
SA_587	0.9991	2.694	0.311	1	2012-12-18	K.DLLGKFLGNN.-	tr|F0D6U5|F0D6U5_STAAU,sp|P0C802|PSMA3_STAA1,sp|P0C803|PSMA3_STAA2,sp|P0C804|PSMA3_STAA3,sp|P0C805|PSMA3_STAA8,sp|P0C806|PSMA3_STAA9,sp|P0C807|PSMA3_STAAB,sp|P0C808|PSMA3_STAAC,sp|P0C809|PSMA3_STAAE,sp|P0C810|PSMA3_STAAM,sp|P0C811|PSMA3_STAAN,sp|P0C813|PSMA3_STAAS,sp|P0C814|PSMA3_STAAT,sp|A9JX07|PSMA3_STAAW,tr|F0DEM2|F0DEM2_STAAU,tr|G7ZRU0|G7ZRU0_STAAU,tr|H9BRQ7|H9BRQ7_STAAU,tr|D2EBB4|D2EBB4_STAA…	2	1089.59	1089.58	545.798	Putative uncharacterized protein OS=Staphylococcus aureus O11 GN=SAO11_1926 PE=4 SV=1	SAO11_1926	N/A	5.84	3684.8	3.9392	0	627	2	1	0.0043	3.8541
SA_OV8	0.9999	2.772	0.342	1	26/68	K.LEDFDTDDEFKEYLENRR.E	tr|F0D731|F0D731_STAAU,tr|F0DFS0|F0DFS0_STAAU,tr|D8HCP1|D8HCP1_STAAF	3	2333.06	2333.04	778.689	Putative uncharacterized protein OS=Staphylococcus aureus O11 GN=SAO11_2012 PE=4 SV=1	SAO11_2012	N/A	4.07	3261.6	7.4912	0	518	2	1	0.0175	4.608
SA_OV8	0.9999	3.405	0.307	1	26/72	R.YKPSEFAAAYIQTLPHALK.L	tr|F0D731|F0D731_STAAU,tr|F0DFS0|F0DFS0_STAAU,tr|D8HCP1|D8HCP1_STAAF	3	2147.15	2147.14	716.721	Putative uncharacterized protein OS=Staphylococcus aureus O11 GN=SAO11_2012 PE=4 SV=1	SAO11_2012	N/A	8.44	3798.1	4.6973	0	426.3	2	0	0.0101	4.7208
SA_GP2	0.9376	2.349	0.143	10	30/138	K.NNGSLSITGRVSMNQTFNSDITFK.V	tr|F0D7D3|F0D7D3_STAAU,tr|F0DEP3|F0DEP3_STAAU	4	2630.29	2630.28	658.576	Putative uncharacterized protein OS=Staphylococcus aureus O11 GN=SAO11_2114 PE=4 SV=1	SAO11_2114	N/A	8.75	3.8	7.0986	0	388.9	2	1	0.0187	-0.0174
SA_286	0.9984	1.835	0.265	1	30/120	R.IQSHIENLQNRGEDIGNEISK.-	tr|F0D8V3|F0D8V3_STAAU,tr|F0DGX6|F0DGX6_STAAU	4	2393.21	2393.19	599.306	Putative uncharacterized protein OS=Staphylococcus aureus O11 GN=SAO11_2636 PE=4 SV=1	SAO11_2636	N/A	4.83	2131.6	6.6326	1	754.4	2	1	0.0159	1.7333
SA_92	0.9068	1.817	0.005	13	2012-08-14	R.FQLLSVIK.S	tr|F0DCN0|F0DCN0_STAAU,tr|F0D395|F0D395_STAAU	2	946.593	946.585	474.3	Putative uncharacterized protein OS=Staphylococcus aureus O46 GN=SAO46_1199 PE=4 SV=1	SAO46_1199	N/A	8.75	1611.2	8.328	0	286.1	2	0	0.0079	0.0313
SA_OV8	1	3.24	0.434	1	36/108	K.YKPSEFAAAYIQTLPHALK.L	tr|F0DFS0|F0DFS0_STAAU,tr|F0D731|F0D731_STAAU,tr|D8HCP1|D8HCP1_STAAF	4	2147.16	2147.14	537.793	Putative uncharacterized protein OS=Staphylococcus aureus O46 GN=SAO46_2286 PE=4 SV=1	SAO46_2286	N/A	8.44	3772.1	7.9491	0	1137.6	2	0	0.0171	3.4012
SA_640	0.935	3.152	0.222	3	23/80	-.MTINKLKNMLTNIGLNVESEK.L	tr|D8HEY8|D8HEY8_STAAF	3	2389.19	2389.27	797.431	Putative uncharacterized protein OS=Staphylococcus aureus subsp. aureus (strain ED133) GN=SAOV_0307 PE=4 SV=1	SAOV_0307	N/A	8.25	1380.7	-35.0722	0	572.2	2	2	-0.0839	3.2587
SA_OV8	1	3.719	0.472	1	26/64	R.SYFADKGLHSIKHIINK.A	tr|D8HFS1|D8HFS1_STAAF	3	1970.09	1970.07	657.698	Putative uncharacterized protein OS=Staphylococcus aureus subsp. aureus (strain ED133) GN=SAOV_0455c PE=4 SV=1	SAOV_0455c	N/A	9.52	2456	9.5788	0	1056.4	2	2	0.0189	6.9105
SA_GP2	0.997	1.785	0.264	1	2012-09-16	R.ESYFYEYLK.S	tr|D8HCP1|D8HCP1_STAAF,tr|F0DFS0|F0DFS0_STAAU,tr|F0D731|F0D731_STAAU	2	1240.57	1240.57	621.29	Putative uncharacterized protein OS=Staphylococcus aureus subsp. aureus (strain ED133) GN=SAOV_1963 PE=4 SV=1	SAOV_1963	N/A	4.53	3267.8	7.8063	0	265.8	2	0	0.0097	2.298
SA_OV8	0.9965	2.214	0.206	1	2012-11-18	R.RESYFYEYLK.S	tr|D8HCP1|D8HCP1_STAAF,tr|F0DFS0|F0DFS0_STAAU,tr|F0D731|F0D731_STAAU	2	1396.67	1396.67	699.34	Putative uncharacterized protein OS=Staphylococcus aureus subsp. aureus (strain ED133) GN=SAOV_1963 PE=4 SV=1	SAOV_1963	N/A	6.14	2857.9	3.3603	0	430.2	2	0	0.0047	2.4767
SA_OV8	0.9965	1.955	0.246	1	23/64	K.LEDFDTDDEFKEYLENR.R	tr|D8HCP1|D8HCP1_STAAF,tr|F0DFS0|F0DFS0_STAAU,tr|F0D731|F0D731_STAAU	3	2176.96	2176.94	726.655	Putative uncharacterized protein OS=Staphylococcus aureus subsp. aureus (strain ED133) GN=SAOV_1963 PE=4 SV=1	SAOV_1963	N/A	3.85	3490.1	7.9358	0	355	2	1	0.0173	2.6175
SA_ATCC29213	0.9996	1.603	0.468	1	2012-09-16	R.VNQAPNIEY.-	tr|D8HG68|D8HG68_STAAF,sp|P60876|Y2420_STAAN,sp|Q8NUL1|Y2548_STAAW,sp|Q2FDN2|Y2562_STAA3,sp|P60875|Y2627_STAAM,sp|Q5HCS0|Y2649_STAAC,tr|C5N0D5|C5N0D5_STAA3,tr|H7G9E0|H7G9E0_STAA5,tr|C8L347|C8L347_STAAU,tr|C8N0F2|C8N0F2_STAAU,tr|F0DAW7|F0DAW7_STAAU,tr|D4UG46|D4UG46_STAAU,tr|F0D2Z3|F0D2Z3_STAAU,tr|D4UAL9|D4UAL9_STAAU,tr|G7ZTC8|G7ZTC8_STAAU,tr|D2GMB5|D2GMB5_STAAU,tr|C5Q1S3|C5Q1S3_STAAU,tr|E5TRC4|E5T…	2	1046.51	1046.5	524.259	Putative uncharacterized protein OS=Staphylococcus aureus subsp. aureus (strain ED133) GN=SAOV_2676c PE=4 SV=1	SAOV_2676c	N/A	4	1773.1	6.9622	0	313.8	2	0	0.0073	3.4447
SA_587	1	3.491	0.452	1	18/30	K.EFVENAKEKATDFIDK.V	tr|G8V5H2|G8V5H2_STAAU,sp|Q2YWN8|Y772_STAAB,sp|Q7A6L9|Y772_STAAN,sp|Q6GB15|Y782_STAAS,sp|Q7A1E3|Y793_STAAW,sp|Q2FIG2|Y816_STAA3,sp|Q99VG5|Y840_STAAM,sp|Q2FZY9|Y845_STAA8,sp|Q6GIH6|Y874_STAAR,sp|Q5HHH4|Y912_STAAC,tr|H1SQK2|H1SQK2_STAAU,tr|D2GEM5|D2GEM5_STAAU,tr|H4BN99|H4BN99_STAAU,tr|D2FKD4|D2FKD4_STAAU,tr|D6IYQ5|D6IYQ5_STAAU,tr|C5N3S2|C5N3S2_STAA3,tr|H7G3X4|H7G3X4_STAA5,tr|H3RWD5|H3RWD5_STAAU,tr|…	2	1882.95	1882.93	942.473	Putative uncharacterized protein OS=Staphylococcus aureus subsp. aureus 11819-97 GN=MS7_0867 PE=4 SV=1	MS7_0867	N/A	4.51	2589.2	8.3821	0	592.3	2	2	0.0158	5.2277
SA_894	0.9113	2.04	0.347	4	2012-10-18	E.KATDFIDKVK.G	tr|G8V5H2|G8V5H2_STAAU,sp|Q2YWN8|Y772_STAAB,sp|Q7A6L9|Y772_STAAN,sp|Q6GB15|Y782_STAAS,sp|Q7A1E3|Y793_STAAW,sp|Q2FIG2|Y816_STAA3,sp|Q99VG5|Y840_STAAM,sp|Q2FZY9|Y845_STAA8,sp|Q6GIH6|Y874_STAAR,sp|Q5HHH4|Y912_STAAC,tr|H1SQK2|H1SQK2_STAAU,tr|D2GEM5|D2GEM5_STAAU,tr|H4BN99|H4BN99_STAAU,tr|D2FKD4|D2FKD4_STAAU,tr|D6IYQ5|D6IYQ5_STAAU,tr|C5N3S2|C5N3S2_STAA3,tr|H7G3X4|H7G3X4_STAA5,tr|H3RWD5|H3RWD5_STAAU,tr|…	2	1163.66	1163.65	582.835	Putative uncharacterized protein OS=Staphylococcus aureus subsp. aureus 11819-97 GN=MS7_0867 PE=4 SV=1	MS7_0867	N/A	8.5	1586.3	6.2625	0	263.9	1	2	0.0073	2.9784
SA_U17	0.9793	2.185	0.371	1	15/56	L.SVGEPLNPEVM[147.04]KWAK.K	tr|G8UZX4|G8UZX4_STAAU,tr|H1TMT9|H1TMT9_STAAU	3	1699.87	1699.86	567.627	Putative uncharacterized protein OS=Staphylococcus aureus subsp. aureus 11819-97 GN=MS7_1739 PE=4 SV=1	MS7_1739	N/A	5.86	1376.4	6.9881	0	194.4	1	1	0.0119	4.3975
SA_700	0.9982	2.321	0.242	2	14/44	R.IENELHNLNELR.H	tr|F3TCG9|F3TCG9_STAAU,tr|H4BM82|H4BM82_STAAU,tr|H4ARK5|H4ARK5_STAAU,tr|C8L7U8|C8L7U8_STAAU,tr|C8N551|C8N551_STAAU,tr|H4AZ16|H4AZ16_STAAU,tr|H1TA26|H1TA26_STAAU,tr|E5TUW9|E5TUW9_STAAU,tr|C8LGW5|C8LGW5_STAAU,tr|C8M268|C8M268_STAAU,tr|H4DP84|H4DP84_STAAU,tr|H3X5F6|H3X5F6_STAAU,tr|H4AA97|H4AA97_STAAU,tr|H3YWH0|H3YWH0_STAAU,tr|D4UD20|D4UD20_STAAU,tr|H4D7Z1|H4D7Z1_STAAU,tr|H4HCA3|H4HCA3_STAAU,tr|H3Y7E…	3	1492.78	1492.76	498.595	Putative uncharacterized protein OS=Staphylococcus aureus subsp. aureus 21172 GN=SA21172_1463 PE=4 SV=1	SA21172_1463	N/A	4.75	2280	8.0225	0	203.6	2	0	0.012	3.1178
SA_92	0.9823	2.659	0.378	1	15/26	K.NQALQQLPNFQTAL.N	tr|H0ANF5|H0ANF5_STAAU,sp|Q2FEC8|Y2315_STAA3,sp|Q5HDI7|Y2365_STAAC,sp|Q2FVQ2|Y2650_STAA8,tr|H3RUW8|H3RUW8_STAAU,tr|H4G9S9|H4G9S9_STAAU,tr|F4FKD9|F4FKD9_STAAU,tr|H0B201|H0B201_STAAU,tr|D4U585|D4U585_STAAU,tr|H0D734|H0D734_STAAU,tr|H4E2X7|H4E2X7_STAAU,tr|E7MYG7|E7MYG7_STAAU,tr|H3ZV34|H3ZV34_STAAU,tr|H3XGP0|H3XGP0_STAAU,tr|H1TJZ9|H1TJZ9_STAAU,tr|H4CAN6|H4CAN6_STAAU,tr|E5TM04|E5TM04_STAAU,tr|H6LP52|H…	2	1584.84	1584.83	793.42	Putative uncharacterized protein OS=Staphylococcus aureus subsp. aureus 21178 GN=SA21178_0582 PE=4 SV=1	SA21178_0582	N/A	5.52	3845.4	8.9485	0	711	1	0	0.0142	3.9972
SA_587	1	3.274	0.502	1	19/36	R.LSPSEVTAIADALGQLRHE.-	tr|H0AKA9|H0AKA9_STAAU,sp|Q2FFL5|Y1861_STAA3,sp|Q5HEP4|Y1938_STAAC,sp|Q2FX13|Y2093_STAA8,tr|H3S013|H3S013_STAAU,tr|H4GGA0|H4GGA0_STAAU,tr|F4FQC5|F4FQC5_STAAU,tr|H0B2T1|H0B2T1_STAAU,tr|D4U6P5|D4U6P5_STAAU,tr|H0D0J4|H0D0J4_STAAU,tr|H4E9D1|H4E9D1_STAAU,tr|E7MWS1|E7MWS1_STAAU,tr|H3ZUN6|H3ZUN6_STAAU,tr|H3XBT0|H3XBT0_STAAU,tr|H4CGH9|H4CGH9_STAAU,tr|H1TLK9|H1TLK9_STAAU,tr|E5TQP7|E5TQP7_STAAU,tr|H6LLB1|H…	2	2006.05	2006.04	1004.03	Putative uncharacterized protein OS=Staphylococcus aureus subsp. aureus 21178 GN=SA21178_2409 PE=4 SV=1	SA21178_2409	N/A	4.89	4564.9	5.6771	0	604.3	2	1	0.0114	5.4181
SA_587	1	2.974	0.432	1	16/22	K.TFTAETLELLEK.N	tr|F3TGB7|F3TGB7_STAAU,tr|H4BQD7|H4BQD7_STAAU,tr|H3RXL8|H3RXL8_STAAU,tr|H4AW21|H4AW21_STAAU,tr|C8L3X2|C8L3X2_STAAU,tr|C8N5P7|C8N5P7_STAAU,tr|H3U121|H3U121_STAAU,tr|H4B1F5|H4B1F5_STAAU,tr|H1TDC8|H1TDC8_STAAU,tr|D6UAV1|D6UAV1_STAAU,tr|H3XPX5|H3XPX5_STAAU,tr|E5TS21|E5TS21_STAAU,tr|C8LK95|C8LK95_STAAU,tr|F9KI24|F9KI24_STAAU,tr|C8M2W6|C8M2W6_STAAU,tr|H3X239|H3X239_STAAU,tr|H4DSF4|H4DSF4_STAAU,tr|H4GG6…	2	1393.74	1393.73	697.874	Putative uncharacterized protein OS=Staphylococcus aureus subsp. aureus 21193 GN=SA21193_0188 PE=4 SV=1	SA21193_0188	N/A	4.25	3765.5	6.4481	0	736.5	2	0	0.009	4.8524
SA_700	1	4.101	0.423	1	30/72	R.LNHQQDFIDATFTALKSDR.A	tr|F3TLW1|F3TLW1_STAAU,tr|D2GE84|D2GE84_STAAU,tr|H1SPX6|H1SPX6_STAAU,tr|H4BMW2|H4BMW2_STAAU,tr|D2FJZ0|D2FJZ0_STAAU,tr|C5N3C3|C5N3C3_STAA3,tr|D6IY87|D6IY87_STAAU,tr|H7G5A5|H7G5A5_STAA5,tr|H3RZA9|H3RZA9_STAAU,tr|H4AS85|H4AS85_STAAU,tr|C8L1X8|C8L1X8_STAAU,tr|C8APY7|C8APY7_STAAU,tr|H3TQG0|H3TQG0_STAAU,tr|H3U3U4|H3U3U4_STAAU,tr|C8N3X2|C8N3X2_STAAU,tr|C8A9W7|C8A9W7_STAAU,tr|H4AZK6|H4AZK6_STAAU,tr|D6UCG…	3	2219.11	2219.1	740.706	Putative uncharacterized protein OS=Staphylococcus aureus subsp. aureus 21193 GN=SA21193_0382 PE=4 SV=1	SA21193_0382	N/A	5.3	3769.4	5.9852	0	933.8	2	1	0.0133	6.5189
SA_286	0.9999	3.51	0.296	2	22/60	R.LNHQQDFIDATFTALK.S	tr|F3TLW1|F3TLW1_STAAU,tr|D2GE84|D2GE84_STAAU,tr|H1SPX6|H1SPX6_STAAU,tr|H4BMW2|H4BMW2_STAAU,tr|D2FJZ0|D2FJZ0_STAAU,tr|C5N3C3|C5N3C3_STAA3,tr|D6IY87|D6IY87_STAAU,tr|H7G5A5|H7G5A5_STAA5,tr|H3RZA9|H3RZA9_STAAU,tr|H4AS85|H4AS85_STAAU,tr|C8L1X8|C8L1X8_STAAU,tr|C8APY7|C8APY7_STAAU,tr|H3TQG0|H3TQG0_STAAU,tr|H3U3U4|H3U3U4_STAAU,tr|C8N3X2|C8N3X2_STAAU,tr|C8A9W7|C8A9W7_STAAU,tr|H4AZK6|H4AZK6_STAAU,tr|D6UCG…	3	1860.95	1860.94	621.32	Putative uncharacterized protein OS=Staphylococcus aureus subsp. aureus 21193 GN=SA21193_0382 PE=4 SV=1	SA21193_0382	N/A	5.21	3761.3	5.1503	0	750.5	2	0	0.0096	4.681
SA_700	1	4.945	0.39	1	30/88	A.ASGNSIDTVKQLIKGDQSLENVK.I	tr|F3TM26|F3TM26_STAAU,tr|H4BMP8|H4BMP8_STAAU,tr|D2GDZ1|D2GDZ1_STAAU,tr|H1SR77|H1SR77_STAAU,tr|D2FJS6|D2FJS6_STAAU,tr|C5N359|C5N359_STAA3,tr|D6IY21|D6IY21_STAAU,tr|H7G7Q5|H7G7Q5_STAA5,tr|H3RYW4|H3RYW4_STAAU,tr|H4AS20|H4AS20_STAAU,tr|H3TVC9|H3TVC9_STAAU,tr|C8APS4|C8APS4_STAAU,tr|C8L5E2|C8L5E2_STAAU,tr|H3U407|H3U407_STAAU,tr|C8MYR6|C8MYR6_STAAU,tr|C8A9Q4|C8A9Q4_STAAU,tr|H4AZE1|H4AZE1_STAAU,tr|H1T74…	3	2443.32	2443.29	815.438	Putative uncharacterized protein OS=Staphylococcus aureus subsp. aureus 21193 GN=SA21193_0447 PE=4 SV=1	SA21193_0447	N/A	6.16	3191.9	10.015	0	1078.1	1	2	0.0245	6.4512
SA_CA19	1	4.453	0.354	1	18/32	E.KTEDINQTKQDIQDTLN.-	tr|F3TN95|F3TN95_STAAU,tr|H1SLE4|H1SLE4_STAAU,tr|H4BPE6|H4BPE6_STAAU,tr|C5N4G1|C5N4G1_STAA3,tr|H7G3F6|H7G3F6_STAA5,tr|H4AT05|H4AT05_STAAU,tr|H3RWV3|H3RWV3_STAAU,tr|H3TVW1|H3TVW1_STAAU,tr|C8AQW4|C8AQW4_STAAU,tr|H3TXQ5|H3TXQ5_STAAU,tr|C8AAU8|C8AAU8_STAAU,tr|H4B0V7|H4B0V7_STAAU,tr|H1TAY7|H1TAY7_STAAU,tr|D6UBK6|D6UBK6_STAAU,tr|H3XHL9|H3XHL9_STAAU,tr|E5TTL5|E5TTL5_STAAU,tr|H4DHZ7|H4DHZ7_STAAU,tr|F0DG8…	2	2002.99	2002.98	1002.5	Putative uncharacterized protein OS=Staphylococcus aureus subsp. aureus 21193 GN=SA21193_1486 PE=4 SV=1	SA21193_1486	N/A	4.23	1701.5	6.4339	0	709.9	1	2	0.0129	5.1762
SA_507	0.9999	3.163	0.45	2	13/36	K.EEKTEDINQTKQDIQDTLN.-	tr|F3TN95|F3TN95_STAAU,tr|H1SLE4|H1SLE4_STAAU,tr|H4BPE6|H4BPE6_STAAU,tr|C5N4G1|C5N4G1_STAA3,tr|H7G3F6|H7G3F6_STAA5,tr|H4AT05|H4AT05_STAAU,tr|H3RWV3|H3RWV3_STAAU,tr|H3TVW1|H3TVW1_STAAU,tr|C8AQW4|C8AQW4_STAAU,tr|H3TXQ5|H3TXQ5_STAAU,tr|C8AAU8|C8AAU8_STAAU,tr|H4B0V7|H4B0V7_STAAU,tr|H1TAY7|H1TAY7_STAAU,tr|D6UBK6|D6UBK6_STAAU,tr|H3XHL9|H3XHL9_STAAU,tr|E5TTL5|E5TTL5_STAAU,tr|H4DHZ7|H4DHZ7_STAAU,tr|F0DG8…	2	2261.08	2261.07	1131.54	Putative uncharacterized protein OS=Staphylococcus aureus subsp. aureus 21193 GN=SA21193_1486 PE=4 SV=1	SA21193_1486	N/A	4.02	2201.2	6.0978	0	125.8	2	2	0.0138	4.8054
SA_700	1	3.089	0.372	1	27/90	K.IKDEVLYWKDVVEEIR.R	tr|F3TJD2|F3TJD2_STAAU,tr|H4BNW0|H4BNW0_STAAU,tr|H1SRF8|H1SRF8_STAAU,tr|D2GHM8|D2GHM8_STAAU,tr|D2FNE3|D2FNE3_STAAU,tr|D6J1U4|D6J1U4_STAAU,tr|C5MYL6|C5MYL6_STAA3,tr|H7G7E9|H7G7E9_STAA5,tr|H4AVQ5|H4AVQ5_STAAU,tr|H3S015|H3S015_STAAU,tr|C8ATK2|C8ATK2_STAAU,tr|C8L099|C8L099_STAAU,tr|H3TNU3|H3TNU3_STAAU,tr|C8N0D5|C8N0D5_STAAU,tr|H3U2J1|H3U2J1_STAAU,tr|C8ADB0|C8ADB0_STAAU,tr|H4B3B1|H4B3B1_STAAU,tr|H1TB9…	4	2033.1	2033.08	509.278	Putative uncharacterized protein OS=Staphylococcus aureus subsp. aureus 21193 GN=SA21193_2594 PE=4 SV=1	SA21193_2594	N/A	4.51	4040.3	7.9033	0	715.6	2	2	0.0161	2.8612
SA_587	0.9574	2.61	0.321	1	2012-12-24	D.INQTKQDIQDTLN.-	tr|H0C6P8|H0C6P8_STAAU,tr|H1SLE4|H1SLE4_STAAU,tr|H4BPE6|H4BPE6_STAAU,tr|C5N4G1|C5N4G1_STAA3,tr|H7G3F6|H7G3F6_STAA5,tr|H4AT05|H4AT05_STAAU,tr|H3RWV3|H3RWV3_STAAU,tr|H3TVW1|H3TVW1_STAAU,tr|C8AQW4|C8AQW4_STAAU,tr|H3TXQ5|H3TXQ5_STAAU,tr|C8AAU8|C8AAU8_STAAU,tr|H4B0V7|H4B0V7_STAAU,tr|H1TAY7|H1TAY7_STAAU,tr|D6UBK6|D6UBK6_STAAU,tr|H3XHL9|H3XHL9_STAAU,tr|E5TTL5|E5TTL5_STAAU,tr|H4DHZ7|H4DHZ7_STAAU,tr|F0DG8…	2	1529.77	1529.77	765.892	Putative uncharacterized protein OS=Staphylococcus aureus subsp. aureus 21194 GN=SA21194_1813 PE=4 SV=1	SA21194_1813	N/A	4.21	1194.1	3.7864	0	298	1	1	0.0058	3.5892
SA_844	1	4.035	0.423	1	19/32	R.LNKFIEDIDHVNPDEVR.V	tr|H0CAU6|H0CAU6_STAAU,tr|D2GHM2|D2GHM2_STAAU,tr|H1SRF2|H1SRF2_STAAU,tr|H4BNW6|H4BNW6_STAAU,tr|D2FN67|D2FN67_STAAU,tr|C5MYK7|C5MYK7_STAA3,tr|D6J1T8|D6J1T8_STAAU,tr|H7G7E3|H7G7E3_STAA5,tr|H3S009|H3S009_STAAU,tr|H4AVP9|H4AVP9_STAAU,tr|C8ATJ6|C8ATJ6_STAAU,tr|C8L093|C8L093_STAAU,tr|H3TW01|H3TW01_STAAU,tr|H3U2I5|H3U2I5_STAAU,tr|C8MYU7|C8MYU7_STAAU,tr|C8ADA4|C8ADA4_STAAU,tr|H4B3A5|H4B3A5_STAAU,tr|H1TB8…	2	2052.05	2052.03	1027.02	Putative uncharacterized protein OS=Staphylococcus aureus subsp. aureus 21194 GN=SA21194_2424 PE=4 SV=1	SA21194_2424	N/A	4.43	3011.2	10.0289	0	1302.7	2	1	0.0206	5.4115
SA_PE1	0.9975	2.085	0.241	1	19/56	K.DKINEYTGSNNEEKK.E	tr|H0C7Q8|H0C7Q8_STAAU,tr|H1SKL1|H1SKL1_STAAU,tr|H4BRF7|H4BRF7_STAAU,tr|C5N654|C5N654_STAA3,tr|D6J145|D6J145_STAAU,tr|H7G2H4|H7G2H4_STAA5,tr|H4AUM4|H4AUM4_STAAU,tr|H3RZ27|H3RZ27_STAAU,tr|H3TV02|H3TV02_STAAU,tr|H3TWI8|H3TWI8_STAAU,tr|H4B2M4|H4B2M4_STAAU,tr|H1T7Z6|H1T7Z6_STAAU,tr|D6U9T1|D6U9T1_STAAU,tr|H3XJ92|H3XJ92_STAAU,tr|E5TVE9|E5TVE9_STAAU,tr|H4DHM7|H4DHM7_STAAU,tr|F0DCV2|F0DCV2_STAAU,tr|H4HPN…	3	1767.84	1767.83	590.283	Putative uncharacterized protein OS=Staphylococcus aureus subsp. aureus 21194 GN=SA21194_2549 PE=4 SV=1	SA21194_2549	N/A	4.87	689.9	5.0258	0	491.5	2	1	0.0089	2.8018
SA_PE1	0.9711	2.689	0.277	1	2012-12-18	F.IDKAKDAVEK.F	tr|F9JNR0|F9JNR0_STAAU,tr|D6J145|D6J145_STAAU,tr|H3TV02|H3TV02_STAAU,tr|H4DHM7|H4DHM7_STAAU,tr|H4H1T0|H4H1T0_STAAU,tr|D2G9U2|D2G9U2_STAAU,tr|D2FVX9|D2FVX9_STAAU,tr|D2G2J2|D2G2J2_STAAU,tr|H3S7U5|H3S7U5_STAAU,tr|H4GPT5|H4GPT5_STAAU,tr|H4BHU2|H4BHU2_STAAU,tr|H4C7R0|H4C7R0_STAAU,tr|D6H0J2|D6H0J2_STAAU,tr|H4CWE6|H4CWE6_STAAU,tr|D6SIZ1|D6SIZ1_STAAU,tr|H4E0P7|H4E0P7_STAAU,tr|H3U6H1|H3U6H1_STAAU,tr|H1T18…	2	1115.63	1115.62	558.817	Putative uncharacterized protein OS=Staphylococcus aureus subsp. aureus 21195 GN=SA21195_0359 PE=4 SV=1	SA21195_0359	N/A	6.12	2021.3	7.4264	0	473.6	1	2	0.0083	3.5996
SA_286	0.996	1.549	0.347	5	2012-09-18	K.TTYQFASAPK.D	tr|H0AZU7|H0AZU7_STAAU,tr|H4BMP8|H4BMP8_STAAU,tr|D2GDZ1|D2GDZ1_STAAU,tr|H1SR77|H1SR77_STAAU,tr|D2FJS6|D2FJS6_STAAU,tr|C5N359|C5N359_STAA3,tr|D6IY21|D6IY21_STAAU,tr|H7G7Q5|H7G7Q5_STAA5,tr|H3RYW4|H3RYW4_STAAU,tr|H4AS20|H4AS20_STAAU,tr|H3TVC9|H3TVC9_STAAU,tr|C8APS4|C8APS4_STAAU,tr|C8L5E2|C8L5E2_STAAU,tr|H3U407|H3U407_STAAU,tr|C8MYR6|C8MYR6_STAAU,tr|C8A9Q4|C8A9Q4_STAAU,tr|H4AZE1|H4AZE1_STAAU,tr|H1T74…	2	1112.56	1112.55	557.282	Putative uncharacterized protein OS=Staphylococcus aureus subsp. aureus 21209 GN=SA21209_0017 PE=4 SV=1	SA21209_0017	N/A	8.26	1312.5	6.8188	0	157.3	2	0	0.0076	2.0792
SA_894	0.9999	2.72	0.368	1	18/56	R.TIIKLYSYYVSLKEH.-	tr|H0B1V5|H0B1V5_STAAU,tr|H4BPQ3|H4BPQ3_STAAU,tr|C5N4Q2|C5N4Q2_STAA3,tr|H3RX36|H3RX36_STAAU,tr|H4ATJ0|H4ATJ0_STAAU,tr|C8L4C8|C8L4C8_STAAU,tr|C8N652|C8N652_STAAU,tr|H3TXH9|H3TXH9_STAAU,tr|H4B0Z7|H4B0Z7_STAAU,tr|H1TDT2|H1TDT2_STAAU,tr|D6UBB6|D6UBB6_STAAU,tr|H3XKV3|H3XKV3_STAAU,tr|E5TRK8|E5TRK8_STAAU,tr|C8LKQ2|C8LKQ2_STAAU,tr|F0DE13|F0DE13_STAAU,tr|F9KA82|F9KA82_STAAU,tr|F9KL64|F9KL64_STAAU,tr|C8M2G…	3	1856.02	1856.01	619.677	Putative uncharacterized protein OS=Staphylococcus aureus subsp. aureus 21209 GN=SA21209_0776 PE=4 SV=1	SA21209_0776	N/A	8.08	3458.1	5.0564	0	440.8	2	2	0.0094	4.9785
SA_700	0.9996	2.689	0.339	1	13/30	K.NSGVPYQTVQDLRNGK.T	tr|H0B1V5|H0B1V5_STAAU,tr|H4BPQ3|H4BPQ3_STAAU,tr|D2GFC5|D2GFC5_STAAU,tr|D2FL36|D2FL36_STAAU,tr|C5N4Q2|C5N4Q2_STAA3,tr|D6IZF8|D6IZF8_STAAU,tr|H7G371|H7G371_STAA5,tr|H3RX36|H3RX36_STAAU,tr|H4ATJ0|H4ATJ0_STAAU,tr|C8AR48|C8AR48_STAAU,tr|H3TNV0|H3TNV0_STAAU,tr|C8L4C8|C8L4C8_STAAU,tr|C8N652|C8N652_STAAU,tr|H3TXH9|H3TXH9_STAAU,tr|C8AB30|C8AB30_STAAU,tr|H4B0Z7|H4B0Z7_STAAU,tr|H1TDT2|H1TDT2_STAAU,tr|D6UBB…	2	1774.91	1774.9	888.455	Putative uncharacterized protein OS=Staphylococcus aureus subsp. aureus 21209 GN=SA21209_0776 PE=4 SV=1	SA21209_0776	N/A	8.59	2117.7	5.6277	0	295.5	2	1	0.01	3.6872
SA_587	1	3.978	0.494	1	18/26	K.FIEDIDHVNPDEVR.V	tr|H0B2S7|H0B2S7_STAAU,tr|D2GHM2|D2GHM2_STAAU,tr|H1SRF2|H1SRF2_STAAU,tr|H4BNW6|H4BNW6_STAAU,tr|D2FN67|D2FN67_STAAU,tr|C5MYK7|C5MYK7_STAA3,tr|D6J1T8|D6J1T8_STAAU,tr|H7G7E3|H7G7E3_STAA5,tr|H3S009|H3S009_STAAU,tr|H4AVP9|H4AVP9_STAAU,tr|C8ATJ6|C8ATJ6_STAAU,tr|C8L093|C8L093_STAAU,tr|H3TW01|H3TW01_STAAU,tr|H3U2I5|H3U2I5_STAAU,tr|C8MYU7|C8MYU7_STAAU,tr|C8ADA4|C8ADA4_STAAU,tr|H4B3A5|H4B3A5_STAAU,tr|H1TB8…	2	1696.82	1696.81	849.41	Putative uncharacterized protein OS=Staphylococcus aureus subsp. aureus 21209 GN=SA21209_0917 PE=4 SV=1	SA21209_0917	N/A	4.1	2501.1	6.7694	0	1551.4	2	0	0.0115	5.9703
SA_700	0.9827	1.86	0.188	6	16/56	K.DEVLYWKDVVEEIRR.N	tr|H0B2T3|H0B2T3_STAAU,tr|H4BNW0|H4BNW0_STAAU,tr|H1SRF8|H1SRF8_STAAU,tr|D2GHM8|D2GHM8_STAAU,tr|D2FNE3|D2FNE3_STAAU,tr|D6J1U4|D6J1U4_STAAU,tr|C5MYL6|C5MYL6_STAA3,tr|H7G7E9|H7G7E9_STAA5,tr|H4AVQ5|H4AVQ5_STAAU,tr|H3S015|H3S015_STAAU,tr|C8ATK2|C8ATK2_STAAU,tr|C8L099|C8L099_STAAU,tr|H3TNU3|H3TNU3_STAAU,tr|C8N0D5|C8N0D5_STAAU,tr|H3U2J1|H3U2J1_STAAU,tr|C8ADB0|C8ADB0_STAAU,tr|H4B3B1|H4B3B1_STAAU,tr|H1TB9…	3	1948.02	1948.01	650.342	Putative uncharacterized protein OS=Staphylococcus aureus subsp. aureus 21209 GN=SA21209_0923 PE=4 SV=1	SA21209_0923	N/A	4.51	3821.2	6.6631	0	279	2	1	0.013	1.5135
SA_CA19	0.9036	1.583	0.073	2	2012-08-14	K.QDIQDTLN.-	tr|H0AXL2|H0AXL2_STAAU,tr|H1SLE4|H1SLE4_STAAU,tr|H4BPE6|H4BPE6_STAAU,tr|C5N4G1|C5N4G1_STAA3,tr|H7G3F6|H7G3F6_STAA5,tr|H4AT05|H4AT05_STAAU,tr|H3RWV3|H3RWV3_STAAU,tr|H3TVW1|H3TVW1_STAAU,tr|C8AQW4|C8AQW4_STAAU,tr|H3TXQ5|H3TXQ5_STAAU,tr|C8AAU8|C8AAU8_STAAU,tr|H4B0V7|H4B0V7_STAAU,tr|H1TAY7|H1TAY7_STAAU,tr|D6UBK6|D6UBK6_STAAU,tr|H3XHL9|H3XHL9_STAAU,tr|E5TTL5|E5TTL5_STAAU,tr|H4DHZ7|H4DHZ7_STAAU,tr|F0DG8…	2	945.447	945.44	473.727	Putative uncharacterized protein OS=Staphylococcus aureus subsp. aureus 21209 GN=SA21209_1177 PE=4 SV=1	SA21209_1177	N/A	3.56	923.5	6.7549	0	310.8	2	0	0.0064	0.4389
SA_286	1	4.199	0.46	1	29/72	R.KYDDTLPPLFDELPKEEPK.S	tr|H0AY28|H0AY28_STAAU,tr|H1SKG1|H1SKG1_STAAU,tr|H4BRA5|H4BRA5_STAAU,tr|D2GGS7|D2GGS7_STAAU,tr|D2FMB1|D2FMB1_STAAU,tr|D6J0Z4|D6J0Z4_STAAU,tr|C5N5Z8|C5N5Z8_STAA3,tr|H7G2C3|H7G2C3_STAA5,tr|H3RYP6|H3RYP6_STAAU,tr|H4AUH2|H4AUH2_STAAU,tr|C8L0Z1|C8L0Z1_STAAU,tr|C8ASH8|C8ASH8_STAAU,tr|H3TUB9|H3TUB9_STAAU,tr|H3U269|H3U269_STAAU,tr|C8N019|C8N019_STAAU,tr|C8ACG2|C8ACG2_STAAU,tr|H4B260|H4B260_STAAU,tr|H1T7U…	3	2273.16	2273.15	758.723	Putative uncharacterized protein OS=Staphylococcus aureus subsp. aureus 21209 GN=SA21209_1303 PE=4 SV=1	SA21209_1303	N/A	4.3	3679.8	8.0398	0	1105.8	2	1	0.0183	6.998
SA_PE1	1	3.879	0.385	1	26/64	K.NVKDKINEYTGSNNEEK.K	tr|H0D373|H0D373_STAAU,tr|H1SKL1|H1SKL1_STAAU,tr|H4BRF7|H4BRF7_STAAU,tr|C5N654|C5N654_STAA3,tr|D6J145|D6J145_STAAU,tr|H7G2H4|H7G2H4_STAA5,tr|H4AUM4|H4AUM4_STAAU,tr|H3RZ27|H3RZ27_STAAU,tr|H3TV02|H3TV02_STAAU,tr|H3TWI8|H3TWI8_STAAU,tr|H4B2M4|H4B2M4_STAAU,tr|H1T7Z6|H1T7Z6_STAAU,tr|D6U9T1|D6U9T1_STAAU,tr|H3XJ92|H3XJ92_STAAU,tr|E5TVE9|E5TVE9_STAAU,tr|H4DHM7|H4DHM7_STAAU,tr|F0DCV2|F0DCV2_STAAU,tr|H4HPN…	3	1980.95	1980.94	661.32	Putative uncharacterized protein OS=Staphylococcus aureus subsp. aureus 21232 GN=SA21232_1421 PE=4 SV=1	SA21232_1421	N/A	4.87	1383.8	6.8549	0	977.7	2	2	0.0136	6.0451
SA_PE1	0.9945	2.629	0.127	1	15/26	K.DKINEYTGSNNEEK.K	tr|H0D373|H0D373_STAAU,tr|H1SKL1|H1SKL1_STAAU,tr|H4BRF7|H4BRF7_STAAU,tr|C5N654|C5N654_STAA3,tr|D6J145|D6J145_STAAU,tr|H7G2H4|H7G2H4_STAA5,tr|H4AUM4|H4AUM4_STAAU,tr|H3RZ27|H3RZ27_STAAU,tr|H3TV02|H3TV02_STAAU,tr|H3TWI8|H3TWI8_STAAU,tr|H4B2M4|H4B2M4_STAAU,tr|H1T7Z6|H1T7Z6_STAAU,tr|D6U9T1|D6U9T1_STAAU,tr|H3XJ92|H3XJ92_STAAU,tr|E5TVE9|E5TVE9_STAAU,tr|H4DHM7|H4DHM7_STAAU,tr|F0DCV2|F0DCV2_STAAU,tr|H4HPN…	2	1639.74	1639.73	820.874	Putative uncharacterized protein OS=Staphylococcus aureus subsp. aureus 21232 GN=SA21232_1421 PE=4 SV=1	SA21232_1421	N/A	4.41	874.5	5.4819	0	535.4	2	1	0.009	2.129
SA_700	1	3.595	0.415	1	16/26	R.ILEGQDITLPELGR.E	tr|F9KD87|F9KD87_STAAU,tr|D2GE84|D2GE84_STAAU,tr|H1SPX6|H1SPX6_STAAU,tr|H4BMW2|H4BMW2_STAAU,tr|D2FJZ0|D2FJZ0_STAAU,tr|C5N3C3|C5N3C3_STAA3,tr|D6IY87|D6IY87_STAAU,tr|H3RZA9|H3RZA9_STAAU,tr|H4AS85|H4AS85_STAAU,tr|C8L1X8|C8L1X8_STAAU,tr|C8APY7|C8APY7_STAAU,tr|H3TQG0|H3TQG0_STAAU,tr|H3U3U4|H3U3U4_STAAU,tr|C8N3X2|C8N3X2_STAAU,tr|C8A9W7|C8A9W7_STAAU,tr|H4AZK6|H4AZK6_STAAU,tr|D6UCG8|D6UCG8_STAAU,tr|H1TCI…	2	1552.86	1552.85	777.43	Putative uncharacterized protein OS=Staphylococcus aureus subsp. aureus 21235 GN=SA21235_1191 PE=4 SV=1	SA21235_1191	N/A	4.14	3434.8	8.811	0	644.9	2	0	0.0137	5.1097
SA_U17	1	3.914	0.43	1	20/30	K.ATQLGTIANETIKEVK.T	tr|F9KCM0|F9KCM0_STAAU,tr|D2GH98|D2GH98_STAAU,tr|H4BRT8|H4BRT8_STAAU,tr|D2FMT1|D2FMT1_STAAU,tr|D6J1G3|D6J1G3_STAAU,tr|C5N6H7|C5N6H7_STAA3,tr|H7G2U2|H7G2U2_STAA5,tr|H3RZN2|H3RZN2_STAAU,tr|H4AUX5|H4AUX5_STAAU,tr|C8ASZ5|C8ASZ5_STAAU,tr|C8L2S3|C8L2S3_STAAU,tr|H3TP58|H3TP58_STAAU,tr|H3U2F9|H3U2F9_STAAU,tr|C8N1F6|C8N1F6_STAAU,tr|C8ACX9|C8ACX9_STAAU,tr|H4B2E9|H4B2E9_STAAU,tr|D6U9G1|D6U9G1_STAAU,tr|H1T8B…	2	1714.95	1714.95	858.481	Putative uncharacterized protein OS=Staphylococcus aureus subsp. aureus 21235 GN=SA21235_1221 PE=4 SV=1	SA21235_1221	N/A	6.19	2897.8	3.4363	1	1373.6	2	1	0.0059	5.3795
SA_286	0.9997	3.371	0.258	2	23/76	K.ATQLGTIANETIKEVKTNPK.E	tr|F9KCM0|F9KCM0_STAAU,tr|D2GH98|D2GH98_STAAU,tr|H4BRT8|H4BRT8_STAAU,tr|D2FMT1|D2FMT1_STAAU,tr|D6J1G3|D6J1G3_STAAU,tr|C5N6H7|C5N6H7_STAA3,tr|H7G2U2|H7G2U2_STAA5,tr|H3RZN2|H3RZN2_STAAU,tr|H4AUX5|H4AUX5_STAAU,tr|C8ASZ5|C8ASZ5_STAAU,tr|C8L2S3|C8L2S3_STAAU,tr|H3TP58|H3TP58_STAAU,tr|H3U2F9|H3U2F9_STAAU,tr|C8N1F6|C8N1F6_STAAU,tr|C8ACX9|C8ACX9_STAAU,tr|H4B2E9|H4B2E9_STAAU,tr|D6U9G1|D6U9G1_STAAU,tr|H1T8B…	3	2155.2	2155.18	719.402	Putative uncharacterized protein OS=Staphylococcus aureus subsp. aureus 21235 GN=SA21235_1221 PE=4 SV=1	SA21235_1221	N/A	8.54	2786.3	6.3015	0	563.5	2	2	0.0136	3.9587
SA_700	0.9924	1.686	0.228	2	2012-08-14	R.IVTEEDLK.K	tr|F9KCM0|F9KCM0_STAAU,tr|D2GH98|D2GH98_STAAU,tr|H4BRT8|H4BRT8_STAAU,tr|D2FMT1|D2FMT1_STAAU,tr|D6J1G3|D6J1G3_STAAU,tr|C5N6H7|C5N6H7_STAA3,tr|H7G2U2|H7G2U2_STAA5,tr|H3RZN2|H3RZN2_STAAU,tr|H4AUX5|H4AUX5_STAAU,tr|C8ASZ5|C8ASZ5_STAAU,tr|C8L2S3|C8L2S3_STAAU,tr|H3TP58|H3TP58_STAAU,tr|H3U2F9|H3U2F9_STAAU,tr|C8N1F6|C8N1F6_STAAU,tr|C8ACX9|C8ACX9_STAAU,tr|H4B2E9|H4B2E9_STAAU,tr|D6U9G1|D6U9G1_STAAU,tr|H1T8B…	2	945.509	945.502	473.758	Putative uncharacterized protein OS=Staphylococcus aureus subsp. aureus 21235 GN=SA21235_1221 PE=4 SV=1	SA21235_1221	N/A	4.14	378.6	6.9655	0	208.5	2	0	0.0066	1.7845
SA_92	0.9743	2.331	0.337	1	13/20	T.ILEGLQTLPER.A	tr|F9KEW4|F9KEW4_STAAU,tr|H4BL52|H4BL52_STAAU,tr|D2FQR0|D2FQR0_STAAU,tr|C5N0Q3|C5N0Q3_STAA3,tr|H7G6Y9|H7G6Y9_STAA5,tr|H4AQC8|H4AQC8_STAAU,tr|H3RTK2|H3RTK2_STAAU,tr|H3TST0|H3TST0_STAAU,tr|C8L3B3|C8L3B3_STAAU,tr|H3TYC9|H3TYC9_STAAU,tr|C8MZP0|C8MZP0_STAAU,tr|H4AXJ6|H4AXJ6_STAAU,tr|H1T8Z3|H1T8Z3_STAAU,tr|D6UEW1|D6UEW1_STAAU,tr|H3XJ14|H3XJ14_STAAU,tr|E5TW83|E5TW83_STAAU,tr|C8LJN8|C8LJN8_STAAU,tr|F0DBF…	2	1267.72	1267.71	634.864	Putative uncharacterized protein OS=Staphylococcus aureus subsp. aureus 21235 GN=SA21235_2049 PE=4 SV=1	SA21235_2049	N/A	4.53	2662.5	6.9306	0	737.4	1	0	0.0088	3.5141
SA_700	1	3.881	0.506	1	17/28	M.SLENQLAELKYDYVR.L	tr|F9K9N2|F9K9N2_STAAU,tr|D2GJM7|D2GJM7_STAAU,tr|H4BJX3|H4BJX3_STAAU,tr|H1SNN7|H1SNN7_STAAU,tr|D2FP99|D2FP99_STAAU,tr|D6J2Q1|D6J2Q1_STAAU,tr|C5MZE8|C5MZE8_STAA3,tr|H7G980|H7G980_STAA5,tr|H3RUK8|H3RUK8_STAAU,tr|H4AP50|H4AP50_STAAU,tr|C8AMS6|C8AMS6_STAAU,tr|H3TQ30|H3TQ30_STAAU,tr|C8L660|C8L660_STAAU,tr|H3U0M1|H3U0M1_STAAU,tr|C8N349|C8N349_STAAU,tr|C8A8J3|C8A8J3_STAAU,tr|H4AWI8|H4AWI8_STAAU,tr|H1TBL…	2	1839.95	1839.94	920.976	Putative uncharacterized protein OS=Staphylococcus aureus subsp. aureus 21235 GN=SA21235_2148 PE=4 SV=1	SA21235_2148	N/A	4.68	3545.9	7.2206	0	1044.4	2	1	0.0133	5.9124
SA_700	1	3.839	0.371	1	28/68	K.LNYHEEENSMVTDFEDLK.E	tr|F9KAB7|F9KAB7_STAAU,tr|H4BPU4|H4BPU4_STAAU,tr|D2GHJ7|D2GHJ7_STAAU,tr|D2FN42|D2FN42_STAAU,tr|D6J1R4|D6J1R4_STAAU,tr|C5N6T4|C5N6T4_STAA3,tr|H7G8S4|H7G8S4_STAA5,tr|H3RZY6|H3RZY6_STAAU,tr|H4AVM5|H4AVM5_STAAU,tr|C8L0H7|C8L0H7_STAAU,tr|H3TSE3|H3TSE3_STAAU,tr|C8AT94|C8AT94_STAAU,tr|C8N0F9|C8N0F9_STAAU,tr|H3TZG9|H3TZG9_STAAU,tr|C8AD81|C8AD81_STAAU,tr|H4B382|H4B382_STAAU,tr|D6U957|D6U957_STAAU,tr|H1TAG…	3	2211.98	2211.96	738.328	Putative uncharacterized protein OS=Staphylococcus aureus subsp. aureus 21235 GN=SA21235_2742 PE=4 SV=1	SA21235_2742	N/A	4.08	3617.8	8.5779	0	1153.3	2	0	0.019	5.8069
SA_280	1	2.783	0.575	1	18/44	R.IVKTILVGYVIK.F	tr|H1SQ31|H1SQ31_STAAU,tr|D6IZ35|D6IZ35_STAAU,tr|H3TTZ4|H3TTZ4_STAAU,tr|C8AAQ9|C8AAQ9_STAAU,tr|H4DHV7|H4DHV7_STAAU,tr|F0DGJ1|F0DGJ1_STAAU,tr|F9K971|F9K971_STAAU,tr|H4HMP2|H4HMP2_STAAU,tr|H4B7T5|H4B7T5_STAAU,tr|F9KLJ2|F9KLJ2_STAAU,tr|H0CWK0|H0CWK0_STAAU,tr|H4GZ96|H4GZ96_STAAU,tr|F9JRX2|F9JRX2_STAAU,tr|H3S510|H3S510_STAAU,tr|F9JZR9|F9JZR9_STAAU,tr|F0D906|F0D906_STAAU,tr|H4GP79|H4GP79_STAAU,tr|H4H5P…	3	1344.88	1344.87	449.299	Putative uncharacterized protein OS=Staphylococcus aureus subsp. aureus 21252 GN=SA21252_1495 PE=4 SV=1	SA21252_1495	N/A	9.7	3196.8	6.0093	1	560.6	2	1	0.0081	7.5531
SA_587	0.9992	2.367	0.265	1	2012-12-20	K.LLSSLGVNIKK.T	tr|H1SQD7|H1SQD7_STAAU,tr|H4BS82|H4BS82_STAAU,tr|D2GI22|D2GI22_STAAU,tr|D2FNZ8|D2FNZ8_STAAU,tr|D6J287|D6J287_STAAU,tr|C5N2Q1|C5N2Q1_STAA3,tr|H7G5D3|H7G5D3_STAA5,tr|H4AVE7|H4AVE7_STAAU,tr|H3S0L4|H3S0L4_STAAU,tr|C8L0I8|C8L0I8_STAAU,tr|H3TR25|H3TR25_STAAU,tr|H3TZM7|H3TZM7_STAAU,tr|C8N0L5|C8N0L5_STAAU,tr|C8ADV2|C8ADV2_STAAU,tr|H4B2Y3|H4B2Y3_STAAU,tr|H1TAE9|H1TAE9_STAAU,tr|D6UGN0|D6UGN0_STAAU,tr|H3XN4…	2	1170.74	1170.73	586.374	Putative uncharacterized protein OS=Staphylococcus aureus subsp. aureus 21252 GN=SA21252_1716 PE=4 SV=1	SA21252_1716	N/A	10	2198.3	8.2711	0	595.4	2	0	0.0097	3.0334
SA_U17	1	4.441	0.522	1	21/28	K.NINAFLSSEEATNLK.L	tr|F9KI24|F9KI24_STAAU,tr|H4BQD7|H4BQD7_STAAU,tr|H3RXL8|H3RXL8_STAAU,tr|H4AW21|H4AW21_STAAU,tr|C8L3X2|C8L3X2_STAAU,tr|C8N5P7|C8N5P7_STAAU,tr|H3U121|H3U121_STAAU,tr|H4B1F5|H4B1F5_STAAU,tr|H1TDC8|H1TDC8_STAAU,tr|D6UAV1|D6UAV1_STAAU,tr|H3XPX5|H3XPX5_STAAU,tr|E5TS21|E5TS21_STAAU,tr|C8LK95|C8LK95_STAAU,tr|C8M2W6|C8M2W6_STAAU,tr|F3TGB7|F3TGB7_STAAU,tr|H3X239|H3X239_STAAU,tr|H4DSF4|H4DSF4_STAAU,tr|H4GG6…	2	1649.84	1649.83	825.92	Putative uncharacterized protein OS=Staphylococcus aureus subsp. aureus 21259 GN=SA21259_0995 PE=4 SV=1	SA21259_0995	N/A	4.53	3158.6	8.8991	0	2019.9	2	0	0.0147	6.398
SA_ATCC35845	0.9892	2.271	0.352	1	13/20	R.TSIELITGFTK.T	tr|F9KFX9|F9KFX9_STAAU,tr|D6J0K8|D6J0K8_STAAU,tr|H3S089|H3S089_STAAU,tr|C8AS41|C8AS41_STAAU,tr|C8AC24|C8AC24_STAAU,tr|D6UD19|D6UD19_STAAU,tr|H3XHQ1|H3XHQ1_STAAU,tr|F0DFN1|F0DFN1_STAAU,tr|H0CUZ5|H0CUZ5_STAAU,tr|C8LYY0|C8LYY0_STAAU,tr|F9JS91|F9JS91_STAAU,tr|D2FWV6|D2FWV6_STAAU,tr|H4GDC1|H4GDC1_STAAU,tr|H0B308|H0B308_STAAU,tr|F5WBW6|F5WBW6_STAAU,tr|F0D796|F0D796_STAAU,tr|H4H9L2|H4H9L2_STAAU,tr|H4E9K…	2	1208.67	1208.67	605.34	Putative uncharacterized protein OS=Staphylococcus aureus subsp. aureus 21259 GN=SA21259_2576 PE=4 SV=1	SA21259_2576	N/A	5.66	3334.4	0.2478	0	537.5	2	0	0.0003	3.5454
SA_GP2	0.9925	1.814	0.209	1	20/56	K.DAVEKFKNSDNEQVK.N	tr|H1T189|H1T189_STAAU,tr|H1SKL1|H1SKL1_STAAU,tr|H4BRF7|H4BRF7_STAAU,tr|C5N654|C5N654_STAA3,tr|D6J145|D6J145_STAAU,tr|H4AUM4|H4AUM4_STAAU,tr|H3RZ27|H3RZ27_STAAU,tr|H3TV02|H3TV02_STAAU,tr|H3TWI8|H3TWI8_STAAU,tr|H4B2M4|H4B2M4_STAAU,tr|H1T7Z6|H1T7Z6_STAAU,tr|D6U9T1|D6U9T1_STAAU,tr|H3XJ92|H3XJ92_STAAU,tr|E5TVE9|E5TVE9_STAAU,tr|H4DHM7|H4DHM7_STAAU,tr|F0DCV2|F0DCV2_STAAU,tr|H4HPN3|H4HPN3_STAAU,tr|F9KE5…	3	1749.87	1749.85	584.292	Putative uncharacterized protein OS=Staphylococcus aureus subsp. aureus 21264 GN=SA21264_0194 PE=4 SV=1	SA21264_0194	N/A	4.78	1143.5	6.8458	0	487.1	2	2	0.012	2.0506
SA_286	0.9997	2.274	0.373	1	2012-11-16	K.AFFEEEKSK.F	tr|H1T1L5|H1T1L5_STAAU,tr|D2GH98|D2GH98_STAAU,tr|H4BRT8|H4BRT8_STAAU,tr|H1SPM3|H1SPM3_STAAU,tr|D2FMT1|D2FMT1_STAAU,tr|D6J1G3|D6J1G3_STAAU,tr|C5N6H7|C5N6H7_STAA3,tr|H7G2U2|H7G2U2_STAA5,tr|H4AUX5|H4AUX5_STAAU,tr|C8ASZ5|C8ASZ5_STAAU,tr|C8L2S3|C8L2S3_STAAU,tr|H3TP58|H3TP58_STAAU,tr|H3U2F9|H3U2F9_STAAU,tr|C8N1F6|C8N1F6_STAAU,tr|C8ACX9|C8ACX9_STAAU,tr|H4B2E9|H4B2E9_STAAU,tr|D6U9G1|D6U9G1_STAAU,tr|H1T8B…	2	1113.54	1113.53	557.774	Putative uncharacterized protein OS=Staphylococcus aureus subsp. aureus 21264 GN=SA21264_0325 PE=4 SV=1	SA21264_0325	N/A	4.79	884	6.5438	0	569.5	2	1	0.0073	3.8746
SA_286	1	3.199	0.354	1	19/60	K.SLLGNFKSDINPNIER.L	tr|H1T222|H1T222_STAAU,tr|H1SNR8|H1SNR8_STAAU,tr|H4BPV8|H4BPV8_STAAU,tr|D2GHI3|D2GHI3_STAAU,tr|D2FN24|D2FN24_STAAU,tr|C5N6R8|C5N6R8_STAA3,tr|D6J1Q0|D6J1Q0_STAAU,tr|H7G8Q7|H7G8Q7_STAA5,tr|H4AVL1|H4AVL1_STAAU,tr|H3RZX2|H3RZX2_STAAU,tr|H3TSC7|H3TSC7_STAAU,tr|C8AT80|C8AT80_STAAU,tr|C8L0G3|C8L0G3_STAAU,tr|C8N0H3|C8N0H3_STAAU,tr|H3TZF5|H3TZF5_STAAU,tr|C8AD67|C8AD67_STAAU,tr|H4B368|H4B368_STAAU,tr|H1TAH…	3	1815.96	1815.95	606.323	Putative uncharacterized protein OS=Staphylococcus aureus subsp. aureus 21264 GN=SA21264_0493 PE=4 SV=1	SA21264_0493	N/A	5.79	3169.3	7.7516	0	344.2	2	1	0.0141	5.2217
SA_700	1	4.097	0.369	1	33/126	K.LNYHEEENSMVTDFEDLKELGK.E	tr|H1T238|H1T238_STAAU,tr|H4BPU4|H4BPU4_STAAU,tr|D2GHJ7|D2GHJ7_STAAU,tr|D2FN42|D2FN42_STAAU,tr|D6J1R4|D6J1R4_STAAU,tr|C5N6T4|C5N6T4_STAA3,tr|H7G8S4|H7G8S4_STAA5,tr|H3RZY6|H3RZY6_STAAU,tr|H4AVM5|H4AVM5_STAAU,tr|C8L0H7|C8L0H7_STAAU,tr|H3TSE3|H3TSE3_STAAU,tr|C8AT94|C8AT94_STAAU,tr|C8N0F9|C8N0F9_STAAU,tr|H3TZG9|H3TZG9_STAAU,tr|C8AD81|C8AD81_STAAU,tr|H4B382|H4B382_STAAU,tr|D6U957|D6U957_STAAU,tr|H1TAG…	4	2639.23	2639.21	660.809	Putative uncharacterized protein OS=Staphylococcus aureus subsp. aureus 21264 GN=SA21264_0509 PE=4 SV=1	SA21264_0509	N/A	4.25	3992.7	9.1175	0	673	2	1	0.0241	2.8992
SA_ATCC29213	0.9859	2.396	0.154	26	2012-10-20	K.NSDNEQVKNVK.D	tr|H1TL96|H1TL96_STAAU,tr|H1SKL1|H1SKL1_STAAU,tr|H4BRF7|H4BRF7_STAAU,tr|C5N654|C5N654_STAA3,tr|D6J145|D6J145_STAAU,tr|H4AUM4|H4AUM4_STAAU,tr|H3RZ27|H3RZ27_STAAU,tr|H3TV02|H3TV02_STAAU,tr|H3TWI8|H3TWI8_STAAU,tr|H4B2M4|H4B2M4_STAAU,tr|H1T7Z6|H1T7Z6_STAAU,tr|D6U9T1|D6U9T1_STAAU,tr|H3XJ92|H3XJ92_STAAU,tr|E5TVE9|E5TVE9_STAAU,tr|H4DHM7|H4DHM7_STAAU,tr|F0DCV2|F0DCV2_STAAU,tr|H4HPN3|H4HPN3_STAAU,tr|F9KE5…	2	1273.64	1273.63	637.82	Putative uncharacterized protein OS=Staphylococcus aureus subsp. aureus 21283 GN=SA21283_0457 PE=4 SV=1	SA21283_0457	N/A	6.07	345.5	7.212	1	180.9	2	1	0.0092	1.6095
[truncated: 504 more rows]

## Sheet: SA_41
sample	probability	xcorr	deltacn	sprank	ions	peptide	protein	assumed_charge	precursor_neutral_mass	calc_neutral_pep_mass	MZratio	protein_descr	gene	pI	retention_time_sec	ppm	deltacnstar	spscore	num_tol_term	num_missed_cleavages	massdiff	fval
[truncated: 125 more rows]

## Sheet: SA_92
sample	probability	xcorr	deltacn	sprank	ions	peptide	protein	assumed_charge	precursor_neutral_mass	calc_neutral_pep_mass	MZratio	protein_descr	gene	pI	retention_time_sec	ppm	deltacnstar	spscore	num_tol_term	num_missed_cleavages	massdiff	fval
[truncated: 274 more rows]

[truncated: 18 more sheets: SA_280, SA_286, SA_507, SA_587, SA_617, SA_640, SA_700, SA_844, SA_894, SA_ATCC9144, SA_ATCC29213, SA_ATCC35845, SA_CA19, SA_GP2, SA_GP17, SA_OV8, SA_PE1, SA_U17]
