# Supplementary material for: Characterization of Foodborne Strains of Staphylococcus aureus by Shotgun Proteomics: Functional Networks, Virulence Factors and Species-Specific Peptide Biomarkers
Source: Front Microbiol. 2017 Dec 11;8:2458. doi: 10.3389/fmicb.2017.02458 (PMC5732212; doi:10.3389/fmicb.2017.02458)
Supplement: Supplementary file 2 [file DataSheet2.XLSX]

## Sheet: Hoja1
Table S-1: Complete list of peptides identified in the Depke et al. 2015 paper and the corresponding peptides identified in the present manuscript (Carrera et al.).
Peptide (Depke et al. 2015)	Peptide (Carrera et al.)	gene	protein	assumed_charge	precursor_neutral_mass	calc_neutral_pep_mass	MZratio	protein_description	Cellular localization
R.GTFIIDPDGVVQASEINADGIGR.D	R.GTFIIDPDGVVQASEINADGIGR.D	ahpC	tr|F9K9K2|F9K9K2_STAAU,sp|Q2FJN4|AHPC_STAA3,sp|P0A0B7|AHPC_STAA8,sp|Q2YVK2|AHPC_STAAB,sp|Q5HIR5|AHPC_STAAC,sp|P0A0B5|AHPC_STAAM,sp|P99074|AHPC_STAAN,sp|Q6GJR7|AHPC_STAAR,sp|Q6GC91|AHPC_STAAS,sp|P0A0B6|AHPC_STAAW,tr|H1SNX2|H1SNX2_STAAU,tr|D2GJ71|D2GJ71_STAAU,tr|H4BM40|H4BM40_STAAU,tr|D2FJ55|D2FJ55_STAAU,tr|D6IXG5|D6IXG5_STAAU,tr|C5N1R9|C5N1R9_STAA3,tr|H7G4T4|H7G4T4_STAA5,tr|H4ARG4|H4ARG4_STAAU,tr|…	2	2343.19	2343.17	1172.59	Peroxiredoxin OS=Staphylococcus aureus subsp. aureus 21235 GN=ahpC PE=4 SV=1	Surface-associated
R.NFDVLDEATGLAQR.G	R.NFDVLDEATGLAQR.G	ahpC	tr|D2N4E8|D2N4E8_STAA5,sp|Q2FJN4|AHPC_STAA3,sp|P0A0B7|AHPC_STAA8,sp|Q2YVK2|AHPC_STAAB,sp|Q5HIR5|AHPC_STAAC,sp|P0A0B5|AHPC_STAAM,sp|P99074|AHPC_STAAN,sp|Q6GJR7|AHPC_STAAR,sp|Q6GC91|AHPC_STAAS,sp|P0A0B6|AHPC_STAAW,tr|H1SNX2|H1SNX2_STAAU,tr|D2GJ71|D2GJ71_STAAU,tr|H4BM40|H4BM40_STAAU,tr|D2FJ55|D2FJ55_STAAU,tr|D6IXG5|D6IXG5_STAAU,tr|C5N1R9|C5N1R9_STAA3,tr|H7G4T4|H7G4T4_STAA5,tr|H4ARG4|H4ARG4_STAAU,tr|…	2	1547.77	1547.76	774.886	Peroxiredoxin OS=Staphylococcus aureus (strain MRSA ST398 \ isolate S0385) GN=ahpC PE=4 SV=1	Surface-associated
K.TLQPGLDLVGKI.-	K.TLQPGLDLVGKI.-	ahpC	tr|H0DA17|H0DA17_STAAU,sp|Q2FJN4|AHPC_STAA3,sp|P0A0B7|AHPC_STAA8,sp|Q2YVK2|AHPC_STAAB,sp|Q5HIR5|AHPC_STAAC,sp|P0A0B5|AHPC_STAAM,sp|P99074|AHPC_STAAN,sp|Q6GJR7|AHPC_STAAR,sp|Q6GC91|AHPC_STAAS,sp|P0A0B6|AHPC_STAAW,tr|H1SNX2|H1SNX2_STAAU,tr|D2GJ71|D2GJ71_STAAU,tr|H4BM40|H4BM40_STAAU,tr|D2FJ55|D2FJ55_STAAU,tr|D6IXG5|D6IXG5_STAAU,tr|C5N1R9|C5N1R9_STAA3,tr|H7G4T4|H7G4T4_STAA5,tr|H4ARG4|H4ARG4_STAAU,tr|…	2	1252.75	1252.74	627.377	Peroxiredoxin OS=Staphylococcus aureus subsp. aureus VCU006 GN=ahpC PE=4 SV=1	Surface-associated
K.QAYDNQTGVNEK.E	K.QAYDNQTGVNEK.E	asp23	tr|H4D839|H4D839_STAAU,sp|Q2FEV0|ASP23_STAA3,sp|Q2FW66|ASP23_STAA8,sp|Q2YYG3|ASP23_STAAB,sp|Q5HE23|ASP23_STAAC,sp|P0A0P6|ASP23_STAAM,sp|P99157|ASP23_STAAN,sp|Q6GEP7|ASP23_STAAR,sp|Q6G7D2|ASP23_STAAS,sp|P0A0P8|ASP23_STAAU,sp|P0A0P7|ASP23_STAAW,tr|H1SJ99|H1SJ99_STAAU,tr|H4BJP5|H4BJP5_STAAU,tr|D2GJF6|D2GJF6_STAAU,tr|D2FPG1|D2FPG1_STAAU,tr|C5MZ88|C5MZ88_STAA3,tr|D6J2I0|D6J2I0_STAAU,tr|H7G9B7|H7G9B7_S…	2	1365.62	1365.62	683.815	Alkaline shock protein 23 OS=Staphylococcus aureus subsp. aureus CIGC340D GN=asp23 PE=4 SV=1	Surface-associated
K.AYLAVPAAPK.K	K.AYLAVPAAPK.K	atl	tr|H4DYQ8|H4DYQ8_STAAU,sp|A7X0T9|ATL_STAA1,sp|Q2FZK7|ATL_STAA8,sp|Q5HH31|ATL_STAAC,sp|Q931U5|ATL_STAAM,sp|Q99V41|ATL_STAAN,sp|Q6GI31|ATL_STAAR,sp|Q6GAG0|ATL_STAAS,sp|P0C5Z8|ATL_STAAU,sp|Q8NX96|ATL_STAAW,tr|H1SQ45|H1SQ45_STAAU,tr|D2GF18|D2GF18_STAAU,tr|H4BPC0|H4BPC0_STAAU,tr|D2FKS7|D2FKS7_STAAU,tr|D6IZ49|D6IZ49_STAAU,tr|C5N4D4|C5N4D4_STAA3,tr|H7G3I1|H7G3I1_STAA5,tr|H3RWS8|H3RWS8_STAAU,tr|H4ASX9|H4…	2	999.584	999.575	500.795	Autolysin OS=Staphylococcus aureus subsp. aureus CIG1233 GN=atl PE=4 SV=1	Surface-associated
K.DLNVQNLGK.E	K.DLNVQNLGK.E	atl	tr|H3ZXH0|H3ZXH0_STAAU,sp|A7X0T9|ATL_STAA1,sp|Q2FZK7|ATL_STAA8,sp|Q5HH31|ATL_STAAC,sp|Q931U5|ATL_STAAM,sp|Q99V41|ATL_STAAN,sp|Q6GI31|ATL_STAAR,sp|Q6GAG0|ATL_STAAS,sp|P0C5Z8|ATL_STAAU,sp|Q8NX96|ATL_STAAW,tr|H1SQ45|H1SQ45_STAAU,tr|D2GF18|D2GF18_STAAU,tr|H4BPC0|H4BPC0_STAAU,tr|D2FKS7|D2FKS7_STAAU,tr|D6IZ49|D6IZ49_STAAU,tr|C5N4D4|C5N4D4_STAA3,tr|H7G3I1|H7G3I1_STAA5,tr|H3RWS8|H3RWS8_STAAU,tr|H4ASX9|H4…	2	999.541	999.535	500.775	Bifunctional autolysin OS=Staphylococcus aureus subsp. aureus IS-125 GN=atl PE=4 SV=1	Surface-associated
K.DYNSPTLIGWVK.Q	K.DYNSPTLIGWVK.Q	atl	tr|H4DR14|H4DR14_STAAU,sp|A7X0T9|ATL_STAA1,sp|Q2FZK7|ATL_STAA8,sp|Q5HH31|ATL_STAAC,sp|Q931U5|ATL_STAAM,sp|Q99V41|ATL_STAAN,sp|Q6GI31|ATL_STAAR,sp|Q6GAG0|ATL_STAAS,sp|P0C5Z8|ATL_STAAU,sp|Q8NX96|ATL_STAAW,tr|H1SQ45|H1SQ45_STAAU,tr|D2GF18|D2GF18_STAAU,tr|H4BPC0|H4BPC0_STAAU,tr|D2FKS7|D2FKS7_STAAU,tr|D6IZ49|D6IZ49_STAAU,tr|C5N4D4|C5N4D4_STAA3,tr|H7G3I1|H7G3I1_STAA5,tr|H3RWS8|H3RWS8_STAAU,tr|H4ASX9|H4…	2	1391.72	1391.71	696.861	Autolysin OS=Staphylococcus aureus subsp. aureus CIGC348 GN=SACIGC348_1685 PE=4 SV=1	Surface-associated
K.DYNYTYVIK.N	K.DYNYTYVIK.N	atl	tr|D3EVE5|D3EVE5_STAA4,sp|A7X0T9|ATL_STAA1,sp|Q2FZK7|ATL_STAA8,sp|Q5HH31|ATL_STAAC,sp|Q931U5|ATL_STAAM,sp|Q99V41|ATL_STAAN,sp|Q6GI31|ATL_STAAR,sp|Q6GAG0|ATL_STAAS,sp|P0C5Z8|ATL_STAAU,sp|Q8NX96|ATL_STAAW,tr|H1SQ45|H1SQ45_STAAU,tr|D2GF18|D2GF18_STAAU,tr|H4BPC0|H4BPC0_STAAU,tr|D2FKS7|D2FKS7_STAAU,tr|D6IZ49|D6IZ49_STAAU,tr|C5N4D4|C5N4D4_STAA3,tr|H7G3I1|H7G3I1_STAA5,tr|H3RWS8|H3RWS8_STAAU,tr|H4ASX9|H4…	2	1177.57	1177.57	589.79	Bifunctional autolysin Atl \ N-acetylmuramoyl-L-alanine amidase\ endo-beta-N-acetylglucosaminidase OS=Staphylococcus aureus (strain 04-02981) GN=atl PE=4 SV=1	Surface-associated
K.EASLGGNKFYLVK.D	K.EASLGGNKFYLVK.D	atl	tr|H4DR14|H4DR14_STAAU,sp|A7X0T9|ATL_STAA1,sp|Q2FZK7|ATL_STAA8,sp|Q5HH31|ATL_STAAC,sp|Q931U5|ATL_STAAM,sp|Q99V41|ATL_STAAN,sp|Q6GI31|ATL_STAAR,sp|Q6GAG0|ATL_STAAS,sp|P0C5Z8|ATL_STAAU,sp|Q8NX96|ATL_STAAW,tr|H1SQ45|H1SQ45_STAAU,tr|D2GF18|D2GF18_STAAU,tr|H4BPC0|H4BPC0_STAAU,tr|D2FKS7|D2FKS7_STAAU,tr|D6IZ49|D6IZ49_STAAU,tr|C5N4D4|C5N4D4_STAA3,tr|H7G3I1|H7G3I1_STAA5,tr|H3RWS8|H3RWS8_STAAU,tr|H4ASX9|H4…	2	1424.77	1424.77	713.39	Autolysin OS=Staphylococcus aureus subsp. aureus CIGC348 GN=SACIGC348_1685 PE=4 SV=1	Surface-associated
R.FINVEIVHTHDYASFAR.S	R.FINVEIVHTHDYASFAR.S	atl	tr|D2UL16|D2UL16_STAAU,sp|A7X0T9|ATL_STAA1,sp|Q2FZK7|ATL_STAA8,sp|Q5HH31|ATL_STAAC,sp|Q931U5|ATL_STAAM,sp|Q99V41|ATL_STAAN,sp|Q6GI31|ATL_STAAR,sp|Q6GAG0|ATL_STAAS,sp|P0C5Z8|ATL_STAAU,sp|Q8NX96|ATL_STAAW,tr|H1SQ45|H1SQ45_STAAU,tr|D2GF18|D2GF18_STAAU,tr|H4BPC0|H4BPC0_STAAU,tr|D2FKS7|D2FKS7_STAAU,tr|D6IZ49|D6IZ49_STAAU,tr|C5N4D4|C5N4D4_STAA3,tr|H7G3I1|H7G3I1_STAA5,tr|H3RWS8|H3RWS8_STAAU,tr|H4ASX9|H4…	3	2018.01	2018	673.674	Bifunctional autolysin OS=Staphylococcus aureus subsp. aureus H19 GN=SAUG_00445 PE=4 SV=1	Surface-associated
K.FYLVQDYNSGNK.F	K.FYLVQDYNSGNK.F	atl	tr|H4DR14|H4DR14_STAAU,sp|A7X0T9|ATL_STAA1,sp|Q2FZK7|ATL_STAA8,sp|Q5HH31|ATL_STAAC,sp|Q931U5|ATL_STAAM,sp|Q99V41|ATL_STAAN,sp|Q6GI31|ATL_STAAR,sp|Q6GAG0|ATL_STAAS,sp|P0C5Z8|ATL_STAAU,sp|Q8NX96|ATL_STAAW,tr|H1SQ45|H1SQ45_STAAU,tr|D2GF18|D2GF18_STAAU,tr|H4BPC0|H4BPC0_STAAU,tr|D6IZ49|D6IZ49_STAAU,tr|C5N4D4|C5N4D4_STAA3,tr|H7G3I1|H7G3I1_STAA5,tr|H3RWS8|H3RWS8_STAAU,tr|H4ASX9|H4ASX9_STAAU,tr|C8L526|C8…	2	1446.69	1446.68	724.346	Autolysin OS=Staphylococcus aureus subsp. aureus CIGC348 GN=SACIGC348_1685 PE=4 SV=1	Surface-associated
K.GVLENQGAAFNK.A	K.GVLENQGAAFNK.A	atl	tr|H3ZXH0|H3ZXH0_STAAU,sp|A7X0T9|ATL_STAA1,sp|Q2FZK7|ATL_STAA8,sp|Q5HH31|ATL_STAAC,sp|Q931U5|ATL_STAAM,sp|Q99V41|ATL_STAAN,sp|Q6GI31|ATL_STAAR,sp|Q6GAG0|ATL_STAAS,sp|P0C5Z8|ATL_STAAU,sp|Q8NX96|ATL_STAAW,tr|H1SQ45|H1SQ45_STAAU,tr|D2GF18|D2GF18_STAAU,tr|H4BPC0|H4BPC0_STAAU,tr|D2FKS7|D2FKS7_STAAU,tr|D6IZ49|D6IZ49_STAAU,tr|C5N4D4|C5N4D4_STAA3,tr|H7G3I1|H7G3I1_STAA5,tr|H3RWS8|H3RWS8_STAAU,tr|H4ASX9|H4…	2	1246.64	1246.63	624.323	Bifunctional autolysin OS=Staphylococcus aureus subsp. aureus IS-125 GN=atl PE=4 SV=1	Surface-associated
K.IEEDYTSYFPK.Y	K.IEEDYTSYFPK.Y	atl	tr|H4D955|H4D955_STAAU,sp|A7X0T9|ATL_STAA1,sp|Q2FZK7|ATL_STAA8,sp|Q5HH31|ATL_STAAC,sp|Q931U5|ATL_STAAM,sp|Q99V41|ATL_STAAN,sp|Q6GI31|ATL_STAAR,sp|Q6GAG0|ATL_STAAS,sp|P0C5Z8|ATL_STAAU,sp|Q8NX96|ATL_STAAW,tr|H1SQ45|H1SQ45_STAAU,tr|D2GF18|D2GF18_STAAU,tr|H4BPC0|H4BPC0_STAAU,tr|D2FKS7|D2FKS7_STAAU,tr|D6IZ49|D6IZ49_STAAU,tr|C5N4D4|C5N4D4_STAA3,tr|H7G3I1|H7G3I1_STAA5,tr|H3RWS8|H3RWS8_STAAU,tr|H4ASX9|H4…	2	1390.64	1390.63	696.322	Autolysin OS=Staphylococcus aureus subsp. aureus CIGC340D GN=atl PE=4 SV=1	Surface-associated
R.IIETAPTDYLSWGVGAVGNPR.F	R.IIETAPTDYLSWGVGAVGNPR.F	atl	tr|C8MRQ5|C8MRQ5_STAAU,sp|A7X0T9|ATL_STAA1,sp|Q2FZK7|ATL_STAA8,sp|Q5HH31|ATL_STAAC,sp|Q931U5|ATL_STAAM,sp|Q99V41|ATL_STAAN,sp|Q6GI31|ATL_STAAR,sp|Q6GAG0|ATL_STAAS,sp|P0C5Z8|ATL_STAAU,sp|Q8NX96|ATL_STAAW,tr|H1SQ45|H1SQ45_STAAU,tr|D2GF18|D2GF18_STAAU,tr|H4BPC0|H4BPC0_STAAU,tr|D2FKS7|D2FKS7_STAAU,tr|D6IZ49|D6IZ49_STAAU,tr|C5N4D4|C5N4D4_STAA3,tr|H7G3I1|H7G3I1_STAA5,tr|H3RWS8|H3RWS8_STAAU,tr|H4ASX9|H4…	2	2215.14	2215.13	1108.57	Bifunctional autolysin OS=Staphylococcus aureus A9763 GN=SANG_01615 PE=4 SV=1	Surface-associated
R.LDQPQNISIDKINQFLK.G	R.LDQPQNISIDKINQFLK.G	atl	tr|H4DYQ8|H4DYQ8_STAAU,sp|A7X0T9|ATL_STAA1,sp|Q2FZK7|ATL_STAA8,sp|Q5HH31|ATL_STAAC,sp|Q931U5|ATL_STAAM,sp|Q99V41|ATL_STAAN,sp|Q6GI31|ATL_STAAR,sp|Q6GAG0|ATL_STAAS,sp|P0C5Z8|ATL_STAAU,sp|Q8NX96|ATL_STAAW,tr|H1SQ45|H1SQ45_STAAU,tr|D2GF18|D2GF18_STAAU,tr|H4BPC0|H4BPC0_STAAU,tr|D2FKS7|D2FKS7_STAAU,tr|D6IZ49|D6IZ49_STAAU,tr|C5N4D4|C5N4D4_STAA3,tr|H7G3I1|H7G3I1_STAA5,tr|H3RWS8|H3RWS8_STAAU,tr|H4ASX9|H4…	2	2013.1	2013.09	1007.55	Autolysin OS=Staphylococcus aureus subsp. aureus CIG1233 GN=atl PE=4 SV=1	Surface-associated
K.LTVSSLNGVAQINAK.N	K.LTVSSLNGVAQINAK.N	atl	tr|H6LM16|H6LM16_STAAU,sp|A7X0T9|ATL_STAA1,sp|Q2FZK7|ATL_STAA8,sp|Q5HH31|ATL_STAAC,sp|Q931U5|ATL_STAAM,sp|Q99V41|ATL_STAAN,sp|Q6GI31|ATL_STAAR,sp|Q6GAG0|ATL_STAAS,sp|P0C5Z8|ATL_STAAU,sp|Q8NX96|ATL_STAAW,tr|D2GF18|D2GF18_STAAU,tr|H4BPC0|H4BPC0_STAAU,tr|D2FKS7|D2FKS7_STAAU,tr|D6IZ49|D6IZ49_STAAU,tr|C5N4D4|C5N4D4_STAA3,tr|H7G3I1|H7G3I1_STAA5,tr|H3RWS8|H3RWS8_STAAU,tr|H4ASX9|H4ASX9_STAAU,tr|C8L526|C8…	2	1513.86	1513.85	757.931	Bifunctional autolysin OS=Staphylococcus aureus subsp. aureus VC40 GN=SAVC_04430 PE=4 SV=1	Surface-associated
K.NNGLFTTVYDK.T	K.NNGLFTTVYDK.T	atl	tr|H0C591|H0C591_STAAU,sp|A7X0T9|ATL_STAA1,sp|Q2FZK7|ATL_STAA8,sp|Q5HH31|ATL_STAAC,sp|Q931U5|ATL_STAAM,sp|Q99V41|ATL_STAAN,sp|Q6GI31|ATL_STAAR,sp|Q6GAG0|ATL_STAAS,sp|P0C5Z8|ATL_STAAU,sp|Q8NX96|ATL_STAAW,tr|H1SQ45|H1SQ45_STAAU,tr|D2GF18|D2GF18_STAAU,tr|H4BPC0|H4BPC0_STAAU,tr|D2FKS7|D2FKS7_STAAU,tr|D6IZ49|D6IZ49_STAAU,tr|C5N4D4|C5N4D4_STAA3,tr|H7G3I1|H7G3I1_STAA5,tr|H3RWS8|H3RWS8_STAAU,tr|H4ASX9|H4…	2	1270.63	1270.62	636.317	Bifunctional autolysin OS=Staphylococcus aureus subsp. aureus 21194 GN=atl PE=4 SV=1	Surface-associated
K.NQVILTGNNIAQGTFNATK.Q	K.NQVILTGNNIAQGTFNATK.Q	atl	tr|H4DYQ8|H4DYQ8_STAAU,sp|A7X0T9|ATL_STAA1,sp|Q2FZK7|ATL_STAA8,sp|Q5HH31|ATL_STAAC,sp|Q931U5|ATL_STAAM,sp|Q99V41|ATL_STAAN,sp|Q6GI31|ATL_STAAR,sp|Q6GAG0|ATL_STAAS,sp|P0C5Z8|ATL_STAAU,sp|Q8NX96|ATL_STAAW,tr|D2GF18|D2GF18_STAAU,tr|H4BPC0|H4BPC0_STAAU,tr|D2FKS7|D2FKS7_STAAU,tr|D6IZ49|D6IZ49_STAAU,tr|C5N4D4|C5N4D4_STAA3,tr|H3RWS8|H3RWS8_STAAU,tr|H4ASX9|H4ASX9_STAAU,tr|C8L526|C8L526_STAAU,tr|C8AQT9|C8…	2	2003.06	2003.04	1002.53	Autolysin OS=Staphylococcus aureus subsp. aureus CIG1233 GN=atl PE=4 SV=1	Surface-associated
K.QVAGSVSGSGNQTFK.A	K.QVAGSVSGSGNQTFK.A	atl	tr|F9KAM5|F9KAM5_STAAU,sp|A7X0T9|ATL_STAA1,sp|Q2FZK7|ATL_STAA8,sp|Q5HH31|ATL_STAAC,sp|Q931U5|ATL_STAAM,sp|Q99V41|ATL_STAAN,sp|Q6GI31|ATL_STAAR,sp|Q6GAG0|ATL_STAAS,sp|P0C5Z8|ATL_STAAU,sp|Q8NX96|ATL_STAAW,tr|H1SQ45|H1SQ45_STAAU,tr|D2GF18|D2GF18_STAAU,tr|H4BPC0|H4BPC0_STAAU,tr|D2FKS7|D2FKS7_STAAU,tr|D6IZ49|D6IZ49_STAAU,tr|C5N4D4|C5N4D4_STAA3,tr|H3RWS8|H3RWS8_STAAU,tr|H4ASX9|H4ASX9_STAAU,tr|C8L526|C8…	2	1465.73	1465.72	733.865	Bifunctional autolysin OS=Staphylococcus aureus subsp. aureus 21235 GN=atl PE=4 SV=1	Surface-associated
R.SHNYSYDQLYDLINEK.Y	R.SHNYSYDQLYDLINEK.Y	atl	tr|H0C591|H0C591_STAAU,sp|A7X0T9|ATL_STAA1,sp|Q2FZK7|ATL_STAA8,sp|Q5HH31|ATL_STAAC,sp|Q931U5|ATL_STAAM,sp|Q99V41|ATL_STAAN,sp|Q6GI31|ATL_STAAR,sp|Q6GAG0|ATL_STAAS,sp|P0C5Z8|ATL_STAAU,sp|Q8NX96|ATL_STAAW,tr|H1SQ45|H1SQ45_STAAU,tr|D2GF18|D2GF18_STAAU,tr|H4BPC0|H4BPC0_STAAU,tr|D2FKS7|D2FKS7_STAAU,tr|D6IZ49|D6IZ49_STAAU,tr|C5N4D4|C5N4D4_STAA3,tr|H7G3I1|H7G3I1_STAA5,tr|H3RWS8|H3RWS8_STAAU,tr|H4ASX9|H4…	2	2000.92	2000.91	1001.46	Bifunctional autolysin OS=Staphylococcus aureus subsp. aureus 21194 GN=atl PE=4 SV=1	Surface-associated
K.SIYLFGTVNGK.S	K.SIYLFGTVNGK.S	atl	tr|H4D955|H4D955_STAAU,sp|A7X0T9|ATL_STAA1,sp|Q2FZK7|ATL_STAA8,sp|Q5HH31|ATL_STAAC,sp|Q931U5|ATL_STAAM,sp|Q99V41|ATL_STAAN,sp|Q6GAG0|ATL_STAAS,sp|P0C5Z8|ATL_STAAU,sp|Q8NX96|ATL_STAAW,tr|H4BPC0|H4BPC0_STAAU,tr|C5N4D4|C5N4D4_STAA3,tr|H3RWS8|H3RWS8_STAAU,tr|H4ASX9|H4ASX9_STAAU,tr|C8L526|C8L526_STAAU,tr|C8N4I6|C8N4I6_STAAU,tr|H4B0T1|H4B0T1_STAAU,tr|H1TCV4|H1TCV4_STAAU,tr|D6UBN4|D6UBN4_STAAU,tr|H3XHL8…	2	1197.65	1197.64	599.827	Autolysin OS=Staphylococcus aureus subsp. aureus CIGC340D GN=atl PE=4 SV=1	Surface-associated
K.SIYLYGSVNGK.S	K.SIYLYGSVNGK.S	atl	tr|H4HF14|H4HF14_STAAU,sp|A7X0T9|ATL_STAA1,sp|Q2FZK7|ATL_STAA8,sp|Q5HH31|ATL_STAAC,sp|Q931U5|ATL_STAAM,sp|Q99V41|ATL_STAAN,sp|Q6GI31|ATL_STAAR,sp|Q6GAG0|ATL_STAAS,sp|P0C5Z8|ATL_STAAU,sp|Q8NX96|ATL_STAAW,tr|H1SQ45|H1SQ45_STAAU,tr|D2GF18|D2GF18_STAAU,tr|H4BPC0|H4BPC0_STAAU,tr|D2FKS7|D2FKS7_STAAU,tr|D6IZ49|D6IZ49_STAAU,tr|C5N4D4|C5N4D4_STAA3,tr|H7G3I1|H7G3I1_STAA5,tr|H3RWS8|H3RWS8_STAAU,tr|H4ASX9|H4…	2	1199.62	1199.62	600.817	Autolysin OS=Staphylococcus aureus subsp. aureus CIG1096 GN=SACIG1096_1572 PE=4 SV=1	Surface-associated
K.TNTNVTNAGYSLVDDEDDNSENQINPELIK.S	K.TNTNVTNAGYSLVDDEDDNSENQINPELIK.S	atl	tr|H0D182|H0D182_STAAU,sp|Q2FZK7|ATL_STAA8,sp|Q5HH31|ATL_STAAC,sp|Q6GAG0|ATL_STAAS,sp|Q8NX96|ATL_STAAW,tr|H3RWS8|H3RWS8_STAAU,tr|H3TXT0|H3TXT0_STAAU,tr|D6UBN4|D6UBN4_STAAU,tr|F0DFX3|F0DFX3_STAAU,tr|F9KAM5|F9KAM5_STAAU,tr|F9KLH6|F9KLH6_STAAU,tr|H0CWI6|H0CWI6_STAAU,tr|F3TMJ7|F3TMJ7_STAAU,tr|H4GE32|H4GE32_STAAU,tr|F4FJM4|F4FJM4_STAAU,tr|H0AXN7|H0AXN7_STAAU,tr|F0D7U9|F0D7U9_STAAU,tr|D4U2R5|D4U2R5_STA…	3	3321.53	3321.51	1108.18	Bifunctional autolysin OS=Staphylococcus aureus subsp. aureus 21232 GN=atl PE=4 SV=1	Surface-associated
K.YHNVFGIAAYDNDPLREGIK.Y	K.YHNVFGIAAYDNDPLREGIK.Y	atl	tr|A6QFR2|A6QFR2_STAAE,sp|A7X0T9|ATL_STAA1,sp|Q2FZK7|ATL_STAA8,sp|Q5HH31|ATL_STAAC,sp|Q931U5|ATL_STAAM,sp|Q99V41|ATL_STAAN,sp|Q6GI31|ATL_STAAR,sp|Q6GAG0|ATL_STAAS,sp|P0C5Z8|ATL_STAAU,sp|Q8NX96|ATL_STAAW,tr|H1SQ45|H1SQ45_STAAU,tr|D2GF18|D2GF18_STAAU,tr|H4BPC0|H4BPC0_STAAU,tr|D2FKS7|D2FKS7_STAAU,tr|D6IZ49|D6IZ49_STAAU,tr|C5N4D4|C5N4D4_STAA3,tr|H7G3I1|H7G3I1_STAA5,tr|H3RWS8|H3RWS8_STAAU,tr|H4ASX9|H4…	3	2291.15	2291.13	764.718	Bifunctional autolysin OS=Staphylococcus aureus (strain Newman) GN=atl PE=4 SV=1	Surface-associated
R.DEQGQDVLLFIDNIFR.F	R.DEQGQDVLLFIDNIFR.F	atpD	tr|H3X4C1|H3X4C1_STAAU,sp|A7X4U3|ATPB_STAA1,sp|A6U3I8|ATPB_STAA2,sp|Q2FF24|ATPB_STAA3,sp|Q2FWF0|ATPB_STAA8,sp|A5IUP8|ATPB_STAA9,sp|Q2YUK1|ATPB_STAAB,sp|Q5HE97|ATPB_STAAC,sp|A6QIU7|ATPB_STAAE,sp|P63679|ATPB_STAAM,sp|P99112|ATPB_STAAN,sp|Q6GEX2|ATPB_STAAR,sp|Q6G7K7|ATPB_STAAS,sp|A8YY70|ATPB_STAAT,sp|P63680|ATPB_STAAW,tr|D2GI39|D2GI39_STAAU,tr|H1SQ79|H1SQ79_STAAU,tr|H4BS99|H4BS99_STAAU,tr|D2FP16|D2F…	2	1920.98	1920.96	961.486	ATP synthase F1, beta subunit OS=Staphylococcus aureus subsp. aureus IS-3 GN=atpD PE=4 SV=1	Surface-associated
R.AIADINNQVSELSVLIASK.V	R.AIADINNQVSELSVLIASK.V	atpF	tr|H4FW79|H4FW79_STAAU,sp|A7X4U9|ATPF_STAA1,sp|A6U3J2|ATPF_STAA2,sp|Q2FF20|ATPF_STAA3,sp|Q2G2F8|ATPF_STAA8,sp|A5IUQ2|ATPF_STAA9,sp|Q2YUJ7|ATPF_STAAB,sp|Q5HE93|ATPF_STAAC,sp|A6QIV1|ATPF_STAAE,sp|Q99SF1|ATPF_STAAM,sp|Q7A4E7|ATPF_STAAN,sp|Q6GEW8|ATPF_STAAR,sp|Q6G7K3|ATPF_STAAS,sp|A8YY74|ATPF_STAAT,sp|Q7A0C4|ATPF_STAAW,tr|D2GI43|D2GI43_STAAU,tr|H1SQ83|H1SQ83_STAAU,tr|H4BSA3|H4BSA3_STAAU,tr|D2FP20|D2F…	2	1984.1	1984.08	993.049	ATP synthase F0, B subunit OS=Staphylococcus aureus subsp. aureus IS-157 GN=atpF PE=4 SV=1	Surface-associated
R.ANGMIETAQSEINSQKER.A	R.ANGMIETAQSEINSQKER.A	atpF	tr|H4CXP8|H4CXP8_STAAU,sp|A7X4U9|ATPF_STAA1,sp|A6U3J2|ATPF_STAA2,sp|Q2FF20|ATPF_STAA3,sp|Q2G2F8|ATPF_STAA8,sp|A5IUQ2|ATPF_STAA9,sp|Q2YUJ7|ATPF_STAAB,sp|Q5HE93|ATPF_STAAC,sp|A6QIV1|ATPF_STAAE,sp|Q99SF1|ATPF_STAAM,sp|Q7A4E7|ATPF_STAAN,sp|Q6GEW8|ATPF_STAAR,sp|Q6G7K3|ATPF_STAAS,sp|A8YY74|ATPF_STAAT,sp|Q7A0C4|ATPF_STAAW,tr|D2GI43|D2GI43_STAAU,tr|H1SQ83|H1SQ83_STAAU,tr|H4BSA3|H4BSA3_STAAU,tr|D2FP20|D2F…	2	2004.97	2004.95	1003.48	ATP synthase F0, B subunit OS=Staphylococcus aureus subsp. aureus CIG149 GN=atpF PE=4 SV=1	Surface-associated
R.QQQEQIIHEANVR.A	R.QQQEQIIHEANVR.A	atpF	tr|F9KFF1|F9KFF1_STAAU,sp|A7X4U9|ATPF_STAA1,sp|A6U3J2|ATPF_STAA2,sp|Q2FF20|ATPF_STAA3,sp|Q2G2F8|ATPF_STAA8,sp|A5IUQ2|ATPF_STAA9,sp|Q2YUJ7|ATPF_STAAB,sp|Q5HE93|ATPF_STAAC,sp|A6QIV1|ATPF_STAAE,sp|Q99SF1|ATPF_STAAM,sp|Q7A4E7|ATPF_STAAN,sp|Q6GEW8|ATPF_STAAR,sp|Q6G7K3|ATPF_STAAS,sp|A8YY74|ATPF_STAAT,sp|Q7A0C4|ATPF_STAAW,tr|D2GI43|D2GI43_STAAU,tr|H1SQ83|H1SQ83_STAAU,tr|H4BSA3|H4BSA3_STAAU,tr|D2FP20|D2F…	3	1591.82	1591.81	531.61	ATP synthase subunit b OS=Staphylococcus aureus subsp. aureus 21235 GN=atpF PE=3 SV=1	Surface-associated
K.VAVSEPDVEDTISILR.G	K.VAVSEPDVEDTISILR.G	clpB	tr|F9K932|F9K932_STAAU,sp|Q5HHB0|CLPB_STAAC,sp|Q99VB5|CLPB_STAAM,sp|Q7A6G6|CLPB_STAAN,sp|Q6GIB2|CLPB_STAAR,sp|Q6GAV1|CLPB_STAAS,sp|Q8NXE7|CLPB_STAAW,tr|D2GET8|D2GET8_STAAU,tr|H1SNC7|H1SNC7_STAAU,tr|H4BP44|H4BP44_STAAU,tr|D2FKJ9|D2FKJ9_STAAU,tr|C5N454|C5N454_STAA3,tr|D6IYW9|D6IYW9_STAAU,tr|H7G3Q7|H7G3Q7_STAA5,tr|H3RWJ8|H3RWJ8_STAAU,tr|H4ASQ3|H4ASQ3_STAAU,tr|C8AQL0|C8AQL0_STAAU,tr|C8L6G3|C8L6G3_STA…	2	1741.92	1741.91	871.962	ATP-dependent chaperone protein ClpB OS=Staphylococcus aureus subsp. aureus 21235 GN=clpB PE=3 SV=1	Surface-associated
M.AQKPVDNITQIIGGTPVVK.L	M.AQKPVDNITQIIGGTPVVK.L	cysK	tr|H4A052|H4A052_STAAU,sp|Q5HIG2|CYSK_STAAC,sp|P63870|CYSK_STAAM,sp|P63871|CYSK_STAAN,sp|Q6GJF8|CYSK_STAAR,sp|Q6GBX5|CYSK_STAAS,sp|P63872|CYSK_STAAW,tr|H1SM68|H1SM68_STAAU,tr|D2GDN9|D2GDN9_STAAU,tr|H4BME7|H4BME7_STAAU,tr|D2FJG0|D2FJG0_STAAU,tr|D6IXR3|D6IXR3_STAAU,tr|C5N2F4|C5N2F4_STAA3,tr|H7G8E5|H7G8E5_STAA5,tr|H3S0U7|H3S0U7_STAAU,tr|H4ARS1|H4ARS1_STAAU,tr|C8APH1|C8APH1_STAAU,tr|C8L1T4|C8L1T4_STA…	2	1977.13	1977.13	989.57	Cysteine synthase A OS=Staphylococcus aureus subsp. aureus IS-125 GN=cysK PE=4 SV=1	Cytoplasm
R.NVVDDNAADVYVK.L	R.NVVDDNAADVYVK.L	cysK	tr|H4DC00|H4DC00_STAAU,sp|Q5HIG2|CYSK_STAAC,sp|P63870|CYSK_STAAM,sp|P63871|CYSK_STAAN,sp|Q6GJF8|CYSK_STAAR,sp|Q6GBX5|CYSK_STAAS,sp|P63872|CYSK_STAAW,tr|H1SM68|H1SM68_STAAU,tr|D2GDN9|D2GDN9_STAAU,tr|H4BME7|H4BME7_STAAU,tr|D2FJG0|D2FJG0_STAAU,tr|D6IXR3|D6IXR3_STAAU,tr|C5N2F4|C5N2F4_STAA3,tr|H7G8E5|H7G8E5_STAA5,tr|H3S0U7|H3S0U7_STAAU,tr|H4ARS1|H4ARS1_STAAU,tr|C8APH1|C8APH1_STAAU,tr|C8L1T4|C8L1T4_STA…	2	1420.7	1420.68	711.349	Cysteine synthase A OS=Staphylococcus aureus subsp. aureus CIGC340D GN=cysK PE=4 SV=1	Cytoplasm
K.TIDAFLAGVGTGGTLSGVGK.V	K.TIDAFLAGVGTGGTLSGVGK.V	cysK	tr|C8A9F1|C8A9F1_STAAU,sp|Q5HIG2|CYSK_STAAC,sp|P63870|CYSK_STAAM,sp|P63871|CYSK_STAAN,sp|Q6GJF8|CYSK_STAAR,sp|Q6GBX5|CYSK_STAAS,sp|P63872|CYSK_STAAW,tr|H1SM68|H1SM68_STAAU,tr|D2GDN9|D2GDN9_STAAU,tr|H4BME7|H4BME7_STAAU,tr|D2FJG0|D2FJG0_STAAU,tr|D6IXR3|D6IXR3_STAAU,tr|C5N2F4|C5N2F4_STAA3,tr|H7G8E5|H7G8E5_STAA5,tr|H3S0U7|H3S0U7_STAAU,tr|H4ARS1|H4ARS1_STAAU,tr|C8APH1|C8APH1_STAAU,tr|C8L1T4|C8L1T4_STA…	2	1819.99	1819.97	910.991	Cysteine synthase OS=Staphylococcus aureus subsp. aureus 68-397 GN=SACG_02572 PE=3 SV=1	Cytoplasm
K.TVVTVLPSNGER.Y	K.TVVTVLPSNGER.Y	cysK	tr|H0C8S5|H0C8S5_STAAU,sp|Q5HIG2|CYSK_STAAC,sp|P63870|CYSK_STAAM,sp|P63871|CYSK_STAAN,sp|Q6GJF8|CYSK_STAAR,sp|Q6GBX5|CYSK_STAAS,sp|P63872|CYSK_STAAW,tr|H1SM68|H1SM68_STAAU,tr|D2GDN9|D2GDN9_STAAU,tr|H4BME7|H4BME7_STAAU,tr|D2FJG0|D2FJG0_STAAU,tr|D6IXR3|D6IXR3_STAAU,tr|C5N2F4|C5N2F4_STAA3,tr|H7G8E5|H7G8E5_STAA5,tr|H3S0U7|H3S0U7_STAAU,tr|H4ARS1|H4ARS1_STAAU,tr|C8APH1|C8APH1_STAAU,tr|C8L1T4|C8L1T4_STA…	2	1270.7	1270.69	636.351	Cysteine synthase OS=Staphylococcus aureus subsp. aureus 21194 GN=cysK PE=3 SV=1	Cytoplasm
R.AAFGFEGTPIHIIAR.K	R.AAFGFEGTPIHIIAR.K	der	tr|D1QIL5|D1QIL5_STAAU,sp|A7X2I1|DER_STAA1,sp|A6U1U3|DER_STAA2,sp|Q2FGW7|DER_STAA3,sp|Q2FYG0|DER_STAA8,sp|A5IT03|DER_STAA9,sp|Q5HFU8|DER_STAAC,sp|A6QH24|DER_STAAE,sp|P64059|DER_STAAM,sp|P64060|DER_STAAN,sp|Q6GGT6|DER_STAAR,sp|Q6G988|DER_STAAS,sp|A8Z454|DER_STAAT,sp|P64061|DER_STAAW,tr|H1SK00|H1SK00_STAAU,tr|D2GGB7|D2GGB7_STAAU,tr|H4BQU4|H4BQU4_STAAU,tr|D2FM11|D2FM11_STAAU,tr|C5N5P0|C5N5P0_STAA3,t…	3	1598.87	1598.86	533.96	GTPase Der OS=Staphylococcus aureus A10102 GN=der PE=3 SV=1	Cytoplasm
R.AAADLLGQPLYK.Y	R.AAADLLGQPLYK.Y	eno	tr|H4HEB7|H4HEB7_STAAU,sp|A7WZT2|ENO_STAA1,sp|A6TZQ5|ENO_STAA2,sp|Q2FIL7|ENO_STAA3,sp|Q2G028|ENO_STAA8,sp|A5IQY0|ENO_STAA9,sp|Q2YSE8|ENO_STAAB,sp|Q5HHP1|ENO_STAAC,sp|A6QF85|ENO_STAAE,sp|P64078|ENO_STAAM,sp|P99088|ENO_STAAN,sp|Q6GIL4|ENO_STAAR,sp|Q6GB54|ENO_STAAS,sp|A8Z1A4|ENO_STAAT,sp|O69174|ENO_STAAU,sp|P64079|ENO_STAAW,tr|H1SQQ5|H1SQQ5_STAAU,tr|D2GEI5|D2GEI5_STAAU,tr|H4BN59|H4BN59_STAAU,tr|D2FK…	2	1258.7	1258.69	630.353	Phosphopyruvate hydratase OS=Staphylococcus aureus subsp. aureus CIG1096 GN=eno PE=4 SV=1	Surface-associated
R.GNPTVEVEVLTESGAFGR.A	R.GNPTVEVEVLTESGAFGR.A	eno	tr|H4DY72|H4DY72_STAAU,sp|A7WZT2|ENO_STAA1,sp|A6TZQ5|ENO_STAA2,sp|Q2FIL7|ENO_STAA3,sp|Q2G028|ENO_STAA8,sp|A5IQY0|ENO_STAA9,sp|Q2YSE8|ENO_STAAB,sp|Q5HHP1|ENO_STAAC,sp|A6QF85|ENO_STAAE,sp|P64078|ENO_STAAM,sp|P99088|ENO_STAAN,sp|Q6GIL4|ENO_STAAR,sp|Q6GB54|ENO_STAAS,sp|A8Z1A4|ENO_STAAT,sp|O69174|ENO_STAAU,sp|P64079|ENO_STAAW,tr|H1SQQ5|H1SQQ5_STAAU,tr|D2GEI5|D2GEI5_STAAU,tr|H4BN59|H4BN59_STAAU,tr|D2FK…	2	1860.94	1860.92	931.468	Phosphopyruvate hydratase OS=Staphylococcus aureus subsp. aureus CIG1233 GN=eno PE=4 SV=1	Surface-associated
R.AQGEIAANWEGQAFSR.F	R.AQGEIAANWEGQAFSR.F	esxA	tr|H4CS80|H4CS80_STAAU,sp|Q5HJ91|ESXA_STAAC,sp|P0C046|ESXA_STAAE,sp|Q99WU4|ESXA_STAAM,sp|Q7A7S4|ESXA_STAAN,sp|Q6GK29|ESXA_STAAR,sp|Q6GCJ0|ESXA_STAAS,sp|Q7A1V4|ESXA_STAAW,tr|D2GIV3|D2GIV3_STAAU,tr|H1SP64|H1SP64_STAAU,tr|H4BLU1|H4BLU1_STAAU,tr|D2FIT7|D2FIT7_STAAU,tr|D6J494|D6J494_STAAU,tr|C5N1F7|C5N1F7_STAA3,tr|H7G4Q2|H7G4Q2_STAA5,tr|H4AR65|H4AR65_STAAU,tr|H3RVG3|H3RVG3_STAAU,tr|C8L7F6|C8L7F6_STAAU…	2	1733.82	1733.81	867.913	Virulence factor esxA OS=Staphylococcus aureus subsp. aureus CIG149 GN=esxA PE=4 SV=1	Surface-associated
K.AKNDVEETKDIITDNLFK.A	K.AKNDVEETKDIITDNLFK.A	ezrA	tr|C8ACU5|C8ACU5_STAAU,sp|A7X3E7|EZRA_STAA1,sp|A6U2I4|EZRA_STAA2,sp|Q2FG20|EZRA_STAA3,sp|Q2FXK8|EZRA_STAA8,sp|A5ITP0|EZRA_STAA9,sp|Q2YTH2|EZRA_STAAB,sp|Q5HF56|EZRA_STAAC,sp|A6QHQ1|EZRA_STAAE,sp|P64002|EZRA_STAAM,sp|P64003|EZRA_STAAN,sp|Q6GFZ0|EZRA_STAAR,sp|Q6G8L0|EZRA_STAAS,sp|A8Z2N4|EZRA_STAAT,sp|Q8NW47|EZRA_STAAW,tr|H1SPI9|H1SPI9_STAAU,tr|D2GH58|D2GH58_STAAU,tr|H4BRQ4|H4BRQ4_STAAU,tr|D2FMP7|D2F…	3	2092.09	2092.07	698.364	Septation ring formation regulator EzrA OS=Staphylococcus aureus subsp. aureus 68-397 GN=ezrA PE=3 SV=1	Surface-associated
R.FGQDTDIANTVAFLASDKAK.Y	R.FGQDTDIANTVAFLASDKAK.Y	fabG	tr|F9KBM3|F9KBM3_STAAU,sp|Q5HGK2|FABG_STAAC,sp|P0A0H9|FABG_STAAM,sp|P99093|FABG_STAAN,sp|Q6GHK4|FABG_STAAR,sp|Q6G9Y2|FABG_STAAS,sp|P0A0I0|FABG_STAAW,tr|H1SKZ8|H1SKZ8_STAAU,tr|D2GFJ4|D2GFJ4_STAAU,tr|H4BQ50|H4BQ50_STAAU,tr|D2FLA3|D2FLA3_STAAU,tr|C5N4X1|C5N4X1_STAA3,tr|D6IZN5|D6IZN5_STAAU,tr|H7G303|H7G303_STAA5,tr|H3RXA5|H3RXA5_STAAU,tr|H4ATQ7|H4ATQ7_STAAU,tr|C8L459|C8L459_STAAU,tr|C8ARB4|C8ARB4_STA…	3	2111.07	2111.05	704.692	3-oxoacyl-[acyl-carrier-protein] reductase OS=Staphylococcus aureus subsp. aureus 21235 GN=fabG PE=3 SV=1	Surface-associated
K.ANELLKDNAELIASFSR.A	K.ANELLKDNAELIASFSR.A	fda	tr|H3ZRY2|H3ZRY2_STAAU,sp|Q2FDQ4|ALF1_STAA3,sp|Q2FV17|ALF1_STAA8,sp|Q2YWF3|ALF1_STAAB,sp|Q5HCU6|ALF1_STAAC,sp|A6QK93|ALF1_STAAE,sp|Q6GDJ7|ALF1_STAAR,sp|Q6G670|ALF1_STAAS,sp|A8Z3K5|ALF1_STAAT,sp|Q8NUM5|ALF1_STAAW,tr|D2GKL2|D2GKL2_STAAU,tr|H1SR09|H1SR09_STAAU,tr|D2FQH1|D2FQH1_STAAU,tr|D6J4P5|D6J4P5_STAAU,tr|H7G739|H7G739_STAA5,tr|H3RTB4|H3RTB4_STAAU,tr|C8ANR3|C8ANR3_STAAU,tr|H3TSJ4|H3TSJ4_STAAU,tr|…	3	1890.01	1889.98	631.002	Fructose-bisphosphate aldolase class-I OS=Staphylococcus aureus subsp. aureus IS-125 GN=IS125_1642 PE=4 SV=1	Surface-associated
R.EKANELLKDNAELIASFSR.A	R.EKANELLKDNAELIASFSR.A	fda	tr|F9KAQ5|F9KAQ5_STAAU,sp|Q2FDQ4|ALF1_STAA3,sp|Q2FV17|ALF1_STAA8,sp|Q2YWF3|ALF1_STAAB,sp|Q5HCU6|ALF1_STAAC,sp|A6QK93|ALF1_STAAE,sp|Q6GDJ7|ALF1_STAAR,sp|Q6G670|ALF1_STAAS,sp|A8Z3K5|ALF1_STAAT,sp|Q8NUM5|ALF1_STAAW,tr|D2GKL2|D2GKL2_STAAU,tr|H1SR09|H1SR09_STAAU,tr|D2FQH1|D2FQH1_STAAU,tr|D6J4P5|D6J4P5_STAAU,tr|H7G739|H7G739_STAA5,tr|H3RTB4|H3RTB4_STAAU,tr|C8ANR3|C8ANR3_STAAU,tr|H3TSJ4|H3TSJ4_STAAU,tr|…	3	2147.14	2147.12	716.715	Fructose-bisphosphate aldolase class 1 OS=Staphylococcus aureus subsp. aureus 21235 GN=fda PE=3 SV=1	Surface-associated
K.GFIAALDQSGGSTPK.A	K.GFIAALDQSGGSTPK.A	fda	tr|H1TKZ7|H1TKZ7_STAAU,sp|A7X6Y6|ALF1_STAA1,sp|A6U4Y6|ALF1_STAA2,sp|Q2FDQ4|ALF1_STAA3,sp|Q2FV17|ALF1_STAA8,sp|A5IW31|ALF1_STAA9,sp|Q2YWF3|ALF1_STAAB,sp|Q5HCU6|ALF1_STAAC,sp|A6QK93|ALF1_STAAE,sp|P67472|ALF1_STAAM,sp|P99117|ALF1_STAAN,sp|Q6GDJ7|ALF1_STAAR,sp|Q6G670|ALF1_STAAS,sp|A8Z3K5|ALF1_STAAT,sp|Q8NUM5|ALF1_STAAW,tr|D2GKL2|D2GKL2_STAAU,tr|H1SR09|H1SR09_STAAU,tr|H4BKW5|H4BKW5_STAAU,tr|D2FQH1|D2F…	2	1447.74	1447.73	724.873	Fructose-bisphosphate aldolase class 1 OS=Staphylococcus aureus subsp. aureus 21283 GN=fda PE=3 SV=1	Surface-associated
K.GLVPIIEPEVNINAK.D	K.GLVPIIEPEVNINAK.D	fda	tr|F5W3L9|F5W3L9_STAAU,sp|A7X6Y6|ALF1_STAA1,sp|A6U4Y6|ALF1_STAA2,sp|Q2FDQ4|ALF1_STAA3,sp|Q2FV17|ALF1_STAA8,sp|A5IW31|ALF1_STAA9,sp|Q2YWF3|ALF1_STAAB,sp|Q5HCU6|ALF1_STAAC,sp|A6QK93|ALF1_STAAE,sp|P67472|ALF1_STAAM,sp|P99117|ALF1_STAAN,sp|Q6GDJ7|ALF1_STAAR,sp|Q6G670|ALF1_STAAS,sp|A8Z3K5|ALF1_STAAT,sp|Q8NUM5|ALF1_STAAW,tr|D2GKL2|D2GKL2_STAAU,tr|H1SR09|H1SR09_STAAU,tr|H4BKW5|H4BKW5_STAAU,tr|D2FQH1|D2F…	2	1604.93	1604.91	803.464	Fructose-bisphosphate aldolase class 1 OS=Staphylococcus aureus subsp. aureus 21305 GN=fda PE=3 SV=1	Surface-associated
K.IADESFDGDALKFE.-	K.IADESFDGDALKFE.-	fer	tr|A6QH32|A6QH32_STAAE,tr|D2GGC6|D2GGC6_STAAU,tr|H4BQV2|H4BQV2_STAAU,tr|C5N5P8|C5N5P8_STAA3,tr|D6IZJ1|D6IZJ1_STAAU,tr|H7G1W5|H7G1W5_STAA5,tr|H3RY36|H3RY36_STAAU,tr|H4AU84|H4AU84_STAAU,tr|C8L4D4|C8L4D4_STAAU,tr|C8AS20|C8AS20_STAAU,tr|H3TU30|H3TU30_STAAU,tr|H3U3D8|H3U3D8_STAAU,tr|C8N583|C8N583_STAAU,tr|C8AC05|C8AC05_STAAU,tr|H4B1W9|H4B1W9_STAAU,tr|H1TC88|H1TC88_STAAU,tr|D6UAD2|D6UAD2_STAAU,tr|H3XN1…	2	1555.71	1555.7	778.859	Ferredoxin OS=Staphylococcus aureus (strain Newman) GN=fer PE=4 SV=1	Surface-associated
R.EAGFDPAAVVVVATIR.A	R.EAGFDPAAVVVVATIR.A	fhs	tr|H0D267|H0D267_STAAU,sp|Q2FG06|FTHS_STAA3,sp|Q2G296|FTHS_STAA8,sp|Q2YTF6|FTHS_STAAB,sp|Q5HF42|FTHS_STAAC,sp|A6QHR5|FTHS_STAAE,sp|Q6GFX6|FTHS_STAAR,sp|Q6G8J5|FTHS_STAAS,sp|A8Z2Q0|FTHS_STAAT,sp|Q8NW37|FTHS_STAAW,tr|H1SPK3|H1SPK3_STAAU,tr|D2GH72|D2GH72_STAAU,tr|D2FMR1|D2FMR1_STAAU,tr|D6J1E3|D6J1E3_STAAU,tr|C5N6F4|C5N6F4_STAA3,tr|H7G2S2|H7G2S2_STAA5,tr|H3RZL0|H3RZL0_STAAU,tr|H3TP31|H3TP31_STAAU,tr|…	2	1613.89	1613.88	807.946	Formate--tetrahydrofolate ligase OS=Staphylococcus aureus subsp. aureus 21232 GN=fhs PE=3 SV=1	Surface-associated
K.LKPDLIIADSSR.H	K.LKPDLIIADSSR.H	fhuD	tr|F5W4U1|F5W4U1_STAAU,tr|H1SJA4|H1SJA4_STAAU,tr|D2GJF1|D2GJF1_STAAU,tr|H4BJP0|H4BJP0_STAAU,tr|D2FPF6|D2FPF6_STAAU,tr|C5MZ60|C5MZ60_STAA3,tr|D6J2H5|D6J2H5_STAAU,tr|H7G966|H7G966_STAA5,tr|H4ANW5|H4ANW5_STAAU,tr|H3RVE6|H3RVE6_STAAU,tr|C8AMK1|C8AMK1_STAAU,tr|C8L6E2|C8L6E2_STAAU,tr|H3TPM6|H3TPM6_STAAU,tr|H3U0N4|H3U0N4_STAAU,tr|C8MZA4|C8MZA4_STAAU,tr|C8A8C0|C8A8C0_STAAU,tr|H4AX94|H4AX94_STAAU,tr|H1TBU…	2	1326.76	1326.75	664.383	Ferrichrome-binding protein FhuD OS=Staphylococcus aureus subsp. aureus 21305 GN=fhuD PE=4 SV=1	Surface-associated
K.AVNLVSFEYK.V	K.AVNLVSFEYK.V	fib	tr|F5W5T6|F5W5T6_STAAU,sp|Q5HGS6|FIB_STAAC,sp|A6QG59|FIB_STAAE,sp|P68799|FIB_STAAM,sp|P68800|FIB_STAAN,sp|Q6GA57|FIB_STAAS,sp|P0C6P2|FIB_STAAU,sp|Q8NX50|FIB_STAAW,tr|H4BPP6|H4BPP6_STAAU,tr|C5N4P4|C5N4P4_STAA3,tr|H4ATI1|H4ATI1_STAAU,tr|H3RX30|H3RX30_STAAU,tr|C8L4S5|C8L4S5_STAAU,tr|C8N484|C8N484_STAAU,tr|H3TXI5|H3TXI5_STAAU,tr|H4B0K2|H4B0K2_STAAU,tr|H1TAQ9|H1TAQ9_STAAU,tr|D6UBC5|D6UBC5_STAAU,tr|H3X…	2	1168.62	1168.61	585.314	Fibrinogen-binding protein OS=Staphylococcus aureus subsp. aureus 21305 GN=fib PE=4 SV=1	Surface-associated
K.LIQAQNLVR.E	K.LIQAQNLVR.E	fib	tr|H4HFB9|H4HFB9_STAAU,sp|Q5HGS6|FIB_STAAC,sp|A6QG59|FIB_STAAE,sp|P68799|FIB_STAAM,sp|P68800|FIB_STAAN,sp|Q6GHS9|FIB_STAAR,sp|Q6GA57|FIB_STAAS,sp|P0C6P2|FIB_STAAU,sp|Q8NX50|FIB_STAAW,tr|H4BPP6|H4BPP6_STAAU,tr|D2GFC0|D2GFC0_STAAU,tr|D2FL29|D2FL29_STAAU,tr|C5N4P4|C5N4P4_STAA3,tr|D6IZF1|D6IZF1_STAAU,tr|H7G377|H7G377_STAA5,tr|H4ATI1|H4ATI1_STAAU,tr|H3RX30|H3RX30_STAAU,tr|C8AR41|C8AR41_STAAU,tr|H3TNV7…	2	1053.64	1053.63	527.822	Fibrinogen-binding protein OS=Staphylococcus aureus subsp. aureus CIG1096 GN=SACIG1096_1677 PE=4 SV=1	Surface-associated
R.ANSNLLNGVTVDYYGAPTPVQQLASINVPEAR.L	R.ANSNLLNGVTVDYYGAPTPVQQLASINVPEAR.L	frr	tr|D1GT69|D1GT69_STAA0,sp|A7X1N7|RRF_STAA1,sp|A6U178|RRF_STAA2,sp|Q2FHH9|RRF_STAA3,sp|Q2FZ21|RRF_STAA8,sp|A5ISE3|RRF_STAA9,sp|Q2YXK9|RRF_STAAB,sp|Q5HGH2|RRF_STAAC,sp|A6QGF9|RRF_STAAE,sp|P68785|RRF_STAAM,sp|P99130|RRF_STAAN,sp|Q6GHH6|RRF_STAAR,sp|Q6G9V4|RRF_STAAS,sp|P68786|RRF_STAAU,sp|P68787|RRF_STAAW,tr|H1SKW8|H1SKW8_STAAU,tr|H4BQ79|H4BQ79_STAAU,tr|D2GFM3|D2GFM3_STAAU,tr|D2FLD8|D2FLD8_STAAU,tr|C…	3	3370.73	3370.72	1124.58	Ribosome-recycling factor OS=Staphylococcus aureus (strain TW20 \ 0582) GN=frr PE=3 SV=1	Cytoplasm
R.ELANISAGR.A	R.ELANISAGR.A	frr	tr|C8LVT3|C8LVT3_STAAU,sp|A7X1N7|RRF_STAA1,sp|A6U178|RRF_STAA2,sp|Q2FHH9|RRF_STAA3,sp|Q2FZ21|RRF_STAA8,sp|A5ISE3|RRF_STAA9,sp|Q2YXK9|RRF_STAAB,sp|Q5HGH2|RRF_STAAC,sp|A6QGF9|RRF_STAAE,sp|P68785|RRF_STAAM,sp|P99130|RRF_STAAN,sp|Q6GHH6|RRF_STAAR,sp|Q6G9V4|RRF_STAAS,sp|P68786|RRF_STAAU,sp|P68787|RRF_STAAW,tr|H1SKW8|H1SKW8_STAAU,tr|H4BQ79|H4BQ79_STAAU,tr|D2GFM3|D2GFM3_STAAU,tr|D2FLD8|D2FLD8_STAAU,tr|C…	2	929.498	929.493	465.754	Ribosome-recycling factor OS=Staphylococcus aureus A6300 GN=frr PE=3 SV=1	Cytoplasm
R.IAVPALTEER.R	R.IAVPALTEER.R	frr	tr|C8LVT3|C8LVT3_STAAU,sp|A7X1N7|RRF_STAA1,sp|A6U178|RRF_STAA2,sp|Q2FHH9|RRF_STAA3,sp|Q2FZ21|RRF_STAA8,sp|A5ISE3|RRF_STAA9,sp|Q2YXK9|RRF_STAAB,sp|Q5HGH2|RRF_STAAC,sp|A6QGF9|RRF_STAAE,sp|P68785|RRF_STAAM,sp|P99130|RRF_STAAN,sp|Q6GHH6|RRF_STAAR,sp|Q6G9V4|RRF_STAAS,sp|P68786|RRF_STAAU,sp|P68787|RRF_STAAW,tr|H1SKW8|H1SKW8_STAAU,tr|H4BQ79|H4BQ79_STAAU,tr|D2GFM3|D2GFM3_STAAU,tr|D2FLD8|D2FLD8_STAAU,tr|C…	2	1097.62	1097.61	549.811	Ribosome-recycling factor OS=Staphylococcus aureus A6300 GN=frr PE=3 SV=1	Cytoplasm
R.LLVISPYDKTSVADIEK.A	R.LLVISPYDKTSVADIEK.A	frr	tr|F9KBJ3|F9KBJ3_STAAU,sp|A7X1N7|RRF_STAA1,sp|A6U178|RRF_STAA2,sp|Q2FHH9|RRF_STAA3,sp|Q2FZ21|RRF_STAA8,sp|A5ISE3|RRF_STAA9,sp|Q2YXK9|RRF_STAAB,sp|Q5HGH2|RRF_STAAC,sp|A6QGF9|RRF_STAAE,sp|P68785|RRF_STAAM,sp|P99130|RRF_STAAN,sp|Q6GHH6|RRF_STAAR,sp|Q6G9V4|RRF_STAAS,sp|P68786|RRF_STAAU,sp|P68787|RRF_STAAW,tr|H4BQ79|H4BQ79_STAAU,tr|D2GFM3|D2GFM3_STAAU,tr|D2FLD8|D2FLD8_STAAU,tr|C5N501|C5N501_STAA3,tr|D…	3	1890.05	1890.04	631.019	Ribosome-recycling factor OS=Staphylococcus aureus subsp. aureus 21235 GN=frr PE=3 SV=1	Cytoplasm
K.NGDITEDELR.S	K.NGDITEDELR.S	frr	tr|H4HNB4|H4HNB4_STAAU,sp|A7X1N7|RRF_STAA1,sp|A6U178|RRF_STAA2,sp|Q2FHH9|RRF_STAA3,sp|Q2FZ21|RRF_STAA8,sp|A5ISE3|RRF_STAA9,sp|Q2YXK9|RRF_STAAB,sp|Q5HGH2|RRF_STAAC,sp|A6QGF9|RRF_STAAE,sp|P68785|RRF_STAAM,sp|P99130|RRF_STAAN,sp|Q6GHH6|RRF_STAAR,sp|Q6G9V4|RRF_STAAS,sp|P68786|RRF_STAAU,sp|P68787|RRF_STAAW,tr|H1SKW8|H1SKW8_STAAU,tr|H4BQ79|H4BQ79_STAAU,tr|D2GFM3|D2GFM3_STAAU,tr|D2FLD8|D2FLD8_STAAU,tr|C…	2	1160.54	1160.53	581.273	Ribosome recycling factor OS=Staphylococcus aureus subsp. aureus CIG290 GN=frr PE=4 SV=1	Cytoplasm
R.THTTKEDDIPSFIR.N	R.THTTKEDDIPSFIR.N	ftsZ	tr|F5W6S4|F5W6S4_STAAU,sp|Q2FZ89|FTSZ_STAA8,sp|Q5HGP5|FTSZ_STAAC,sp|P0A029|FTSZ_STAAM,sp|P99108|FTSZ_STAAN,sp|Q6GHP9|FTSZ_STAAR,sp|Q6GA26|FTSZ_STAAS,sp|P0A031|FTSZ_STAAU,sp|P0A030|FTSZ_STAAW,tr|H1SL42|H1SL42_STAAU,tr|D2GFE8|D2GFE8_STAAU,tr|H4BPS6|H4BPS6_STAAU,tr|D2FL59|D2FL59_STAAU,tr|C5N4S8|C5N4S8_STAA3,tr|D6IZI0|D6IZI0_STAAU,tr|H7G348|H7G348_STAA5,tr|H4ATL2|H4ATL2_STAAU,tr|H3RX59|H3RX59_STAAU,t…	2	1658.84	1658.83	830.42	Cell division protein ftsZ OS=Staphylococcus aureus subsp. aureus 21305 GN=ftsZ PE=3 SV=1	Surface-associated
K.ADDSAEFAALAFK.V	K.ADDSAEFAALAFK.V	fusA	tr|F5W7C4|F5W7C4_STAAU,sp|A7WYX4|EFG_STAA1,sp|A6TZ24|EFG_STAA2,sp|Q2FJ93|EFG_STAA3,sp|Q2G0N1|EFG_STAA8,sp|A5IQA1|EFG_STAA9,sp|Q2YSB4|EFG_STAAB,sp|Q5HIC8|EFG_STAAC,sp|A6QEJ9|EFG_STAAE,sp|P68788|EFG_STAAM,sp|P68789|EFG_STAAN,sp|Q6GJC1|EFG_STAAR,sp|Q6GBU0|EFG_STAAS,sp|P68790|EFG_STAAU,sp|P68791|EFG_STAAW,tr|H2DFY9|H2DFY9_STAAU,tr|H1SM99|H1SM99_STAAU,tr|D2GDS4|D2GDS4_STAAU,tr|H4BMI3|H4BMI3_STAAU,tr|D…	2	1354.65	1354.64	678.327	Elongation factor G OS=Staphylococcus aureus subsp. aureus 21305 GN=fusA PE=3 SV=1	Surface-associated
R.EEVEHIANLAR.L	R.EEVEHIANLAR.L	gatC	tr|H6LLD3|H6LLD3_STAAU,sp|A7X428|GATC_STAA1,sp|A6U306|GATC_STAA2,sp|Q2FFJ4|GATC_STAA3,sp|Q2FWY8|GATC_STAA8,sp|A5IU68|GATC_STAA9,sp|Q2YU75|GATC_STAAB,sp|Q5HEM1|GATC_STAAC,sp|A6QIC9|GATC_STAAE,sp|P68807|GATC_STAAM,sp|P68808|GATC_STAAN,sp|Q6GFF6|GATC_STAAR,sp|Q6G832|GATC_STAAS,sp|A8Z2R5|GATC_STAAT,sp|P68809|GATC_STAAU,sp|P68810|GATC_STAAW,tr|H1SRH9|H1SRH9_STAAU,tr|D2GHP8|D2GHP8_STAAU,tr|H4BNU0|H4BNU…	2	1279.66	1279.65	640.833	Aspartyl\glutamyl-tRNA amidotransferase subunit C OS=Staphylococcus aureus subsp. aureus VC40 GN=gatC PE=4 SV=1	Cytoplasm
K.ETEDGQFKVPTIMNEEDA.-	K.ETEDGQFKVPTIMNEEDA.-	gatC	tr|H4DCI0|H4DCI0_STAAU,sp|A7X428|GATC_STAA1,sp|A6U306|GATC_STAA2,sp|Q2FFJ4|GATC_STAA3,sp|Q2FWY8|GATC_STAA8,sp|A5IU68|GATC_STAA9,sp|Q2YU75|GATC_STAAB,sp|Q5HEM1|GATC_STAAC,sp|P68807|GATC_STAAM,sp|P68808|GATC_STAAN,sp|Q6GFF6|GATC_STAAR,sp|Q6G832|GATC_STAAS,sp|A8Z2R5|GATC_STAAT,sp|P68809|GATC_STAAU,sp|P68810|GATC_STAAW,tr|H1SRH9|H1SRH9_STAAU,tr|D2GHP8|D2GHP8_STAAU,tr|H4BNU0|H4BNU0_STAAU,tr|D2FNG4|D2F…	2	2051.91	2051.9	1026.96	Aspartyl\glutamyl-tRNA(Asn\Gln) amidotransferase, C subunit OS=Staphylococcus aureus subsp. aureus CIGC340D GN=gatC PE=4 SV=1	Cytoplasm
K.NAKETEDGQFKVPTIMNEEDA.-	K.NAKETEDGQFKVPTIMNEEDA.-	gatC	tr|F9KFM3|F9KFM3_STAAU,sp|A7X428|GATC_STAA1,sp|A6U306|GATC_STAA2,sp|Q2FFJ4|GATC_STAA3,sp|Q2FWY8|GATC_STAA8,sp|A5IU68|GATC_STAA9,sp|Q2YU75|GATC_STAAB,sp|Q5HEM1|GATC_STAAC,sp|P68807|GATC_STAAM,sp|P68808|GATC_STAAN,sp|Q6GFF6|GATC_STAAR,sp|Q6G832|GATC_STAAS,sp|A8Z2R5|GATC_STAAT,sp|P68809|GATC_STAAU,sp|P68810|GATC_STAAW,tr|H1SRH9|H1SRH9_STAAU,tr|D2GHP8|D2GHP8_STAAU,tr|H4BNU0|H4BNU0_STAAU,tr|D2FNG4|D2F…	3	2365.09	2365.07	789.365	Aspartyl\glutamyl-tRNA(Asn\Gln) amidotransferase, C subunit OS=Staphylococcus aureus subsp. aureus 21235 GN=gatC PE=3 SV=1	Cytoplasm
K.QNDSADTEGVEPTYHVLDLQNVLR.E	K.QNDSADTEGVEPTYHVLDLQNVLR.E	gatC	tr|H4HHJ2|H4HHJ2_STAAU,sp|A7X428|GATC_STAA1,sp|A6U306|GATC_STAA2,sp|Q2FFJ4|GATC_STAA3,sp|Q2FWY8|GATC_STAA8,sp|A5IU68|GATC_STAA9,sp|Q2YU75|GATC_STAAB,sp|Q5HEM1|GATC_STAAC,sp|A6QIC9|GATC_STAAE,sp|P68807|GATC_STAAM,sp|P68808|GATC_STAAN,sp|Q6GFF6|GATC_STAAR,sp|Q6G832|GATC_STAAS,sp|A8Z2R5|GATC_STAAT,sp|P68809|GATC_STAAU,sp|P68810|GATC_STAAW,tr|H1SRH9|H1SRH9_STAAU,tr|D2GHP8|D2GHP8_STAAU,tr|H4BNU0|H4BNU…	3	2712.32	2712.3	905.107	Aspartyl\glutamyl-tRNA(Asn\Gln) amidotransferase, C subunit OS=Staphylococcus aureus subsp. aureus CIG1096 GN=gatC PE=4 SV=1	Cytoplasm
K.QNDSADTEGVEPTYHVLDLQNVLREDK.A	K.QNDSADTEGVEPTYHVLDLQNVLREDK.A	gatC	tr|H4HHJ2|H4HHJ2_STAAU,sp|A7X428|GATC_STAA1,sp|A6U306|GATC_STAA2,sp|Q2FFJ4|GATC_STAA3,sp|Q2FWY8|GATC_STAA8,sp|A5IU68|GATC_STAA9,sp|Q2YU75|GATC_STAAB,sp|Q5HEM1|GATC_STAAC,sp|A6QIC9|GATC_STAAE,sp|P68807|GATC_STAAM,sp|P68808|GATC_STAAN,sp|Q6GFF6|GATC_STAAR,sp|Q6G832|GATC_STAAS,sp|A8Z2R5|GATC_STAAT,sp|P68809|GATC_STAAU,sp|P68810|GATC_STAAW,tr|H1SRH9|H1SRH9_STAAU,tr|D2GHP8|D2GHP8_STAAU,tr|H4BNU0|H4BNU…	4	3084.49	3084.46	772.123	Aspartyl\glutamyl-tRNA(Asn\Gln) amidotransferase, C subunit OS=Staphylococcus aureus subsp. aureus CIG1096 GN=gatC PE=4 SV=1	Cytoplasm
K.VPTLDEILER.Y	K.VPTLDEILER.Y	glpQ	tr|H3ZVZ4|H3ZVZ4_STAAU,tr|D2GES2|D2GES2_STAAU,tr|H1SNE3|H1SNE3_STAAU,tr|H4BP29|H4BP29_STAAU,tr|D2FKI2|D2FKI2_STAAU,tr|C5N440|C5N440_STAA3,tr|D6IYV3|D6IYV3_STAAU,tr|H7G3S5|H7G3S5_STAA5,tr|H4ASN8|H4ASN8_STAAU,tr|H3RWI3|H3RWI3_STAAU,tr|C8AQJ5|C8AQJ5_STAAU,tr|C8L6H8|C8L6H8_STAAU,tr|H3TR59|H3TR59_STAAU,tr|C8N4S7|C8N4S7_STAAU,tr|H3TX34|H3TX34_STAAU,tr|C8AAH9|C8AAH9_STAAU,tr|H4B0A4|H4B0A4_STAAU,tr|H1TE3…	2	1183.65	1183.64	592.83	Glycerophosphodiester phosphodiesterase OS=Staphylococcus aureus subsp. aureus IS-125 GN=glpQ PE=4 SV=1	Surface-associated
R.TALFNYLYAK.H	R.TALFNYLYAK.H	gltX	tr|D1R338|D1R338_STAAU,sp|A7WYU4|SYE_STAA1,sp|A6TZ04|SYE_STAA2,sp|Q2FJB2|SYE_STAA3,sp|Q2G241|SYE_STAA8,sp|A5IQ81|SYE_STAA9,sp|Q2YSD3|SYE_STAAB,sp|Q5HIE7|SYE_STAAC,sp|A6QEI0|SYE_STAAE,sp|P67021|SYE_STAAM,sp|P99170|SYE_STAAN,sp|Q6GJE1|SYE_STAAR,sp|Q6GBW0|SYE_STAAS,sp|A8YZM5|SYE_STAAT,sp|P67022|SYE_STAAW,tr|D2GDQ4|D2GDQ4_STAAU,tr|H1SMC4|H1SMC4_STAAU,tr|H4BMG3|H4BMG3_STAAU,tr|D2FJH6|D2FJH6_STAAU,tr|D…	2	1202.64	1202.63	602.324	Glutamate--tRNA ligase OS=Staphylococcus aureus A8117 GN=gltX PE=3 SV=1	Cytoplasm
M.TQQIGVIGLAVM[147.04]GK.N	M.TQQIGVIGLAVM[147.04]GK.N	gnd	tr|H3X8M9|H3X8M9_STAAU,sp|Q5HFR2|6PGD_STAAC,sp|Q931R3|6PGD_STAAM,sp|P63334|6PGD_STAAN,sp|Q6GGI7|6PGD_STAAR,sp|Q6G954|6PGD_STAAS,sp|P63335|6PGD_STAAW,tr|H1SKA1|H1SKA1_STAAU,tr|D2GGL6|D2GGL6_STAAU,tr|H4BR44|H4BR44_STAAU,tr|D2FM50|D2FM50_STAAU,tr|D6J0T3|D6J0T3_STAAU,tr|C5N5T7|C5N5T7_STAA3,tr|H7G260|H7G260_STAA5,tr|H3RYI6|H3RYI6_STAAU,tr|H4AUB2|H4AUB2_STAAU,tr|C8ASB7|C8ASB7_STAAU,tr|C8L320|C8L320_STA…	2	1429.8	1429.8	715.905	Phosphogluconate dehydrogenase (Decarboxylating) OS=Staphylococcus aureus subsp. aureus IS-3 GN=gnd PE=4 SV=1	Cytoplasm
R.EEVDAFLDDIIADYQK.M	R.EEVDAFLDDIIADYQK.M	gpsB	tr|C5N5K8|C5N5K8_STAA3,sp|A7X2D9|GPSB_STAA1,sp|A6U1R5|GPSB_STAA2,sp|Q2FGZ4|GPSB_STAA3,sp|Q2FYI5|GPSB_STAA8,sp|A5ISX6|GPSB_STAA9,sp|Q2YY60|GPSB_STAAB,sp|Q5HFX8|GPSB_STAAC,sp|A6QGZ6|GPSB_STAAE,sp|Q99U42|GPSB_STAAM,sp|Q7A5L1|GPSB_STAAN,sp|Q6GGW4|GPSB_STAAR,sp|Q6G9B7|GPSB_STAAS,sp|A8Z425|GPSB_STAAT,sp|Q7A0V6|GPSB_STAAW,tr|H1SJP2|H1SJP2_STAAU,tr|H4BQR5|H4BQR5_STAAU,tr|D2GG89|D2GG89_STAAU,tr|D2FLY1|D2F…	2	1882.9	1882.88	942.449	Cell cycle protein GpsB OS=Staphylococcus aureus subsp. aureus USA300_TCH959 GN=gpsB PE=3 SV=1	Cytoplasm
R.REEVDAFLDDIIADYQK.M	R.REEVDAFLDDIIADYQK.M	gpsB	tr|D1GUQ8|D1GUQ8_STAA0,sp|A7X2D9|GPSB_STAA1,sp|A6U1R5|GPSB_STAA2,sp|Q2FGZ4|GPSB_STAA3,sp|Q2FYI5|GPSB_STAA8,sp|A5ISX6|GPSB_STAA9,sp|Q2YY60|GPSB_STAAB,sp|Q5HFX8|GPSB_STAAC,sp|A6QGZ6|GPSB_STAAE,sp|Q99U42|GPSB_STAAM,sp|Q7A5L1|GPSB_STAAN,sp|Q6GGW4|GPSB_STAAR,sp|Q6G9B7|GPSB_STAAS,sp|A8Z425|GPSB_STAAT,sp|Q7A0V6|GPSB_STAAW,tr|H1SJP2|H1SJP2_STAAU,tr|H4BQR5|H4BQR5_STAAU,tr|D2GG89|D2GG89_STAAU,tr|D2FLY1|D2F…	3	2039	2038.98	680.669	Cell cycle protein GpsB OS=Staphylococcus aureus (strain TW20 \ 0582) GN=gpsB PE=3 SV=1	Cytoplasm
K.SFSSNNTTTNTSSNNVDILK.R	K.SFSSNNTTTNTSSNNVDILK.R	gpsB	tr|H0DBW7|H0DBW7_STAAU,sp|A7X2D9|GPSB_STAA1,sp|A6U1R5|GPSB_STAA2,sp|Q2FGZ4|GPSB_STAA3,sp|Q2FYI5|GPSB_STAA8,sp|A5ISX6|GPSB_STAA9,sp|Q2YY60|GPSB_STAAB,sp|Q5HFX8|GPSB_STAAC,sp|A6QGZ6|GPSB_STAAE,sp|Q99U42|GPSB_STAAM,sp|Q7A5L1|GPSB_STAAN,sp|Q6GGW4|GPSB_STAAR,sp|Q6G9B7|GPSB_STAAS,sp|A8Z425|GPSB_STAAT,sp|Q7A0V6|GPSB_STAAW,tr|H1SJP2|H1SJP2_STAAU,tr|H4BQR5|H4BQR5_STAAU,tr|D2GG89|D2GG89_STAAU,tr|D2FLY1|D2F…	2	2143.02	2143	1072.51	Cell cycle protein GpsB OS=Staphylococcus aureus subsp. aureus VCU006 GN=gpsB PE=3 SV=1	Cytoplasm
R.VLTDILPAIDNIER.A	R.VLTDILPAIDNIER.A	grpE	tr|D2N7S3|D2N7S3_STAA5,sp|A7X2Y2|GRPE_STAA1,sp|A6U253|GRPE_STAA2,sp|Q2FGE2|GRPE_STAA3,sp|Q2FXZ1|GRPE_STAA8,sp|A5ITA9|GRPE_STAA9,sp|Q2YT46|GRPE_STAAB,sp|Q5HFH9|GRPE_STAAC,sp|A6QHC4|GRPE_STAAE,sp|P63189|GRPE_STAAM,sp|P99086|GRPE_STAAN,sp|Q6GGB9|GRPE_STAAR,sp|Q6G8Y6|GRPE_STAAS,sp|A8Z4C0|GRPE_STAAT,sp|P63191|GRPE_STAAU,sp|Q8NWA9|GRPE_STAAW,tr|H1SKH0|H1SKH0_STAAU,tr|D2GGT6|D2GGT6_STAAU,tr|H4BRB4|H4BRB…	2	1580.89	1580.88	791.446	Protein grpE OS=Staphylococcus aureus (strain MRSA ST398 \ isolate S0385) GN=grpE PE=3 SV=1	Cytoplasm
K.KFVPEGIEGR.T	K.KFVPEGIEGR.T	guaB	tr|H3ZXC9|H3ZXC9_STAAU,sp|Q2FJM6|IMDH_STAA3,sp|Q2G0Y7|IMDH_STAA8,sp|Q2YVL6|IMDH_STAAB,sp|Q5HIQ7|IMDH_STAAC,sp|P65169|IMDH_STAAM,sp|P99106|IMDH_STAAN,sp|Q6GJQ7|IMDH_STAAR,sp|Q6GC82|IMDH_STAAS,sp|Q8NY70|IMDH_STAAW,tr|D2GJ80|D2GJ80_STAAU,tr|H1SNW4|H1SNW4_STAAU,tr|H4BM48|H4BM48_STAAU,tr|D2FJ64|D2FJ64_STAAU,tr|D6IXH4|D6IXH4_STAAU,tr|C5N1S8|C5N1S8_STAA3,tr|H7G6R9|H7G6R9_STAA5,tr|H4ARH2|H4ARH2_STAAU,tr|…	2	1130.61	1130.61	566.312	Inosine-5'-monophosphate dehydrogenase OS=Staphylococcus aureus subsp. aureus IS-125 GN=guaB PE=4 SV=1	Cytoplasm
K.IYNEIDEALK.S	K.IYNEIDEALK.S	HMPREF0776_0106	tr|C5MYU7|C5MYU7_STAA3,sp|A7X482|SCIN_STAA1,sp|Q2FFF8|SCIN_STAA3,sp|Q2FWV6|SCIN_STAA8,sp|A6QIG6|SCIN_STAAE,sp|Q931M7|SCIN_STAAM,sp|Q99SU9|SCIN_STAAN,sp|Q6GFB4|SCIN_STAAR,sp|Q6G7Z2|SCIN_STAAS,sp|Q7A0F6|SCIN_STAAW,tr|H4BNP9|H4BNP9_STAAU,tr|D2FNK6|D2FNK6_STAAU,tr|D6J0J3|D6J0J3_STAAU,tr|H7G698|H7G698_STAA5,tr|H3S075|H3S075_STAAU,tr|H4AV67|H4AV67_STAAU,tr|C8L3R0|C8L3R0_STAAU,tr|C8ATG8|C8ATG8_STAAU,tr|…	2	1206.62	1206.61	604.314	Putative uncharacterized protein OS=Staphylococcus aureus subsp. aureus USA300_TCH959 GN=HMPREF0776_0106 PE=4 SV=1	N/A
K.QYGITPGYIWEINTEK.Q	K.QYGITPGYIWEINTEK.Q	HMPREF0776_1634	tr|C5N375|C5N375_STAA3,tr|Q8VQS9|Q8VQS9_STAAU,tr|H1SR93|H1SR93_STAAU,tr|D2GE09|D2GE09_STAAU,tr|H4BMR5|H4BMR5_STAAU,tr|D2FJU2|D2FJU2_STAAU,tr|D6IY39|D6IY39_STAAU,tr|H7G7N8|H7G7N8_STAA5,tr|H3RYY1|H3RYY1_STAAU,tr|H4AS38|H4AS38_STAAU,tr|C8L224|C8L224_STAAU,tr|C8APU1|C8APU1_STAAU,tr|H3TVE8|H3TVE8_STAAU,tr|C8N476|C8N476_STAAU,tr|H3U3Z1|H3U3Z1_STAAU,tr|C8A9S1|C8A9S1_STAAU,tr|H4AZF9|H4AZF9_STAAU,tr|H1TCD…	2	1910.96	1910.94	956.478	ABC superfamily ATP binding cassette transporter, binding protein OS=Staphylococcus aureus subsp. aureus USA300_TCH959 GN=HMPREF0776_1634 PE=3 SV=1	Surface-associated
K.ASSFKPTNNVIYFK.V	K.ASSFKPTNNVIYFK.V	HMPREF0776_2003	tr|C5N494|C5N494_STAA3,sp|A7X0P2|Y1009_STAA1,sp|A5IRJ1|Y1013_STAA9,sp|Q99V77|Y1015_STAAM,sp|Q5HH71|Y1020_STAAC,sp|A6U0C0|Y1032_STAA2,sp|Q7A6D4|Y873_STAAN,sp|Q2YWW8|Y881_STAAB,sp|Q6GAR2|Y884_STAAS,sp|A6QFM5|Y885_STAAE,sp|Q7A198|Y896_STAAW,sp|Q2FI62|Y916_STAA3,sp|Q2FZP9|Y951_STAA8,sp|A8Z0B9|Y973_STAAT,sp|Q6GI69|Y985_STAAR,tr|H1SQ09|H1SQ09_STAAU,tr|H4BP83|H4BP83_STAAU,tr|D2GEY3|D2GEY3_STAAU,tr|D2FKN…	2	1614.85	1614.84	808.428	UPF0477 protein HMPREF0776_2003 OS=Staphylococcus aureus subsp. aureus USA300_TCH959 GN=HMPREF0776_2003 PE=3 SV=1	Surface-associated
K.EAGSAVDAVFESIQNSLAK.G	K.EAGSAVDAVFESIQNSLAK.G	hup	tr|H0C9B0|H0C9B0_STAAU,sp|Q5HFV0|DBH_STAAC,sp|Q99U17|DBH_STAAM,sp|Q7A5J1|DBH_STAAN,sp|Q6GGT8|DBH_STAAR,sp|Q6G990|DBH_STAAS,sp|Q7A0U9|DBH_STAAW,tr|D2GGB5|D2GGB5_STAAU,tr|H4BQU2|H4BQU2_STAAU,tr|D2FM09|D2FM09_STAAU,tr|D6J0D7|D6J0D7_STAAU,tr|C5N5N8|C5N5N8_STAA3,tr|H7G1V2|H7G1V2_STAA5,tr|H3RY25|H3RY25_STAAU,tr|H4AU74|H4AU74_STAAU,tr|C8AS10|C8AS10_STAAU,tr|C8L4E4|C8L4E4_STAAU,tr|H3TR07|H3TR07_STAAU,tr|…	2	1934.97	1934.96	968.486	DNA-binding protein HU OS=Staphylococcus aureus subsp. aureus 21194 GN=hup PE=3 SV=1	Surface-associated
K.EIDIPASKVPAFK.A	K.EIDIPASKVPAFK.A	hup	tr|A6QH22|A6QH22_STAAE,sp|Q5HFV0|DBH_STAAC,sp|Q99U17|DBH_STAAM,sp|Q7A5J1|DBH_STAAN,sp|Q6GGT8|DBH_STAAR,sp|Q6G990|DBH_STAAS,sp|Q7A0U9|DBH_STAAW,tr|H1SJZ8|H1SJZ8_STAAU,tr|D2GGB5|D2GGB5_STAAU,tr|H4BQU2|H4BQU2_STAAU,tr|D2FM09|D2FM09_STAAU,tr|D6J0D7|D6J0D7_STAAU,tr|C5N5N8|C5N5N8_STAA3,tr|H7G1V2|H7G1V2_STAA5,tr|H3RY25|H3RY25_STAAU,tr|H4AU74|H4AU74_STAAU,tr|C8AS10|C8AS10_STAAU,tr|C8L4E4|C8L4E4_STAAU,tr|…	2	1413.79	1413.79	707.901	DNA-binding protein HU OS=Staphylococcus aureus (strain Newman) GN=NWMN_1382 PE=3 SV=1	Surface-associated
-.MNKTDLINAVAEQADLTK.K	-.MNKTDLINAVAEQADLTK.K	hup	tr|C8L9L9|C8L9L9_STAAU,sp|Q5HFV0|DBH_STAAC,sp|Q99U17|DBH_STAAM,sp|Q7A5J1|DBH_STAAN,sp|Q6GGT8|DBH_STAAR,sp|Q6G990|DBH_STAAS,sp|Q7A0U9|DBH_STAAW,tr|H1SJZ8|H1SJZ8_STAAU,tr|D2GGB5|D2GGB5_STAAU,tr|H4BQU2|H4BQU2_STAAU,tr|D2FM09|D2FM09_STAAU,tr|D6J0D7|D6J0D7_STAAU,tr|C5N5N8|C5N5N8_STAA3,tr|H7G1V2|H7G1V2_STAA5,tr|H3RY25|H3RY25_STAAU,tr|H4AU74|H4AU74_STAAU,tr|C8AS10|C8AS10_STAAU,tr|C8L4E4|C8L4E4_STAAU,tr|…	3	1974.02	1974.01	659.01	DNA-binding protein HU OS=Staphylococcus aureus A5948 GN=SAGG_00610 PE=3 SV=1	Surface-associated
-.M[147.04]NKTDLINAVAEQADLTK.K	-.M[147.04]NKTDLINAVAEQADLTK.K	hup	tr|H0C9B0|H0C9B0_STAAU,sp|Q5HFV0|DBH_STAAC,sp|Q99U17|DBH_STAAM,sp|Q7A5J1|DBH_STAAN,sp|Q6GGT8|DBH_STAAR,sp|Q6G990|DBH_STAAS,sp|Q7A0U9|DBH_STAAW,tr|H1SJZ8|H1SJZ8_STAAU,tr|D2GGB5|D2GGB5_STAAU,tr|H4BQU2|H4BQU2_STAAU,tr|D2FM09|D2FM09_STAAU,tr|D6J0D7|D6J0D7_STAAU,tr|C5N5N8|C5N5N8_STAA3,tr|H7G1V2|H7G1V2_STAA5,tr|H3RY25|H3RY25_STAAU,tr|H4AU74|H4AU74_STAAU,tr|C8AS10|C8AS10_STAAU,tr|C8L4E4|C8L4E4_STAAU,tr|…	2	1990.02	1990	996.009	DNA-binding protein HU OS=Staphylococcus aureus subsp. aureus 21194 GN=hup PE=3 SV=1	Surface-associated
-.MNKTDLINAVAEQADLTKK.E	-.MNKTDLINAVAEQADLTKK.E	hup	tr|C8MVI6|C8MVI6_STAAU,sp|Q5HFV0|DBH_STAAC,sp|Q99U17|DBH_STAAM,sp|Q7A5J1|DBH_STAAN,sp|Q6GGT8|DBH_STAAR,sp|Q6G990|DBH_STAAS,sp|Q7A0U9|DBH_STAAW,tr|H1SJZ8|H1SJZ8_STAAU,tr|D2GGB5|D2GGB5_STAAU,tr|H4BQU2|H4BQU2_STAAU,tr|D2FM09|D2FM09_STAAU,tr|D6J0D7|D6J0D7_STAAU,tr|C5N5N8|C5N5N8_STAA3,tr|H7G1V2|H7G1V2_STAA5,tr|H3RY25|H3RY25_STAAU,tr|H4AU74|H4AU74_STAAU,tr|C8AS10|C8AS10_STAAU,tr|C8L4E4|C8L4E4_STAAU,tr|…	3	2102.11	2102.1	701.709	DNA-binding protein HU OS=Staphylococcus aureus A9763 GN=SANG_00284 PE=3 SV=1	Surface-associated
-.M[147.04]NKTDLINAVAEQADLTKK.E	-.M[147.04]NKTDLINAVAEQADLTKK.E	hup	tr|H7G1V2|H7G1V2_STAA5,sp|Q5HFV0|DBH_STAAC,sp|Q99U17|DBH_STAAM,sp|Q7A5J1|DBH_STAAN,sp|Q6GGT8|DBH_STAAR,sp|Q6G990|DBH_STAAS,sp|Q7A0U9|DBH_STAAW,tr|H1SJZ8|H1SJZ8_STAAU,tr|D2GGB5|D2GGB5_STAAU,tr|H4BQU2|H4BQU2_STAAU,tr|D2FM09|D2FM09_STAAU,tr|D6J0D7|D6J0D7_STAAU,tr|C5N5N8|C5N5N8_STAA3,tr|H3RY25|H3RY25_STAAU,tr|H4AU74|H4AU74_STAAU,tr|C8AS10|C8AS10_STAAU,tr|C8L4E4|C8L4E4_STAAU,tr|H3TR07|H3TR07_STAAU,tr|…	2	2118.12	2118.1	1060.06	DNA-binding protein HU OS=Staphylococcus aureus subsp. aureus DR10 GN=ST398NM02_1471 PE=4 SV=1	Surface-associated
M.NKTDLINAVAEQADLTKK.E	M.NKTDLINAVAEQADLTKK.E	hup	tr|D2N797|D2N797_STAA5,sp|Q5HFV0|DBH_STAAC,sp|Q99U17|DBH_STAAM,sp|Q7A5J1|DBH_STAAN,sp|Q6GGT8|DBH_STAAR,sp|Q6G990|DBH_STAAS,sp|Q7A0U9|DBH_STAAW,tr|H1SJZ8|H1SJZ8_STAAU,tr|D2GGB5|D2GGB5_STAAU,tr|H4BQU2|H4BQU2_STAAU,tr|D2FM09|D2FM09_STAAU,tr|D6J0D7|D6J0D7_STAAU,tr|C5N5N8|C5N5N8_STAA3,tr|H7G1V2|H7G1V2_STAA5,tr|H3RY25|H3RY25_STAAU,tr|H4AU74|H4AU74_STAAU,tr|C8AS10|C8AS10_STAAU,tr|C8L4E4|C8L4E4_STAAU,tr|…	3	1971.08	1971.06	658.029	DNA-binding protein HU 1 (DNA-binding protein II) (HB) OS=Staphylococcus aureus (strain MRSA ST398 \ isolate S0385) GN=SAPIG1471 PE=3 SV=1	Surface-associated
R.NPQTGKEIDIPASKVPAFK.A	R.NPQTGKEIDIPASKVPAFK.A	hup	tr|D2N797|D2N797_STAA5,sp|Q5HFV0|DBH_STAAC,sp|Q99U17|DBH_STAAM,sp|Q7A5J1|DBH_STAAN,sp|Q6GGT8|DBH_STAAR,sp|Q6G990|DBH_STAAS,sp|Q7A0U9|DBH_STAAW,tr|H1SJZ8|H1SJZ8_STAAU,tr|D2GGB5|D2GGB5_STAAU,tr|H4BQU2|H4BQU2_STAAU,tr|D2FM09|D2FM09_STAAU,tr|D6J0D7|D6J0D7_STAAU,tr|C5N5N8|C5N5N8_STAA3,tr|H7G1V2|H7G1V2_STAA5,tr|H3RY25|H3RY25_STAAU,tr|H4AU74|H4AU74_STAAU,tr|C8AS10|C8AS10_STAAU,tr|C8L4E4|C8L4E4_STAAU,tr|…	3	2039.12	2039.11	680.709	DNA-binding protein HU 1 (DNA-binding protein II) (HB) OS=Staphylococcus aureus (strain MRSA ST398 \ isolate S0385) GN=SAPIG1471 PE=3 SV=1	Surface-associated
K.TDLINAVAEQADLTK.K	K.TDLINAVAEQADLTK.K	hup	tr|H0D3X7|H0D3X7_STAAU,sp|Q5HFV0|DBH_STAAC,sp|Q99U17|DBH_STAAM,sp|Q7A5J1|DBH_STAAN,sp|Q6GGT8|DBH_STAAR,sp|Q6G990|DBH_STAAS,sp|Q7A0U9|DBH_STAAW,tr|H1SJZ8|H1SJZ8_STAAU,tr|D2GGB5|D2GGB5_STAAU,tr|H4BQU2|H4BQU2_STAAU,tr|D2FM09|D2FM09_STAAU,tr|D6J0D7|D6J0D7_STAAU,tr|C5N5N8|C5N5N8_STAA3,tr|H7G1V2|H7G1V2_STAA5,tr|H3RY25|H3RY25_STAAU,tr|H4AU74|H4AU74_STAAU,tr|C8AS10|C8AS10_STAAU,tr|C8L4E4|C8L4E4_STAAU,tr|…	2	1600.84	1600.83	801.423	DNA-binding protein HU OS=Staphylococcus aureus subsp. aureus 21232 GN=hup PE=3 SV=1	Surface-associated
K.TDLINAVAEQADLTKK.E	K.TDLINAVAEQADLTKK.E	hup	tr|C8L9L9|C8L9L9_STAAU,sp|Q5HFV0|DBH_STAAC,sp|Q99U17|DBH_STAAM,sp|Q7A5J1|DBH_STAAN,sp|Q6GGT8|DBH_STAAR,sp|Q6G990|DBH_STAAS,sp|Q7A0U9|DBH_STAAW,tr|H1SJZ8|H1SJZ8_STAAU,tr|D2GGB5|D2GGB5_STAAU,tr|H4BQU2|H4BQU2_STAAU,tr|D2FM09|D2FM09_STAAU,tr|D6J0D7|D6J0D7_STAAU,tr|C5N5N8|C5N5N8_STAA3,tr|H7G1V2|H7G1V2_STAA5,tr|H3RY25|H3RY25_STAAU,tr|H4AU74|H4AU74_STAAU,tr|C8AS10|C8AS10_STAAU,tr|C8L4E4|C8L4E4_STAAU,tr|…	2	1728.94	1728.93	865.47	DNA-binding protein HU OS=Staphylococcus aureus A5948 GN=SAGG_00610 PE=3 SV=1	Surface-associated
K.VQLIGFGNFEVR.E	K.VQLIGFGNFEVR.E	hup	tr|H4B1V9|H4B1V9_STAAU,sp|Q5HFV0|DBH_STAAC,sp|Q99U17|DBH_STAAM,sp|Q7A5J1|DBH_STAAN,sp|Q6GGT8|DBH_STAAR,sp|Q6G990|DBH_STAAS,sp|Q7A0U9|DBH_STAAW,tr|H1SJZ8|H1SJZ8_STAAU,tr|D2GGB5|D2GGB5_STAAU,tr|H4BQU2|H4BQU2_STAAU,tr|D2FM09|D2FM09_STAAU,tr|D6J0D7|D6J0D7_STAAU,tr|C5N5N8|C5N5N8_STAA3,tr|H7G1V2|H7G1V2_STAA5,tr|H3RY25|H3RY25_STAAU,tr|H4AU74|H4AU74_STAAU,tr|C8AS10|C8AS10_STAAU,tr|C8L4E4|C8L4E4_STAAU,tr|…	2	1377.75	1377.74	689.878	DNA-binding protein HU OS=Staphylococcus aureus subsp. aureus CIG1150 GN=hup PE=4 SV=1	Surface-associated
K.EAGSAVDAVFESIQNSLAKGEK.V	K.EAGSAVDAVFESIQNSLAKGEK.V	hupB	tr|D2UM95|D2UM95_STAAU,sp|Q5HFV0|DBH_STAAC,sp|Q99U17|DBH_STAAM,sp|Q7A5J1|DBH_STAAN,sp|Q6GGT8|DBH_STAAR,sp|Q6G990|DBH_STAAS,sp|Q7A0U9|DBH_STAAW,tr|D2GGB5|D2GGB5_STAAU,tr|H4BQU2|H4BQU2_STAAU,tr|D2FM09|D2FM09_STAAU,tr|D6J0D7|D6J0D7_STAAU,tr|C5N5N8|C5N5N8_STAA3,tr|H7G1V2|H7G1V2_STAA5,tr|H3RY25|H3RY25_STAAU,tr|H4AU74|H4AU74_STAAU,tr|C8AS10|C8AS10_STAAU,tr|C8L4E4|C8L4E4_STAAU,tr|H3TR07|H3TR07_STAAU,tr|…	2	2249.14	2249.12	1125.57	DNA-binding protein HU-beta OS=Staphylococcus aureus subsp. aureus H19 GN=SAUG_00874 PE=3 SV=1	Surface-associated
K.KEAGSAVDAVFESIQNSLAK.G	K.KEAGSAVDAVFESIQNSLAK.G	hupB	tr|F5W8Z5|F5W8Z5_STAAU,sp|Q5HFV0|DBH_STAAC,sp|Q99U17|DBH_STAAM,sp|Q7A5J1|DBH_STAAN,sp|Q6GGT8|DBH_STAAR,sp|Q6G990|DBH_STAAS,sp|Q7A0U9|DBH_STAAW,tr|D2GGB5|D2GGB5_STAAU,tr|H4BQU2|H4BQU2_STAAU,tr|D2FM09|D2FM09_STAAU,tr|D6J0D7|D6J0D7_STAAU,tr|C5N5N8|C5N5N8_STAA3,tr|H7G1V2|H7G1V2_STAA5,tr|H3RY25|H3RY25_STAAU,tr|H4AU74|H4AU74_STAAU,tr|C8AS10|C8AS10_STAAU,tr|C8L4E4|C8L4E4_STAAU,tr|H3TR07|H3TR07_STAAU,tr|…	3	2063.07	2063.05	688.692	DNA-binding protein HU-beta OS=Staphylococcus aureus subsp. aureus 21305 GN=hupB PE=3 SV=1	Surface-associated
M.AKQDVIELEGTVLDTLPNAM[147.04]FK.V	M.AKQDVIELEGTVLDTLPNAM[147.04]FK.V	infA	tr|D1GRJ6|D1GRJ6_STAA0,sp|A7X5D0|IF1_STAA1,sp|A6U3V3|IF1_STAA2,sp|Q2FER1|IF1_STAA3,sp|Q2FW28|IF1_STAA8,sp|A5IV12|IF1_STAA9,sp|Q2YYL9|IF1_STAAB,sp|Q5HDY0|IF1_STAAC,sp|A6QJ70|IF1_STAAE,sp|P65118|IF1_STAAM,sp|P65119|IF1_STAAN,sp|Q6GEK5|IF1_STAAR,sp|Q6G793|IF1_STAAS,sp|A8Z335|IF1_STAAT,sp|P65120|IF1_STAAW,tr|D2GJJ7|D2GJJ7_STAAU,tr|H1SNK7|H1SNK7_STAAU,tr|H4BJU2|H4BJU2_STAAU,tr|D2FPK4|D2FPK4_STAAU,tr|C…	3	2447.27	2447.26	816.761	Translation initiation factor IF-1 OS=Staphylococcus aureus (strain TW20 \ 0582) GN=infA PE=3 SV=1	Surface-associated
R.ILPGDKVTVEMSPYDLTR.G	R.ILPGDKVTVEMSPYDLTR.G	infA	tr|H3S1N4|H3S1N4_STAAU,sp|A7X5D0|IF1_STAA1,sp|A6U3V3|IF1_STAA2,sp|Q2FER1|IF1_STAA3,sp|Q2FW28|IF1_STAA8,sp|A5IV12|IF1_STAA9,sp|Q2YYL9|IF1_STAAB,sp|Q5HDY0|IF1_STAAC,sp|A6QJ70|IF1_STAAE,sp|P65118|IF1_STAAM,sp|P65119|IF1_STAAN,sp|Q6GEK5|IF1_STAAR,sp|Q6G793|IF1_STAAS,sp|A8Z335|IF1_STAAT,sp|P65120|IF1_STAAW,tr|D2GJJ7|D2GJJ7_STAAU,tr|H1SNK7|H1SNK7_STAAU,tr|H4BJU2|H4BJU2_STAAU,tr|D2FPK4|D2FPK4_STAAU,tr|C…	3	2033.07	2033.05	678.691	Translation initiation factor IF-1 OS=Staphylococcus aureus subsp. aureus CIG1605 GN=infA PE=4 SV=1	Surface-associated
R.ILPGDKVTVEM[147.04]SPYDLTR.G	R.ILPGDKVTVEM[147.04]SPYDLTR.G	infA	tr|C8A8G3|C8A8G3_STAAU,sp|A7X5D0|IF1_STAA1,sp|A6U3V3|IF1_STAA2,sp|Q2FER1|IF1_STAA3,sp|Q2FW28|IF1_STAA8,sp|A5IV12|IF1_STAA9,sp|Q2YYL9|IF1_STAAB,sp|Q5HDY0|IF1_STAAC,sp|A6QJ70|IF1_STAAE,sp|P65118|IF1_STAAM,sp|P65119|IF1_STAAN,sp|Q6GEK5|IF1_STAAR,sp|Q6G793|IF1_STAAS,sp|A8Z335|IF1_STAAT,sp|P65120|IF1_STAAW,tr|D2GJJ7|D2GJJ7_STAAU,tr|H1SNK7|H1SNK7_STAAU,tr|H4BJU2|H4BJU2_STAAU,tr|D2FPK4|D2FPK4_STAAU,tr|C…	2	2049.06	2049.05	1025.53	Translation initiation factor IF-1 OS=Staphylococcus aureus subsp. aureus 68-397 GN=infA PE=3 SV=1	Surface-associated
K.VAGNFGYIEK.G	K.VAGNFGYIEK.G	IS105_0701	tr|H3YEZ5|H3YEZ5_STAAU,tr|H4BMP8|H4BMP8_STAAU,tr|D2GDZ1|D2GDZ1_STAAU,tr|H1SR77|H1SR77_STAAU,tr|D2FJS6|D2FJS6_STAAU,tr|C5N359|C5N359_STAA3,tr|D6IY21|D6IY21_STAAU,tr|H7G7Q5|H7G7Q5_STAA5,tr|H3RYW4|H3RYW4_STAAU,tr|H4AS20|H4AS20_STAAU,tr|H3TVC9|H3TVC9_STAAU,tr|C8APS4|C8APS4_STAAU,tr|C8L5E2|C8L5E2_STAAU,tr|H3U407|H3U407_STAAU,tr|C8MYR6|C8MYR6_STAAU,tr|C8A9Q4|C8A9Q4_STAAU,tr|H4AZE1|H4AZE1_STAAU,tr|H1T74…	2	1096.56	1096.56	549.285	Putative uncharacterized protein OS=Staphylococcus aureus subsp. aureus IS-105 GN=IS105_0701 PE=4 SV=1	N/A
K.YVFSFKDPNANGK.Y	K.YVFSFKDPNANGK.Y	IS125_1522	tr|H3ZV34|H3ZV34_STAAU,sp|Q7A3W5|Y2158_STAAN,sp|Q2YZ16|Y2248_STAAB,sp|Q6G6V2|Y2259_STAAS,sp|Q8NV41|Y2289_STAAW,sp|Q2FEC8|Y2315_STAA3,sp|Q5HDI7|Y2365_STAAC,sp|Q99RQ9|Y2368_STAAM,sp|Q2FVQ2|Y2650_STAA8,tr|H4BK81|H4BK81_STAAU,tr|D2FPT3|D2FPT3_STAAU,tr|C5MZR3|C5MZR3_STAA3,tr|H3RUW8|H3RUW8_STAAU,tr|H4APF8|H4APF8_STAAU,tr|C8L5U7|C8L5U7_STAAU,tr|C8N3F5|C8N3F5_STAAU,tr|H3U2Q2|H3U2Q2_STAAU,tr|H4AXC2|H4AXC2…	2	1485.74	1485.73	743.87	Putative lipoprotein OS=Staphylococcus aureus subsp. aureus IS-125 GN=IS125_1522 PE=4 SV=1	Surface-associated
K.ITDAIDKLKK.-	K.ITDAIDKLKK.-	IS125_1952	tr|H3ZXP9|H3ZXP9_STAAU,sp|Q7A593|Y1452_STAAN,sp|Q6G8U4|Y1561_STAAS,sp|Q7A0R0|Y1575_STAAW,sp|Q2FGA1|Y1582_STAA3,sp|Q99TM4|Y1625_STAAM,sp|Q5HFD7|Y1680_STAAC,sp|Q6GG78|Y1705_STAAR,sp|Q2FXV1|Y1730_STAA8,tr|D2GGX7|D2GGX7_STAAU,tr|H1SKL2|H1SKL2_STAAU,tr|H4BRF8|H4BRF8_STAAU,tr|D2FMG2|D2FMG2_STAAU,tr|C5N655|C5N655_STAA3,tr|D6J146|D6J146_STAAU,tr|H7G2H5|H7G2H5_STAA5,tr|H3RZ28|H3RZ28_STAAU,tr|H4AUM5|H4AUM5…	2	1143.69	1143.69	572.85	CsbD-like protein OS=Staphylococcus aureus subsp. aureus IS-125 GN=IS125_1952 PE=4 SV=1	Surface-associated
K.TEDINQTKQDIQDTLN.-	K.TEDINQTKQDIQDTLN.-	IS125_2061	tr|H3ZVF7|H3ZVF7_STAAU,tr|H1SLE4|H1SLE4_STAAU,tr|H4BPE6|H4BPE6_STAAU,tr|C5N4G1|C5N4G1_STAA3,tr|H7G3F6|H7G3F6_STAA5,tr|H4AT05|H4AT05_STAAU,tr|H3RWV3|H3RWV3_STAAU,tr|H3TVW1|H3TVW1_STAAU,tr|C8AQW4|C8AQW4_STAAU,tr|H3TXQ5|H3TXQ5_STAAU,tr|C8AAU8|C8AAU8_STAAU,tr|H4B0V7|H4B0V7_STAAU,tr|H1TAY7|H1TAY7_STAAU,tr|D6UBK6|D6UBK6_STAAU,tr|H3XHL9|H3XHL9_STAAU,tr|E5TTL5|E5TTL5_STAAU,tr|H4DHZ7|H4DHZ7_STAAU,tr|F0DG8…	2	1874.9	1874.89	938.45	Putative uncharacterized protein OS=Staphylococcus aureus subsp. aureus IS-125 GN=IS125_2061 PE=4 SV=1	N/A
-.MSLENQLAELKYDYVR.L	-.MSLENQLAELKYDYVR.L	IS125_2091	tr|H3ZW89|H3ZW89_STAAU,tr|D2GJM7|D2GJM7_STAAU,tr|H4BJX3|H4BJX3_STAAU,tr|H1SNN7|H1SNN7_STAAU,tr|D2FP99|D2FP99_STAAU,tr|D6J2Q1|D6J2Q1_STAAU,tr|C5MZE8|C5MZE8_STAA3,tr|H7G980|H7G980_STAA5,tr|H3RUK8|H3RUK8_STAAU,tr|H4AP50|H4AP50_STAAU,tr|C8AMS6|C8AMS6_STAAU,tr|H3TQ30|H3TQ30_STAAU,tr|C8L660|C8L660_STAAU,tr|H3U0M1|H3U0M1_STAAU,tr|C8N349|C8N349_STAAU,tr|C8A8J3|C8A8J3_STAAU,tr|H4AWI8|H4AWI8_STAAU,tr|H1TBL…	3	1970.99	1970.98	658	Putative uncharacterized protein OS=Staphylococcus aureus subsp. aureus IS-125 GN=IS125_2091 PE=4 SV=1	N/A
K.IYNYINDR.G	K.IYNYINDR.G	IS125_2209	tr|H3ZUQ0|H3ZUQ0_STAAU,sp|Q2FFK2|FTN_STAA3,sp|Q2FWZ8|FTN_STAA8,sp|Q2YU34|FTN_STAAB,sp|Q5HEN0|FTN_STAAC,sp|Q99SZ3|FTN_STAAM,sp|Q7A4R2|FTN_STAAN,sp|Q6GFG4|FTN_STAAR,sp|Q6G840|FTN_STAAS,sp|Q7A0H5|FTN_STAAW,tr|D2GHP0|D2GHP0_STAAU,tr|H1SRH0|H1SRH0_STAAU,tr|H4BNU9|H4BNU9_STAAU,tr|D2FNF6|D2FNF6_STAAU,tr|C5MYM5|C5MYM5_STAA3,tr|D6J1V5|D6J1V5_STAAU,tr|H7G7G1|H7G7G1_STAA5,tr|H3S026|H3S026_STAAU,tr|H4AVR6|H4…	2	1069.52	1069.52	535.767	Ferritin-like protein OS=Staphylococcus aureus subsp. aureus IS-125 GN=IS125_2209 PE=4 SV=1	Surface-associated
K.ETVGNVTDNKNLENEGKEDK.A	K.ETVGNVTDNKNLENEGKEDK.A	IS157_0615	tr|H4FVT0|H4FVT0_STAAU,sp|Q7A6L9|Y772_STAAN,sp|Q6GB15|Y782_STAAS,sp|Q7A1E3|Y793_STAAW,sp|Q2FIG2|Y816_STAA3,sp|Q99VG5|Y840_STAAM,sp|Q2FZY9|Y845_STAA8,sp|Q6GIH6|Y874_STAAR,sp|Q5HHH4|Y912_STAAC,tr|H1SQK2|H1SQK2_STAAU,tr|D2GEM5|D2GEM5_STAAU,tr|H4BN99|H4BN99_STAAU,tr|D2FKD4|D2FKD4_STAAU,tr|D6IYQ5|D6IYQ5_STAAU,tr|C5N3S2|C5N3S2_STAA3,tr|H7G3X4|H7G3X4_STAA5,tr|H3RWD5|H3RWD5_STAAU,tr|H4AT87|H4AT87_STAAU,t…	3	2232.07	2232.05	745.024	CsbD-like protein OS=Staphylococcus aureus subsp. aureus IS-157 GN=IS157_0615 PE=4 SV=1	Surface-associated
R.TEELPADFQPQVATTQLR.E	R.TEELPADFQPQVATTQLR.E	IS157_0920	tr|H4FV24|H4FV24_STAAU,sp|Q7A551|Y1532_STAAN,sp|Q2YTD0|Y1569_STAAB,sp|Q6G8L7|Y1637_STAAS,sp|Q7A0N0|Y1653_STAAW,sp|Q2FG28|Y1656_STAA3,sp|Q99TF3|Y1710_STAAM,sp|Q5HF64|Y1759_STAAC,sp|Q6GFZ7|Y1788_STAAR,sp|Q2FXL6|Y1819_STAA8,tr|H1SPI2|H1SPI2_STAAU,tr|D2GH51|D2GH51_STAAU,tr|H4BRP6|H4BRP6_STAAU,tr|D2FMN9|D2FMN9_STAAU,tr|D6J1C2|D6J1C2_STAAU,tr|C5N6D3|C5N6D3_STAA3,tr|H7G2Q1|H7G2Q1_STAA5,tr|H4AUT3|H4AUT3_…	2	2043.04	2043.03	1022.52	Universal stress family protein OS=Staphylococcus aureus subsp. aureus IS-157 GN=IS157_0920 PE=4 SV=1	N/A
K.LNGDEALAVAR.T	K.LNGDEALAVAR.T	IS157_1457	tr|H4FYZ8|H4FYZ8_STAAU,sp|P52078|Y997_STAA8,tr|H1SQ48|H1SQ48_STAAU,tr|D2GF21|D2GF21_STAAU,tr|H4BPC3|H4BPC3_STAAU,tr|D2FKT0|D2FKT0_STAAU,tr|C5N4D7|C5N4D7_STAA3,tr|D6IZ52|D6IZ52_STAAU,tr|H7G3H8|H7G3H8_STAA5,tr|H4ASY2|H4ASY2_STAAU,tr|H3RWT1|H3RWT1_STAAU,tr|H3TU11|H3TU11_STAAU,tr|C8AQU2|C8AQU2_STAAU,tr|C8L523|C8L523_STAAU,tr|H3TXS7|H3TXS7_STAAU,tr|C8N4I3|C8N4I3_STAAU,tr|C8AAS6|C8AAS6_STAAU,tr|H4B0T4|…	2	1127.6	1127.59	564.804	Putative uncharacterized protein OS=Staphylococcus aureus subsp. aureus IS-157 GN=IS157_1457 PE=4 SV=1	N/A
K.HLEEVDIR.M	K.HLEEVDIR.M	IS157_1624	tr|H4G0W2|H4G0W2_STAAU,tr|D2GJ64|D2GJ64_STAAU,tr|H1SNX9|H1SNX9_STAAU,tr|H4BM33|H4BM33_STAAU,tr|D2FJ47|D2FJ47_STAAU,tr|D6IXF7|D6IXF7_STAAU,tr|C5N1R0|C5N1R0_STAA3,tr|H7G4U2|H7G4U2_STAA5,tr|H3RVR1|H3RVR1_STAAU,tr|H4ARF7|H4ARF7_STAAU,tr|C8L7P8|C8L7P8_STAAU,tr|C8AMB6|C8AMB6_STAAU,tr|H3TUS3|H3TUS3_STAAU,tr|C8N1M9|C8N1M9_STAAU,tr|H3TWT7|H3TWT7_STAAU,tr|C8A838|C8A838_STAAU,tr|H4AYT9|H4AYT9_STAAU,tr|H1T9X…	2	1009.52	1009.52	505.767	Putative uncharacterized protein OS=Staphylococcus aureus subsp. aureus IS-157 GN=IS157_1624 PE=4 SV=1	N/A
R.VIEGNSGLFVAMPSK.R	R.VIEGNSGLFVAMPSK.R	IS157_2353	tr|H4FUJ2|H4FUJ2_STAAU,sp|A6TYX2|SP5G_STAA2,sp|Q2FJE4|SP5G_STAA3,sp|Q2G0S5|SP5G_STAA8,sp|A5IQ50|SP5G_STAA9,sp|Q2YVU7|SP5G_STAAB,sp|Q5HIH8|SP5G_STAAC,sp|A6QEF1|SP5G_STAAE,sp|Q99WA5|SP5G_STAAM,sp|Q7A7B5|SP5G_STAAN,sp|Q6GJH3|SP5G_STAAR,sp|Q6GBZ0|SP5G_STAAS,sp|Q8NXZ8|SP5G_STAAW,tr|H1SM52|H1SM52_STAAU,tr|D2GDM4|D2GDM4_STAAU,tr|H4BMD2|H4BMD2_STAAU,tr|D2FJE5|D2FJE5_STAAU,tr|C5N2D8|C5N2D8_STAA3,tr|D6IXP6…	2	1547.81	1547.8	774.908	Stage V sporulation protein G OS=Staphylococcus aureus subsp. aureus IS-157 GN=IS157_2353 PE=4 SV=1	Surface-associated
K.VYDETDEVVPDKNATSEDSEEA.-	K.VYDETDEVVPDKNATSEDSEEA.-	IS157_2353	tr|H4FUJ2|H4FUJ2_STAAU,sp|A6TYX2|SP5G_STAA2,sp|Q2FJE4|SP5G_STAA3,sp|Q2G0S5|SP5G_STAA8,sp|A5IQ50|SP5G_STAA9,sp|Q2YVU7|SP5G_STAAB,sp|Q5HIH8|SP5G_STAAC,sp|A6QEF1|SP5G_STAAE,sp|Q99WA5|SP5G_STAAM,sp|Q7A7B5|SP5G_STAAN,sp|Q6GBZ0|SP5G_STAAS,sp|Q8NXZ8|SP5G_STAAW,tr|H1SM52|H1SM52_STAAU,tr|H4BMD2|H4BMD2_STAAU,tr|H7G8G0|H7G8G0_STAA5,tr|H4ARQ5|H4ARQ5_STAAU,tr|H3S0W3|H3S0W3_STAAU,tr|C8L1R8|C8L1R8_STAAU,tr|C8N1…	2	2441.04	2441.02	1221.52	Stage V sporulation protein G OS=Staphylococcus aureus subsp. aureus IS-157 GN=IS157_2353 PE=4 SV=1	Surface-associated
K.KAEEMFLGDAPVAPIYQK.G	K.KAEEMFLGDAPVAPIYQK.G	IS157_2611	tr|H4FYP5|H4FYP5_STAAU,tr|H1SNB1|H1SNB1_STAAU,tr|D2GEV2|D2GEV2_STAAU,tr|H4BP59|H4BP59_STAAU,tr|D2FKL4|D2FKL4_STAAU,tr|C5N470|C5N470_STAA3,tr|D6IYY4|D6IYY4_STAAU,tr|H7G3P5|H7G3P5_STAA5,tr|H4ASR8|H4ASR8_STAAU,tr|H3RWL5|H3RWL5_STAAU,tr|C8L585|C8L585_STAAU,tr|C8AQM5|C8AQM5_STAAU,tr|H3TT45|H3TT45_STAAU,tr|H3TXA4|H3TXA4_STAAU,tr|C8N4P7|C8N4P7_STAAU,tr|C8AAK9|C8AAK9_STAAU,tr|H4B0M0|H4B0M0_STAAU,tr|H1TE0…	3	2006.03	2006.02	669.68	ABC transporter, substrate-binding protein, family 5 OS=Staphylococcus aureus subsp. aureus IS-157 GN=IS157_2611 PE=4 SV=1	Surface-associated
K.LSVILVGNDGASQSYVR.S	K.LSVILVGNDGASQSYVR.S	IS157_2749	tr|H4FVD9|H4FVD9_STAAU,sp|A7X0V3|FOLD_STAA1,sp|A6U0N1|FOLD_STAA2,sp|Q2FI15|FOLD_STAA3,sp|Q2FZJ6|FOLD_STAA8,sp|A5IRV0|FOLD_STAA9,sp|Q2YX11|FOLD_STAAB,sp|Q5HH21|FOLD_STAAC,sp|A6QFS2|FOLD_STAAE,sp|Q99V34|FOLD_STAAM,sp|Q7A697|FOLD_STAAN,sp|Q6GI21|FOLD_STAAR,sp|Q6GAF0|FOLD_STAAS,sp|A8Z1K5|FOLD_STAAT,sp|Q8NX95|FOLD_STAAW,tr|H1SQ55|H1SQ55_STAAU,tr|D2GF29|D2GF29_STAAU,tr|H4BPD1|H4BPD1_STAAU,tr|D2FKT7|D2F…	2	1776.95	1776.94	889.476	Tetrahydrofolate dehydrogenase\cyclohydrolase, NAD(P)-binding domain protein OS=Staphylococcus aureus subsp. aureus IS-157 GN=IS157_2749 PE=4 SV=1	Surface-associated
R.IENELQNLNELR.H	R.IENELQNLNELR.H	IS24_2515	tr|H3X9H5|H3X9H5_STAAU,tr|D2GJA8|D2GJA8_STAAU,tr|H1SJR3|H1SJR3_STAAU,tr|D2FJ95|D2FJ95_STAAU,tr|D6IXJ7|D6IXJ7_STAAU,tr|C5N1W6|C5N1W6_STAA3,tr|H7G6N5|H7G6N5_STAA5,tr|H3RVY5|H3RVY5_STAAU,tr|C8AMF7|C8AMF7_STAAU,tr|H3TRQ2|H3TRQ2_STAAU,tr|C8A876|C8A876_STAAU,tr|D6UDP6|D6UDP6_STAAU,tr|H4DF12|H4DF12_STAAU,tr|F0DEM6|F0DEM6_STAAU,tr|D6LV17|D6LV17_STAAU,tr|H4HL95|H4HL95_STAAU,tr|F9KEL7|F9KEL7_STAAU,tr|C8AGW…	2	1483.77	1483.76	742.889	Putative uncharacterized protein OS=Staphylococcus aureus subsp. aureus IS-24 GN=IS24_2515 PE=4 SV=1	N/A
K.LYNVVYSYNGIKR.N	K.LYNVVYSYNGIKR.N	IS3_0276	tr|H3X1L4|H3X1L4_STAAU,tr|H1SJH9|H1SJH9_STAAU,tr|H4BKJ1|H4BKJ1_STAAU,tr|D2GKA0|D2GKA0_STAAU,tr|D2FQ45|D2FQ45_STAAU,tr|C5N028|C5N028_STAA3,tr|D6J3D1|D6J3D1_STAAU,tr|H7G4D0|H7G4D0_STAA5,tr|H3RV78|H3RV78_STAAU,tr|H4APR7|H4APR7_STAAU,tr|C8L5I7|C8L5I7_STAAU,tr|C8ANE7|C8ANE7_STAAU,tr|H3TS62|H3TS62_STAAU,tr|C8N2V9|C8N2V9_STAAU,tr|H3U041|H3U041_STAAU,tr|C8A964|C8A964_STAAU,tr|H4AXU6|H4AXU6_STAAU,tr|D6UFI…	3	1587.85	1587.84	530.288	Putative uncharacterized protein OS=Staphylococcus aureus subsp. aureus IS-3 GN=IS3_0276 PE=4 SV=1	N/A
K.NLVSEVTDAVEK.T	K.NLVSEVTDAVEK.T	IS3_1117	tr|H3X2U1|H3X2U1_STAAU,sp|P99132|Y1195_STAAN,sp|P67527|Y1250_STAAW,sp|Q6G9J6|Y1303_STAAS,sp|P67526|Y1363_STAAM,sp|Q6GH41|Y1376_STAAR,sp|Q5HG56|Y1399_STAAC,tr|H1SN41|H1SN41_STAAU,tr|D2GG05|D2GG05_STAAU,tr|H4BQI2|H4BQI2_STAAU,tr|D2FLP3|D2FLP3_STAAU,tr|D6J028|D6J028_STAAU,tr|C5N5C2|C5N5C2_STAA3,tr|H7G5V5|H7G5V5_STAA5,tr|H3RXR2|H3RXR2_STAAU,tr|H4AVX5|H4AVX5_STAAU,tr|C8L4Q6|C8L4Q6_STAAU,tr|C8ARQ5|C8AR…	2	1302.67	1302.67	652.341	4-oxalocrotonate tautomerase family enzyme OS=Staphylococcus aureus subsp. aureus IS-3 GN=IS3_1117 PE=4 SV=1	Surface-associated
R.SDEQLKNLVSEVTDAVEK.T	R.SDEQLKNLVSEVTDAVEK.T	IS3_1117	tr|H3X2U1|H3X2U1_STAAU,sp|P99132|Y1195_STAAN,sp|P67527|Y1250_STAAW,sp|Q6G9J6|Y1303_STAAS,sp|P67526|Y1363_STAAM,sp|Q6GH41|Y1376_STAAR,sp|Q5HG56|Y1399_STAAC,tr|H1SN41|H1SN41_STAAU,tr|D2GG05|D2GG05_STAAU,tr|H4BQI2|H4BQI2_STAAU,tr|D2FLP3|D2FLP3_STAAU,tr|D6J028|D6J028_STAAU,tr|C5N5C2|C5N5C2_STAA3,tr|H7G5V5|H7G5V5_STAA5,tr|H3RXR2|H3RXR2_STAAU,tr|H4AVX5|H4AVX5_STAAU,tr|C8L4Q6|C8L4Q6_STAAU,tr|C8ARQ5|C8AR…	3	2003.02	2003.01	668.676	4-oxalocrotonate tautomerase family enzyme OS=Staphylococcus aureus subsp. aureus IS-3 GN=IS3_1117 PE=4 SV=1	Surface-associated
K.EVGLTQEEAKEQTALRK.A	K.EVGLTQEEAKEQTALRK.A	IS3_1137	tr|H3X2W1|H3X2W1_STAAU,sp|P60076|Y1176_STAAN,sp|P60078|Y1228_STAAW,sp|Q6G9L7|Y1281_STAAS,sp|P60074|Y1341_STAAM,sp|Q6GH65|Y1351_STAAR,sp|Q5HG78|Y1376_STAAC,tr|D2GFY3|D2GFY3_STAAU,tr|H1SN62|H1SN62_STAAU,tr|H4BQG1|H4BQG1_STAAU,tr|D2FLM2|D2FLM2_STAAU,tr|C5N597|C5N597_STAA3,tr|D6J007|D6J007_STAAU,tr|H7G5X7|H7G5X7_STAA5,tr|H3RXP2|H3RXP2_STAAU,tr|H4AVZ5|H4AVZ5_STAAU,tr|C8L3U8|C8L3U8_STAAU,tr|C8ARN4|C8AR…	3	1929.03	1929.02	644.013	PF05979 family protein OS=Staphylococcus aureus subsp. aureus IS-3 GN=IS3_1137 PE=4 SV=1	N/A
K.VIDPEGNDVTPEKIK.E	K.VIDPEGNDVTPEKIK.E	IS3_1137	tr|H3X2W1|H3X2W1_STAAU,sp|P60076|Y1176_STAAN,sp|P60078|Y1228_STAAW,sp|Q6G9L7|Y1281_STAAS,sp|P60074|Y1341_STAAM,sp|Q6GH65|Y1351_STAAR,sp|Q5HG78|Y1376_STAAC,tr|D2GFY3|D2GFY3_STAAU,tr|H1SN62|H1SN62_STAAU,tr|H4BQG1|H4BQG1_STAAU,tr|D2FLM2|D2FLM2_STAAU,tr|C5N597|C5N597_STAA3,tr|D6J007|D6J007_STAAU,tr|H7G5X7|H7G5X7_STAA5,tr|H3RXP2|H3RXP2_STAAU,tr|H4AVZ5|H4AVZ5_STAAU,tr|C8L3U8|C8L3U8_STAAU,tr|C8ARN4|C8AR…	2	1652.87	1652.86	827.438	PF05979 family protein OS=Staphylococcus aureus subsp. aureus IS-3 GN=IS3_1137 PE=4 SV=1	N/A
K.ETVGNVTDNKELEK.E	K.ETVGNVTDNKELEK.E	IS3_1932	tr|H3X8Z1|H3X8Z1_STAAU,sp|Q7A593|Y1452_STAAN,sp|Q6G8U4|Y1561_STAAS,sp|Q7A0R0|Y1575_STAAW,sp|Q2FGA1|Y1582_STAA3,sp|Q99TM4|Y1625_STAAM,sp|Q5HFD7|Y1680_STAAC,sp|Q6GG78|Y1705_STAAR,sp|Q2FXV1|Y1730_STAA8,tr|D2GGX7|D2GGX7_STAAU,tr|H1SKL2|H1SKL2_STAAU,tr|H4BRF8|H4BRF8_STAAU,tr|D2FMG2|D2FMG2_STAAU,tr|C5N655|C5N655_STAA3,tr|D6J146|D6J146_STAAU,tr|H7G2H5|H7G2H5_STAA5,tr|H3RZ28|H3RZ28_STAAU,tr|H4AUM5|H4AUM5…	2	1574.79	1574.78	788.397	CsbD-like protein OS=Staphylococcus aureus subsp. aureus IS-3 GN=IS3_1932 PE=4 SV=1	Surface-associated
K.FTEYDNKTDESIEK.G	K.FTEYDNKTDESIEK.G	IS3_2057	tr|H3X436|H3X436_STAAU,tr|D2GH98|D2GH98_STAAU,tr|H4BRT8|H4BRT8_STAAU,tr|D6J1G3|D6J1G3_STAAU,tr|C5N6H7|C5N6H7_STAA3,tr|H7G2U2|H7G2U2_STAA5,tr|H3RZN2|H3RZN2_STAAU,tr|H4AUX5|H4AUX5_STAAU,tr|C8ASZ5|C8ASZ5_STAAU,tr|C8L2S3|C8L2S3_STAAU,tr|H3TP58|H3TP58_STAAU,tr|H3U2F9|H3U2F9_STAAU,tr|C8N1F6|C8N1F6_STAAU,tr|C8ACX9|C8ACX9_STAAU,tr|H4B2E9|H4B2E9_STAAU,tr|D6U9G1|D6U9G1_STAAU,tr|H1T8B3|H1T8B3_STAAU,tr|H3XPD…	3	1717.78	1717.77	573.597	Putative uncharacterized protein OS=Staphylococcus aureus subsp. aureus IS-3 GN=IS3_2057 PE=4 SV=1	N/A
K.AIVQATTHYQDYELIGR.L	K.AIVQATTHYQDYELIGR.L	IS3_2525	tr|H3X6M9|H3X6M9_STAAU,sp|A7WYT1|PDXS_STAA1,sp|A6TYZ5|PDXS_STAA2,sp|Q2FJC1|PDXS_STAA3,sp|Q2G0Q1|PDXS_STAA8,sp|A5IQ72|PDXS_STAA9,sp|Q5HIF5|PDXS_STAAC,sp|A6QEH1|PDXS_STAAE,sp|P60797|PDXS_STAAM,sp|P60798|PDXS_STAAN,sp|Q6GJF0|PDXS_STAAR,sp|Q6GBW9|PDXS_STAAS,sp|A8YZL5|PDXS_STAAT,sp|P60799|PDXS_STAAW,tr|D2GDP5|D2GDP5_STAAU,tr|H1SMB5|H1SMB5_STAAU,tr|H4BMF4|H4BMF4_STAAU,tr|D2FJG6|D2FJG6_STAAU,tr|D6IXS1|D…	3	1977.02	1977	660.006	Pyridoxal 5'-phosphate synthase, synthase subunit Pdx1 OS=Staphylococcus aureus subsp. aureus IS-3 GN=IS3_2525 PE=4 SV=1	Cytoplasm
R.TGVSASTWAAIIAR.E	R.TGVSASTWAAIIAR.E	isaA	tr|H0B1G0|H0B1G0_STAAU,sp|A7X6T9|ISAA_STAA1,sp|Q2FDT8|ISAA_STAA3,sp|Q2FV52|ISAA_STAA8,sp|Q2YWD9|ISAA_STAAB,sp|Q5HCY1|ISAA_STAAC,sp|A6QK59|ISAA_STAAE,sp|P65645|ISAA_STAAM,sp|P99160|ISAA_STAAN,sp|Q6G6A5|ISAA_STAAS,sp|P60158|ISAA_STAAU,sp|P60157|ISAA_STAAW,tr|H1SQX4|H1SQX4_STAAU,tr|H4BKS8|H4BKS8_STAAU,tr|D2FQD3|D2FQD3_STAAU,tr|C5N0C1|C5N0C1_STAA3,tr|H7G701|H7G701_STAA5,tr|H3RT79|H3RT79_STAAU,tr|H4AQ…	2	1402.77	1402.76	702.386	Putative transglycosylase IsaA OS=Staphylococcus aureus subsp. aureus 21209 GN=SA21209_1414 PE=4 SV=1	Surface-associated
K.EADSGIFYYQNAK.K	K.EADSGIFYYQNAK.K	isaB	tr|D3ETV8|D3ETV8_STAA4,sp|Q2FDM1|ISAB_STAA3,sp|Q2FUX3|ISAB_STAA8,sp|Q2YZ63|ISAB_STAAB,sp|Q5HCQ9|ISAB_STAAC,sp|Q7A2K6|ISAB_STAAM,sp|Q7A377|ISAB_STAAN,sp|Q6G636|ISAB_STAAS,sp|Q9LAB5|ISAB_STAAU,sp|Q79ZW0|ISAB_STAAW,tr|H4BKZ7|H4BKZ7_STAAU,tr|C5N0J8|C5N0J8_STAA3,tr|H3RTE7|H3RTE7_STAAU,tr|H4AQ74|H4AQ74_STAAU,tr|C8L358|C8L358_STAAU,tr|C8MZI5|C8MZI5_STAAU,tr|H3TY74|H3TY74_STAAU,tr|H4AX47|H4AX47_STAAU,tr|…	2	1504.69	1504.68	753.349	Immunodominant antigen B OS=Staphylococcus aureus (strain 04-02981) GN=isaB PE=4 SV=1	Surface-associated
K.EADSGIFYYQNAKK.T	K.EADSGIFYYQNAKK.T	isaB	tr|H4EAX0|H4EAX0_STAAU,sp|Q2FDM1|ISAB_STAA3,sp|Q2FUX3|ISAB_STAA8,sp|Q2YZ63|ISAB_STAAB,sp|Q5HCQ9|ISAB_STAAC,sp|Q7A2K6|ISAB_STAAM,sp|Q7A377|ISAB_STAAN,sp|Q6G636|ISAB_STAAS,sp|Q9LAB5|ISAB_STAAU,sp|Q79ZW0|ISAB_STAAW,tr|H4BKZ7|H4BKZ7_STAAU,tr|C5N0J8|C5N0J8_STAA3,tr|H3RTE7|H3RTE7_STAAU,tr|H4AQ74|H4AQ74_STAAU,tr|C8L358|C8L358_STAAU,tr|C8MZI5|C8MZI5_STAAU,tr|H3TY74|H3TY74_STAAU,tr|H4AX47|H4AX47_STAAU,tr|…	2	1632.79	1632.78	817.396	Immunodominant surface antigen B OS=Staphylococcus aureus subsp. aureus CIG1612 GN=isaB PE=4 SV=1	Surface-associated
K.GNEASQLQFVVK.N	K.GNEASQLQFVVK.N	isaB	tr|D1QHS6|D1QHS6_STAAU,sp|Q2FDM1|ISAB_STAA3,sp|Q2FUX3|ISAB_STAA8,sp|Q2YZ63|ISAB_STAAB,sp|Q5HCQ9|ISAB_STAAC,sp|Q7A2K6|ISAB_STAAM,sp|Q7A377|ISAB_STAAN,sp|Q6G636|ISAB_STAAS,sp|Q9LAB5|ISAB_STAAU,sp|Q79ZW0|ISAB_STAAW,tr|H4BKZ7|H4BKZ7_STAAU,tr|C5N0J8|C5N0J8_STAA3,tr|H3RTE7|H3RTE7_STAAU,tr|H4AQ74|H4AQ74_STAAU,tr|C8L358|C8L358_STAAU,tr|C8MZI5|C8MZI5_STAAU,tr|H3TY74|H3TY74_STAAU,tr|H4AX47|H4AX47_STAAU,tr|…	2	1318.69	1318.69	660.351	Immunodominant antigen B OS=Staphylococcus aureus A10102 GN=SAQG_01250 PE=4 SV=1	Surface-associated
K.NNISLKDIQK.A	K.NNISLKDIQK.A	isaB	tr|H3S141|H3S141_STAAU,sp|Q2FDM1|ISAB_STAA3,sp|Q2FUX3|ISAB_STAA8,sp|Q2YZ63|ISAB_STAAB,sp|Q5HCQ9|ISAB_STAAC,sp|Q7A2K6|ISAB_STAAM,sp|Q7A377|ISAB_STAAN,sp|Q6GDG4|ISAB_STAAR,sp|Q6G636|ISAB_STAAS,sp|Q9LAB5|ISAB_STAAU,sp|Q79ZW0|ISAB_STAAW,tr|D2GKP6|D2GKP6_STAAU,tr|H1SMD3|H1SMD3_STAAU,tr|H4BKZ7|H4BKZ7_STAAU,tr|D2FQK6|D2FQK6_STAAU,tr|C5N0J8|C5N0J8_STAA3,tr|D6J4T1|D6J4T1_STAAU,tr|H7G6T7|H7G6T7_STAA5,tr|H3…	2	1171.67	1171.66	586.835	Immunodominant surface antigen B OS=Staphylococcus aureus subsp. aureus CIG1605 GN=isaB PE=4 SV=1	Surface-associated
K.TKEADSGIFYYQNAK.K	K.TKEADSGIFYYQNAK.K	isaB	tr|H4CBF6|H4CBF6_STAAU,sp|Q2FDM1|ISAB_STAA3,sp|Q2FUX3|ISAB_STAA8,sp|Q2YZ63|ISAB_STAAB,sp|Q5HCQ9|ISAB_STAAC,sp|Q7A2K6|ISAB_STAAM,sp|Q7A377|ISAB_STAAN,sp|Q6G636|ISAB_STAAS,sp|Q9LAB5|ISAB_STAAU,sp|Q79ZW0|ISAB_STAAW,tr|H4BKZ7|H4BKZ7_STAAU,tr|C5N0J8|C5N0J8_STAA3,tr|H3RTE7|H3RTE7_STAAU,tr|H4AQ74|H4AQ74_STAAU,tr|C8L358|C8L358_STAAU,tr|C8MZI5|C8MZI5_STAAU,tr|H3TY74|H3TY74_STAAU,tr|H4AX47|H4AX47_STAAU,tr|…	3	1733.84	1733.83	578.949	Immunodominant surface antigen B OS=Staphylococcus aureus subsp. aureus CIG1770 GN=isaB PE=4 SV=1	Surface-associated
R.KNDGVVPVISSLHPSNQPFVNVTNDEPATR.R	R.KNDGVVPVISSLHPSNQPFVNVTNDEPATR.R	lip2	tr|H4DWU4|H4DWU4_STAAU,sp|Q2G155|LIP2_STAA8,sp|Q5HJ48|LIP2_STAAC,sp|Q6GJZ6|LIP2_STAAR,sp|Q6GCF1|LIP2_STAAS,sp|P10335|LIP2_STAAU,sp|Q8NYC2|LIP2_STAAW,tr|D2GIZ0|D2GIZ0_STAAU,tr|D2FIX4|D2FIX4_STAAU,tr|C5N1K6|C5N1K6_STAA3,tr|D6J4D8|D6J4D8_STAAU,tr|H3RVK7|H3RVK7_STAAU,tr|H3TW70|H3TW70_STAAU,tr|C8AM64|C8AM64_STAAU,tr|H3TWZ1|H3TWZ1_STAAU,tr|C8A7Y5|C8A7Y5_STAAU,tr|D6UE07|D6UE07_STAAU,tr|H3XNE8|H3XNE8_STA…	4	3230.65	3230.63	808.665	Lipase 2 OS=Staphylococcus aureus subsp. aureus CIG1233 GN=lip2 PE=4 SV=1	Surface-associated
K.QGYNVHQASVSAFGSNYDR.A	K.QGYNVHQASVSAFGSNYDR.A	lip2	tr|D1QYW5|D1QYW5_STAAU,sp|Q2G155|LIP2_STAA8,sp|Q5HJ48|LIP2_STAAC,sp|Q99WQ6|LIP2_STAAM,sp|Q7A7P2|LIP2_STAAN,sp|Q6GJZ6|LIP2_STAAR,sp|Q6GCF1|LIP2_STAAS,sp|P10335|LIP2_STAAU,sp|Q8NYC2|LIP2_STAAW,tr|H1SP32|H1SP32_STAAU,tr|H4BLX8|H4BLX8_STAAU,tr|D2GIZ0|D2GIZ0_STAAU,tr|D2FIX4|D2FIX4_STAAU,tr|C5N1K6|C5N1K6_STAA3,tr|D6J4D8|D6J4D8_STAAU,tr|H4ARA2|H4ARA2_STAAU,tr|H3RVK7|H3RVK7_STAAU,tr|H3TW70|H3TW70_STAAU,t…	3	2098.96	2098.95	700.656	Lipase 2 OS=Staphylococcus aureus A8117 GN=SGAG_00831 PE=4 SV=1	Surface-associated
K.SNTGDATVDGYIQTAR.Y	K.SNTGDATVDGYIQTAR.Y	ltaS	tr|H4AZP5|H4AZP5_STAAU,sp|Q2FIS2|LTAS_STAA3,sp|Q2G093|LTAS_STAA8,sp|Q2YSL2|LTAS_STAAB,sp|Q5HHV4|LTAS_STAAC,sp|Q99VQ4|LTAS_STAAM,sp|Q7A6U1|LTAS_STAAN,sp|Q6GIS3|LTAS_STAAR,sp|Q6GBB1|LTAS_STAAS,sp|Q7A1I3|LTAS_STAAW,tr|D2GEC5|D2GEC5_STAAU,tr|H1SPT6|H1SPT6_STAAU,tr|H4BN01|H4BN01_STAAU,tr|D2FK31|D2FK31_STAAU,tr|C5N3G5|C5N3G5_STAA3,tr|D6IYC8|D6IYC8_STAAU,tr|H7G564|H7G564_STAA5,tr|H3RZE8|H3RZE8_STAAU,tr|…	2	1667.78	1667.78	834.895	Lipoteichoic acid synthase OS=Staphylococcus aureus subsp. aureus CIG1150 GN=ltaS PE=4 SV=1	Surface-associated
K.VVTELALDTGTVSPLLKR.M	K.VVTELALDTGTVSPLLKR.M	mgrA	tr|H0DDB0|H0DDB0_STAAU,sp|Q2G0B1|MGRA_STAA8,sp|Q5HHY2|MGRA_STAAC,sp|Q99VT5|MGRA_STAAM,sp|Q7A6X2|MGRA_STAAN,sp|Q6GIV6|MGRA_STAAR,sp|Q6GBE4|MGRA_STAAS,sp|P0C1S0|MGRA_STAAU,sp|Q7A1J9|MGRA_STAAW,tr|D2GE92|D2GE92_STAAU,tr|H1SPW8|H1SPW8_STAAU,tr|H4BMX0|H4BMX0_STAAU,tr|D2FJZ8|D2FJZ8_STAAU,tr|D6IY95|D6IY95_STAAU,tr|C5N3D1|C5N3D1_STAA3,tr|H7G597|H7G597_STAA5,tr|H3RZB7|H3RZB7_STAAU,tr|H4AS93|H4AS93_STAAU,t…	2	1911.13	1911.1	956.559	HTH-type transcriptional regulator MgrA OS=Staphylococcus aureus subsp. aureus VCU006 GN=mgrA PE=4 SV=1	Cytoplasm
R.TLLFGPFANVGPK.F	R.TLLFGPFANVGPK.F	mqo2	tr|D1Q9Z4|D1Q9Z4_STAAU,sp|Q5HCU5|MQO2_STAAC,sp|P65424|MQO2_STAAM,sp|P99115|MQO2_STAAN,sp|Q6GDJ6|MQO2_STAAR,sp|Q6G669|MQO2_STAAS,sp|Q8NUM4|MQO2_STAAW,tr|H1SR10|H1SR10_STAAU,tr|H4BKW6|H4BKW6_STAAU,tr|D2GKL3|D2GKL3_STAAU,tr|D2FQH2|D2FQH2_STAAU,tr|C5N0H1|C5N0H1_STAA3,tr|D6J4P6|D6J4P6_STAAU,tr|H7G740|H7G740_STAA5,tr|H3RTB5|H3RTB5_STAAU,tr|H4AQ42|H4AQ42_STAAU,tr|C8ANR4|C8ANR4_STAAU,tr|H3TSJ5|H3TSJ5_STA…	2	1359.77	1359.76	680.885	Probable malate:quinone oxidoreductase 2 OS=Staphylococcus aureus A9765 GN=mqo2 PE=3 SV=1	Surface-associated
K.GGFVSVPVVIAAK.S	K.GGFVSVPVVIAAK.S	murG	tr|D2N745|D2N745_STAA5,sp|A7X2A2|MURG_STAA1,sp|A6U1N8|MURG_STAA2,sp|Q2FH20|MURG_STAA3,sp|Q2FYL5|MURG_STAA8,sp|A5ISU9|MURG_STAA9,sp|Q2YY01|MURG_STAAB,sp|Q5HG02|MURG_STAAC,sp|A6QGX0|MURG_STAAE,sp|P65481|MURG_STAAM,sp|P65482|MURG_STAAN,sp|Q6GGZ0|MURG_STAAR,sp|Q6G9E3|MURG_STAAS,sp|A8Z3Z7|MURG_STAAT,sp|Q8NWR4|MURG_STAAW,tr|H1SJL7|H1SJL7_STAAU,tr|H4BQN6|H4BQN6_STAAU,tr|D2GG59|D2GG59_STAAU,tr|D2FLV4|D2F…	2	1242.74	1242.73	622.374	UDP-N-acetylglucosamine--N-acetylmuramyl-(pentapeptide) pyrophosphoryl-undecaprenol N-acetylglucosamine transferase OS=Staphylococcus aureus (strain MRSA ST398 \ isolate S0385) GN=murG PE=3 SV=1	Surface-associated
R.LIGVDTPETVKPNTPVQPFGK.E	R.LIGVDTPETVKPNTPVQPFGK.E	nucH	tr|F9KDA1|F9KDA1_STAAU,tr|H1SN79|H1SN79_STAAU,tr|D2GFW6|D2GFW6_STAAU,tr|H4BQE4|H4BQE4_STAAU,tr|D2FLK5|D2FLK5_STAAU,tr|C5N579|C5N579_STAA3,tr|D6IZZ0|D6IZZ0_STAAU,tr|H7G9A8|H7G9A8_STAA5,tr|H3RXM5|H3RXM5_STAAU,tr|H4AW12|H4AW12_STAAU,tr|C8L3W5|C8L3W5_STAAU,tr|C8ARL7|C8ARL7_STAAU,tr|H3TRH3|H3TRH3_STAAU,tr|C8N5P0|C8N5P0_STAAU,tr|H3U114|H3U114_STAAU,tr|C8ABK1|C8ABK1_STAAU,tr|H4B1G3|H4B1G3_STAAU,tr|H1TDC…	3	2236.22	2236.21	746.411	Thermonuclease NucH OS=Staphylococcus aureus subsp. aureus 21235 GN=nucH PE=4 SV=1	Surface-associated
R.NIEAYEQEINEIIR.K	R.NIEAYEQEINEIIR.K	NWMN_0414	tr|A6QEA4|A6QEA4_STAAE,tr|D2GJA8|D2GJA8_STAAU,tr|H4BM82|H4BM82_STAAU,tr|H1SJR3|H1SJR3_STAAU,tr|D6IXJ7|D6IXJ7_STAAU,tr|C5N1W6|C5N1W6_STAA3,tr|H7G6N5|H7G6N5_STAA5,tr|H3RVY5|H3RVY5_STAAU,tr|H4ARK5|H4ARK5_STAAU,tr|C8AMF7|C8AMF7_STAAU,tr|H3TRQ2|H3TRQ2_STAAU,tr|C8L7U8|C8L7U8_STAAU,tr|C8N551|C8N551_STAAU,tr|H3TWP1|H3TWP1_STAAU,tr|C8A876|C8A876_STAAU,tr|H4AZ16|H4AZ16_STAAU,tr|D6UDP6|D6UDP6_STAAU,tr|H1TA2…	2	1732.87	1732.86	867.439	Putative uncharacterized protein OS=Staphylococcus aureus (strain Newman) GN=NWMN_0414 PE=4 SV=1	N/A
R.IQSTQALYELFK.S	R.IQSTQALYELFK.S	NWMN_0737	tr|A6QF77|A6QF77_STAAE,sp|Q2YSF6|Y724_STAAB,sp|Q7A6Q5|Y724_STAAN,sp|Q8NXL7|Y731_STAAW,sp|Q6GB61|Y734_STAAS,sp|Q2FIM4|Y753_STAA3,sp|Q99VK8|Y769_STAAM,sp|Q2G035|Y792_STAA8,sp|Q6GIM1|Y825_STAAR,sp|Q5HHP9|Y834_STAAC,tr|H1SQR2|H1SQR2_STAAU,tr|D2GEH8|D2GEH8_STAAU,tr|H4BN52|H4BN52_STAAU,tr|D2FK86|D2FK86_STAAU,tr|D6IYI2|D6IYI2_STAAU,tr|C5N3M1|C5N3M1_STAA3,tr|H7G506|H7G506_STAA5,tr|H3RW61|H3RW61_STAAU,tr|…	2	1439.78	1439.77	720.89	Putative uncharacterized protein OS=Staphylococcus aureus (strain Newman) GN=NWMN_0737 PE=4 SV=1	N/A
K.ATDFIDK.V	K.ATDFIDK.V	NWMN_0783	tr|A6QFC3|A6QFC3_STAAE,sp|Q2YWN8|Y772_STAAB,sp|Q7A6L9|Y772_STAAN,sp|Q6GB15|Y782_STAAS,sp|Q7A1E3|Y793_STAAW,sp|Q2FIG2|Y816_STAA3,sp|Q99VG5|Y840_STAAM,sp|Q2FZY9|Y845_STAA8,sp|Q6GIH6|Y874_STAAR,sp|Q5HHH4|Y912_STAAC,tr|H1SQK2|H1SQK2_STAAU,tr|D2GEM5|D2GEM5_STAAU,tr|H4BN99|H4BN99_STAAU,tr|D2FKD4|D2FKD4_STAAU,tr|D6IYQ5|D6IYQ5_STAAU,tr|C5N3S2|C5N3S2_STAA3,tr|H7G3X4|H7G3X4_STAA5,tr|H3RWD5|H3RWD5_STAAU,tr|…	2	808.403	808.397	405.206	CsbD-like superfamily protein OS=Staphylococcus aureus (strain Newman) GN=NWMN_0783 PE=4 SV=1	Surface-associated
K.ATDFIDKVK.G	K.ATDFIDKVK.G	NWMN_0783	tr|A6QFC3|A6QFC3_STAAE,sp|Q2YWN8|Y772_STAAB,sp|Q7A6L9|Y772_STAAN,sp|Q6GB15|Y782_STAAS,sp|Q7A1E3|Y793_STAAW,sp|Q2FIG2|Y816_STAA3,sp|Q99VG5|Y840_STAAM,sp|Q2FZY9|Y845_STAA8,sp|Q6GIH6|Y874_STAAR,sp|Q5HHH4|Y912_STAAC,tr|H1SQK2|H1SQK2_STAAU,tr|D2GEM5|D2GEM5_STAAU,tr|H4BN99|H4BN99_STAAU,tr|D2FKD4|D2FKD4_STAAU,tr|D6IYQ5|D6IYQ5_STAAU,tr|C5N3S2|C5N3S2_STAA3,tr|H7G3X4|H7G3X4_STAA5,tr|H3RWD5|H3RWD5_STAAU,tr|…	2	1035.57	1035.56	518.787	CsbD-like superfamily protein OS=Staphylococcus aureus (strain Newman) GN=NWMN_0783 PE=4 SV=1	Surface-associated
R.GYASELIDFAK.S	R.GYASELIDFAK.S	NWMN_1086	tr|A6QG76|A6QG76_STAAE,sp|Q99UT4|Y1019_STAAN,sp|Q2YXE6|Y1040_STAAB,sp|Q7A135|Y1059_STAAW,sp|Q6GA36|Y1110_STAAS,sp|Q6GHQ9|Y1152_STAAR,sp|Q931T2|Y1176_STAAM,sp|Q5HGQ5|Y1189_STAAC,tr|D2GFD8|D2GFD8_STAAU,tr|H1SL52|H1SL52_STAAU,tr|H4BPR6|H4BPR6_STAAU,tr|D2FL49|D2FL49_STAAU,tr|D6IZH0|D6IZH0_STAAU,tr|C5N4R8|C5N4R8_STAA3,tr|H7G358|H7G358_STAA5,tr|H4ATK2|H4ATK2_STAAU,tr|H3RX49|H3RX49_STAAU,tr|C8AR60|C8AR6…	2	1212.6	1212.6	607.309	Uncharacterized N-acetyltransferase NWMN_1086 OS=Staphylococcus aureus (strain Newman) GN=NWMN_1086 PE=3 SV=1	Cytoplasm
R.TISASQAAGYNFIH.-	R.TISASQAAGYNFIH.-	NWMN_2199	tr|A6QJD9|A6QJD9_STAAE,sp|Q2G2J2|SSAA2_STAA8,sp|Q5HDQ9|SSAA2_STAAC,sp|Q99RX4|SSAA2_STAAM,sp|Q7A423|SSAA2_STAAN,sp|Q6GED5|SSAA2_STAAR,sp|Q6G723|SSAA2_STAAS,sp|Q8NV83|SSAA2_STAAW,tr|H1SLK6|H1SLK6_STAAU,tr|D2GJR6|D2GJR6_STAAU,tr|H4BK12|H4BK12_STAAU,tr|C5MZI8|C5MZI8_STAA3,tr|D6J2U1|D6J2U1_STAAU,tr|H7G7U2|H7G7U2_STAA5,tr|H3RUP6|H3RUP6_STAAU,tr|H4AP88|H4AP88_STAAU,tr|C8L620|C8L620_STAAU,tr|C8AMW4|C8AMW…	2	1478.73	1478.72	740.365	Secretory antigen SsaA OS=Staphylococcus aureus (strain Newman) GN=NWMN_2199 PE=4 SV=1	Surface-associated
K.APAIFVIQNNNYAISTPR.S	K.APAIFVIQNNNYAISTPR.S	pdhA	tr|C5N4H7|C5N4H7_STAA3,sp|Q5HGZ1|ODPA_STAAC,sp|P60089|ODPA_STAAM,sp|Q820A6|ODPA_STAAN,sp|Q6GHZ2|ODPA_STAAR,sp|Q6GAC1|ODPA_STAAS,sp|P60090|ODPA_STAAW,tr|H1SLD0|H1SLD0_STAAU,tr|H4BPG0|H4BPG0_STAAU,tr|D2GF57|D2GF57_STAAU,tr|D2FKW6|D2FKW6_STAAU,tr|D6IZ88|D6IZ88_STAAU,tr|H7G3E0|H7G3E0_STAA5,tr|H4AT19|H4AT19_STAAU,tr|H3RWW7|H3RWW7_STAAU,tr|C8L4Y8|C8L4Y8_STAAU,tr|C8AQX8|C8AQX8_STAAU,tr|H3TVG1|H3TVG1_STA…	2	1988.06	1988.05	995.031	Pyruvate dehydrogenase E1 component alpha subunit OS=Staphylococcus aureus subsp. aureus USA300_TCH959 GN=pdhA PE=4 SV=1	Cytoplasm
R.TSDEDAEWEKKDPLVR.F	R.TSDEDAEWEKKDPLVR.F	pdhA	tr|H4D996|H4D996_STAAU,sp|Q5HGZ1|ODPA_STAAC,sp|P60089|ODPA_STAAM,sp|Q820A6|ODPA_STAAN,sp|Q6GHZ2|ODPA_STAAR,sp|Q6GAC1|ODPA_STAAS,sp|P60090|ODPA_STAAW,tr|H1SLD0|H1SLD0_STAAU,tr|H4BPG0|H4BPG0_STAAU,tr|D2GF57|D2GF57_STAAU,tr|D2FKW6|D2FKW6_STAAU,tr|C5N4H7|C5N4H7_STAA3,tr|D6IZ88|D6IZ88_STAAU,tr|H7G3E0|H7G3E0_STAA5,tr|H4AT19|H4AT19_STAAU,tr|H3RWW7|H3RWW7_STAAU,tr|C8L4Y8|C8L4Y8_STAAU,tr|C8AQX8|C8AQX8_STA…	3	1916.92	1916.91	639.978	Pyruvate dehydrogenase (Acetyl-transferring) E1 component, alpha subunit OS=Staphylococcus aureus subsp. aureus CIGC340D GN=pdhA PE=4 SV=1	Cytoplasm
R.AILSLEAPIGR.V	R.AILSLEAPIGR.V	pdhB	tr|H1TJH2|H1TJH2_STAAU,sp|Q5HGZ0|ODPB_STAAC,sp|P0A0A1|ODPB_STAAM,sp|P99063|ODPB_STAAN,sp|Q6GHZ1|ODPB_STAAR,sp|Q6GAC0|ODPB_STAAS,sp|P0A0A3|ODPB_STAAU,sp|P0A0A2|ODPB_STAAW,tr|H1SLC9|H1SLC9_STAAU,tr|D2GF58|D2GF58_STAAU,tr|H4BPG1|H4BPG1_STAAU,tr|D2FKW7|D2FKW7_STAAU,tr|D6IZ89|D6IZ89_STAAU,tr|C5N4H8|C5N4H8_STAA3,tr|H7G3D9|H7G3D9_STAA5,tr|H3RWW8|H3RWW8_STAAU,tr|H4AT20|H4AT20_STAAU,tr|C8L4Y7|C8L4Y7_STAAU…	2	1138.68	1138.67	570.343	Pyruvate dehydrogenase E1 component subunit beta OS=Staphylococcus aureus subsp. aureus 21283 GN=pdhB PE=4 SV=1	Cytoplasm
K.DGYSVEVIDLR.T	K.DGYSVEVIDLR.T	pdhB	tr|H1TJH2|H1TJH2_STAAU,sp|Q5HGZ0|ODPB_STAAC,sp|P0A0A1|ODPB_STAAM,sp|P99063|ODPB_STAAN,sp|Q6GHZ1|ODPB_STAAR,sp|Q6GAC0|ODPB_STAAS,sp|P0A0A3|ODPB_STAAU,sp|P0A0A2|ODPB_STAAW,tr|H1SLC9|H1SLC9_STAAU,tr|D2GF58|D2GF58_STAAU,tr|H4BPG1|H4BPG1_STAAU,tr|D2FKW7|D2FKW7_STAAU,tr|D6IZ89|D6IZ89_STAAU,tr|C5N4H8|C5N4H8_STAA3,tr|H7G3D9|H7G3D9_STAA5,tr|H3RWW8|H3RWW8_STAAU,tr|H4AT20|H4AT20_STAAU,tr|C8L4Y7|C8L4Y7_STAAU…	2	1264.64	1264.63	633.322	Pyruvate dehydrogenase E1 component subunit beta OS=Staphylococcus aureus subsp. aureus 21283 GN=pdhB PE=4 SV=1	Cytoplasm
R.SPFGGGVHTPELHADNLEGILAQSPGLK.V	R.SPFGGGVHTPELHADNLEGILAQSPGLK.V	pdhB	tr|H4D997|H4D997_STAAU,sp|P0A0A1|ODPB_STAAM,sp|P99063|ODPB_STAAN,sp|Q6GHZ1|ODPB_STAAR,sp|Q6GAC0|ODPB_STAAS,sp|P0A0A3|ODPB_STAAU,sp|P0A0A2|ODPB_STAAW,tr|H1SLC9|H1SLC9_STAAU,tr|D2GF58|D2GF58_STAAU,tr|H4BPG1|H4BPG1_STAAU,tr|D2FKW7|D2FKW7_STAAU,tr|D6IZ89|D6IZ89_STAAU,tr|C5N4H8|C5N4H8_STAA3,tr|H7G3D9|H7G3D9_STAA5,tr|H3RWW8|H3RWW8_STAAU,tr|H4AT20|H4AT20_STAAU,tr|C8L4Y7|C8L4Y7_STAAU,tr|C8AQX9|C8AQX9_STA…	4	2840.46	2840.45	711.119	Pyruvate dehydrogenase E1 component subunit beta OS=Staphylococcus aureus subsp. aureus CIGC340D GN=pdhB PE=4 SV=1	Cytoplasm
R.TVQPIDVDTIVASVEK.T	R.TVQPIDVDTIVASVEK.T	pdhB	tr|H3ZVE1|H3ZVE1_STAAU,sp|Q5HGZ0|ODPB_STAAC,sp|P0A0A1|ODPB_STAAM,sp|P99063|ODPB_STAAN,sp|Q6GHZ1|ODPB_STAAR,sp|Q6GAC0|ODPB_STAAS,sp|P0A0A3|ODPB_STAAU,sp|P0A0A2|ODPB_STAAW,tr|H1SLC9|H1SLC9_STAAU,tr|D2GF58|D2GF58_STAAU,tr|H4BPG1|H4BPG1_STAAU,tr|D2FKW7|D2FKW7_STAAU,tr|D6IZ89|D6IZ89_STAAU,tr|C5N4H8|C5N4H8_STAA3,tr|H7G3D9|H7G3D9_STAA5,tr|H3RWW8|H3RWW8_STAAU,tr|H4AT20|H4AT20_STAAU,tr|C8L4Y7|C8L4Y7_STAAU…	2	1712.93	1712.92	857.467	Pyruvate dehydrogenase E1 component subunit beta OS=Staphylococcus aureus subsp. aureus IS-125 GN=pdhB PE=4 SV=1	Cytoplasm
K.SIFQISDEINELAVK.A	K.SIFQISDEINELAVK.A	pdhC	tr|H4D998|H4D998_STAAU,sp|Q5HGY9|ODP2_STAAC,sp|P65635|ODP2_STAAM,sp|P65636|ODP2_STAAN,sp|Q6GHZ0|ODP2_STAAR,sp|Q6GAB9|ODP2_STAAS,sp|Q59821|ODP2_STAAU,sp|Q8NX76|ODP2_STAAW,tr|D2GF59|D2GF59_STAAU,tr|H1SLC8|H1SLC8_STAAU,tr|H4BPG2|H4BPG2_STAAU,tr|D2FKW8|D2FKW8_STAAU,tr|D6IZ90|D6IZ90_STAAU,tr|C5N4H9|C5N4H9_STAA3,tr|H7G3D8|H7G3D8_STAA5,tr|H4AT21|H4AT21_STAAU,tr|H3RWW9|H3RWW9_STAAU,tr|C8AQY0|C8AQY0_STAAU…	2	1704.9	1704.89	853.454	Dihydrolipoyllysine-residue acetyltransferase component of pyruvate dehydrogenase complex OS=Staphylococcus aureus subsp. aureus CIGC340D GN=pdhC PE=4 SV=1	Surface-associated
K.KLDKEVVFVPETR.G	K.KLDKEVVFVPETR.G	pgk	tr|F9KCV4|F9KCV4_STAAU,sp|A7WZS6|PGK_STAA1,sp|A6TZQ2|PGK_STAA2,sp|Q2FIM0|PGK_STAA3,sp|Q2G031|PGK_STAA8,sp|A5IQX7|PGK_STAA9,sp|Q2YSF1|PGK_STAAB,sp|Q5HHP4|PGK_STAAC,sp|A6QF82|PGK_STAAE,sp|P68819|PGK_STAAM,sp|P99135|PGK_STAAN,sp|Q6GIL7|PGK_STAAR,sp|Q6GB57|PGK_STAAS,sp|A8Z1A1|PGK_STAAT,sp|P68820|PGK_STAAU,sp|P68821|PGK_STAAW,tr|D2GEI2|D2GEI2_STAAU,tr|H1SQQ8|H1SQQ8_STAAU,tr|H4BN56|H4BN56_STAAU,tr|D2FK…	3	1558.88	1558.87	520.631	Phosphoglycerate kinase OS=Staphylococcus aureus subsp. aureus 21235 GN=SA21235_1773 PE=3 SV=1	Cytoplasm
K.GLLISSIR.S	K.GLLISSIR.S	phdB	tr|A6QFV0|A6QFV0_STAAE,sp|Q5HGZ0|ODPB_STAAC,sp|P0A0A1|ODPB_STAAM,sp|P99063|ODPB_STAAN,sp|Q6GHZ1|ODPB_STAAR,sp|Q6GAC0|ODPB_STAAS,sp|P0A0A3|ODPB_STAAU,sp|P0A0A2|ODPB_STAAW,tr|H1SLC9|H1SLC9_STAAU,tr|D2GF58|D2GF58_STAAU,tr|H4BPG1|H4BPG1_STAAU,tr|D2FKW7|D2FKW7_STAAU,tr|D6IZ89|D6IZ89_STAAU,tr|C5N4H8|C5N4H8_STAA3,tr|H7G3D9|H7G3D9_STAA5,tr|H3RWW8|H3RWW8_STAAU,tr|H4AT20|H4AT20_STAAU,tr|C8L4Y7|C8L4Y7_STAAU…	2	857.539	857.534	429.774	Pyruvate dehydrogenase E1 component, beta subunit OS=Staphylococcus aureus (strain Newman) GN=phdB PE=4 SV=1	Cytoplasm
K.NVGGDNVDIHSIVPVGQDPHEYEVKPK.D	K.NVGGDNVDIHSIVPVGQDPHEYEVKPK.D	psaA	tr|H4HDX4|H4HDX4_STAAU,tr|Q8VQS9|Q8VQS9_STAAU,tr|H1SR93|H1SR93_STAAU,tr|D2GE09|D2GE09_STAAU,tr|H4BMR5|H4BMR5_STAAU,tr|D2FJU2|D2FJU2_STAAU,tr|C5N375|C5N375_STAA3,tr|D6IY39|D6IY39_STAAU,tr|H7G7N8|H7G7N8_STAA5,tr|H3RYY1|H3RYY1_STAAU,tr|H4AS38|H4AS38_STAAU,tr|C8L224|C8L224_STAAU,tr|C8APU1|C8APU1_STAAU,tr|H3TVE8|H3TVE8_STAAU,tr|C8N476|C8N476_STAAU,tr|H3U3Z1|H3U3Z1_STAAU,tr|C8A9S1|C8A9S1_STAAU,tr|H4AZF…	3	2941.48	2941.46	981.493	Manganese ABC transporter substrate-binding lipoprotein OS=Staphylococcus aureus subsp. aureus CIG1096 GN=psaA PE=4 SV=1	Surface-associated
K.QYGITPGYIWEINTEKQGTPEQMR.Q	K.QYGITPGYIWEINTEKQGTPEQMR.Q	psaA	tr|F3TM10|F3TM10_STAAU,tr|Q8VQS9|Q8VQS9_STAAU,tr|H1SR93|H1SR93_STAAU,tr|D2GE09|D2GE09_STAAU,tr|H4BMR5|H4BMR5_STAAU,tr|D2FJU2|D2FJU2_STAAU,tr|C5N375|C5N375_STAA3,tr|D6IY39|D6IY39_STAAU,tr|H7G7N8|H7G7N8_STAA5,tr|H3RYY1|H3RYY1_STAAU,tr|H4AS38|H4AS38_STAAU,tr|C8L224|C8L224_STAAU,tr|C8APU1|C8APU1_STAAU,tr|H3TVE8|H3TVE8_STAAU,tr|C8N476|C8N476_STAAU,tr|H3U3Z1|H3U3Z1_STAAU,tr|C8A9S1|C8A9S1_STAAU,tr|H4AZF…	3	2838.38	2838.36	947.129	Manganese ABC transporter substrate-binding lipoprotein OS=Staphylococcus aureus subsp. aureus 21193 GN=psaA PE=3 SV=1	Surface-associated
K.IVAILLDTKGPEIR.T	K.IVAILLDTKGPEIR.T	pykA	tr|D3EX94|D3EX94_STAA4,sp|Q2FG40|KPYK_STAA3,sp|Q2FXM9|KPYK_STAA8,sp|Q2YTE3|KPYK_STAAB,sp|Q5HF76|KPYK_STAAC,sp|Q99TG5|KPYK_STAAM,sp|Q7A559|KPYK_STAAN,sp|Q6GG09|KPYK_STAAR,sp|Q6G8M9|KPYK_STAAS,sp|Q7A0N4|KPYK_STAAW,tr|H1SPG9|H1SPG9_STAAU,tr|D2GH39|D2GH39_STAAU,tr|H4BRN4|H4BRN4_STAAU,tr|D2FMM6|D2FMM6_STAAU,tr|C5N6C1|C5N6C1_STAA3,tr|D6J1A9|D6J1A9_STAAU,tr|H7G2N7|H7G2N7_STAA5,tr|H4AUS1|H4AUS1_STAAU,tr|…	2	1536.93	1536.92	769.469	Pyruvate kinase OS=Staphylococcus aureus (strain 04-02981) GN=pykA PE=3 SV=1	Cytoplasm
K.VFLTVLGNDKEVENTFK.A	K.VFLTVLGNDKEVENTFK.A	rbfA	tr|D2N6P8|D2N6P8_STAA5,sp|A7X1Q2|RBFA_STAA1,sp|A6U189|RBFA_STAA2,sp|Q2FHG8|RBFA_STAA3,sp|Q2G2Q4|RBFA_STAA8,sp|A5ISF4|RBFA_STAA9,sp|Q2YXP6|RBFA_STAAB,sp|Q5HGG1|RBFA_STAAC,sp|A6QGG9|RBFA_STAAE,sp|P65966|RBFA_STAAM,sp|P65967|RBFA_STAAN,sp|Q6GHG5|RBFA_STAAR,sp|Q6G9U3|RBFA_STAAS,sp|A8Z3V0|RBFA_STAAT,sp|P65968|RBFA_STAAW,tr|H1SKV7|H1SKV7_STAAU,tr|D2GFN4|D2GFN4_STAAU,tr|H4BQ90|H4BQ90_STAAU,tr|D2FLE9|D2F…	3	1952.04	1952.03	651.682	Ribosome-binding factor A OS=Staphylococcus aureus (strain MRSA ST398 \ isolate S0385) GN=rbfA PE=3 SV=1	Cytoplasm
R.IIEIYGPESSGK.T	R.IIEIYGPESSGK.T	recA	tr|H0C5G6|H0C5G6_STAAU,sp|A7X1S3|RECA_STAA1,sp|A6U1A4|RECA_STAA2,sp|A5ISG9|RECA_STAA9,sp|Q2YXN2|RECA_STAAB,sp|Q5HGE6|RECA_STAAC,sp|A6QGI4|RECA_STAAE,sp|P68843|RECA_STAAM,sp|P68844|RECA_STAAN,sp|Q6GHF0|RECA_STAAR,sp|Q6G9S8|RECA_STAAS,sp|A8Z1V6|RECA_STAAT,sp|P68845|RECA_STAAU,sp|P68846|RECA_STAAW,tr|D2GFP9|D2GFP9_STAAU,tr|H1SKU2|H1SKU2_STAAU,tr|H4BQA5|H4BQA5_STAAU,tr|D2FLG4|D2FLG4_STAAU,tr|C5N527|C…	2	1291.68	1291.67	646.84	Protein RecA OS=Staphylococcus aureus subsp. aureus 21194 GN=recA PE=3 SV=1	Cytoplasm
K.TGSPDYLLHFLEQK.V	K.TGSPDYLLHFLEQK.V	rocA	tr|D1QAF4|D1QAF4_STAAU,sp|A7X6R7|ROCA_STAA1,sp|A6U4T5|ROCA_STAA2,sp|Q2FDV3|ROCA_STAA3,sp|Q2FV67|ROCA_STAA8,sp|A5IVY0|ROCA_STAA9,sp|Q2YWA6|ROCA_STAAB,sp|Q5HCZ6|ROCA_STAAC,sp|A6QK44|ROCA_STAAE,sp|P63939|ROCA_STAAM,sp|P99076|ROCA_STAAN,sp|Q6GDP4|ROCA_STAAR,sp|Q6G6C0|ROCA_STAAS,sp|A8Z3F5|ROCA_STAAT,sp|Q8NUR2|ROCA_STAAW,tr|D2GKG4|D2GKG4_STAAU,tr|H1SQW0|H1SQW0_STAAU,tr|H4BKR2|H4BKR2_STAAU,tr|D2FQB7|D2F…	2	1646.84	1646.83	824.423	1-pyrroline-5-carboxylate dehydrogenase OS=Staphylococcus aureus A9765 GN=rocA PE=3 SV=1	Cytoplasm
R.GGGIVFGPTPR.S	R.GGGIVFGPTPR.S	rplD	tr|H3S1Q5|H3S1Q5_STAAU,sp|A7X5G2|RL4_STAA1,sp|A6U3X4|RL4_STAA2,sp|Q2FEP0|RL4_STAA3,sp|Q2FW07|RL4_STAA8,sp|A5IV33|RL4_STAA9,sp|Q2YYP7|RL4_STAAB,sp|Q5HDV9|RL4_STAAC,sp|A6QJ91|RL4_STAAE,sp|P61058|RL4_STAAM,sp|P61059|RL4_STAAN,sp|Q6GEI4|RL4_STAAR,sp|Q6G772|RL4_STAAS,sp|P61060|RL4_STAAW,tr|H1SNM8|H1SNM8_STAAU,tr|D2GJL8|D2GJL8_STAAU,tr|H4BJW3|H4BJW3_STAAU,tr|D2FP90|D2FP90_STAAU,tr|C5MZB5|C5MZB5_STAA3,t…	2	1056.58	1056.57	529.293	50S ribosomal protein L4 OS=Staphylococcus aureus subsp. aureus CIG1605 GN=rplD PE=4 SV=1	Cytoplasm
K.EQLIFPEIDYDKVSK.V	K.EQLIFPEIDYDKVSK.V	rplE	tr|D1R082|D1R082_STAAU,sp|A7X5E5|RL5_STAA1,sp|A6U3W3|RL5_STAA2,sp|Q2FEQ1|RL5_STAA3,sp|Q2FW18|RL5_STAA8,sp|A5IV22|RL5_STAA9,sp|Q2YYK9|RL5_STAAB,sp|Q5HDX0|RL5_STAAC,sp|A6QJ80|RL5_STAAE,sp|Q99S33|RL5_STAAM,sp|Q7A465|RL5_STAAN,sp|Q6GEJ5|RL5_STAAR,sp|Q6G783|RL5_STAAS,sp|A8Z345|RL5_STAAT,sp|Q7A083|RL5_STAAW,tr|H1SNL7|H1SNL7_STAAU,tr|D2GJK7|D2GJK7_STAAU,tr|H4BJV2|H4BJV2_STAAU,tr|D2FP79|D2FP79_STAAU,tr|D…	2	1822.94	1822.94	912.475	50S ribosomal protein L5 OS=Staphylococcus aureus A8117 GN=rplE PE=3 SV=1	Cytoplasm
K.VLDNAVEELELITGQKPLVTK.A	K.VLDNAVEELELITGQKPLVTK.A	rplE	tr|C8A8H3|C8A8H3_STAAU,sp|A7X5E5|RL5_STAA1,sp|A6U3W3|RL5_STAA2,sp|Q2FEQ1|RL5_STAA3,sp|Q2FW18|RL5_STAA8,sp|A5IV22|RL5_STAA9,sp|Q2YYK9|RL5_STAAB,sp|Q5HDX0|RL5_STAAC,sp|A6QJ80|RL5_STAAE,sp|Q99S33|RL5_STAAM,sp|Q7A465|RL5_STAAN,sp|Q6GEJ5|RL5_STAAR,sp|Q6G783|RL5_STAAS,sp|A8Z345|RL5_STAAT,sp|Q7A083|RL5_STAAW,tr|H1SNL7|H1SNL7_STAAU,tr|D2GJK7|D2GJK7_STAAU,tr|H4BJV2|H4BJV2_STAAU,tr|D2FP79|D2FP79_STAAU,tr|D…	3	2308.3	2308.29	770.437	50S ribosomal protein L5 OS=Staphylococcus aureus subsp. aureus 68-397 GN=rplE PE=3 SV=1	Cytoplasm
K.VLELVGVGYR.A	K.VLELVGVGYR.A	rplF	tr|D3ERK6|D3ERK6_STAA4,sp|A7X5E1|RL6_STAA1,sp|A6U3W0|RL6_STAA2,sp|Q2FEQ4|RL6_STAA3,sp|Q2FW21|RL6_STAA8,sp|A5IV19|RL6_STAA9,sp|Q2YYL2|RL6_STAAB,sp|Q5HDX3|RL6_STAAC,sp|A6QJ77|RL6_STAAE,sp|Q99S36|RL6_STAAM,sp|Q7A466|RL6_STAAN,sp|Q6GEJ8|RL6_STAAR,sp|Q6G786|RL6_STAAS,sp|A8Z342|RL6_STAAT,sp|Q7A084|RL6_STAAW,tr|H1SNL4|H1SNL4_STAAU,tr|D2GJK4|D2GJK4_STAAU,tr|H4BJU9|H4BJU9_STAAU,tr|D2FPL1|D2FPL1_STAAU,tr|D…	2	1103.64	1103.63	552.824	50S ribosomal protein L6 OS=Staphylococcus aureus (strain 04-02981) GN=rplF PE=3 SV=1	Cytoplasm
K.ALKETLSNIEVEVSAK.T	K.ALKETLSNIEVEVSAK.T	rplI	tr|D1R178|D1R178_STAAU,sp|A7WWQ0|RL9_STAA1,sp|A6TXG5|RL9_STAA2,sp|Q2FKP1|RL9_STAA3,sp|Q2G2T3|RL9_STAA8,sp|A5INQ6|RL9_STAA9,sp|Q2YUQ6|RL9_STAAB,sp|Q5HJY1|RL9_STAAC,sp|A6QD54|RL9_STAAE,sp|P66317|RL9_STAAM,sp|P66318|RL9_STAAN,sp|Q6GKT0|RL9_STAAR,sp|Q6GD75|RL9_STAAS,sp|A8YYT8|RL9_STAAT,sp|P66319|RL9_STAAW,tr|H1SM32|H1SM32_STAAU,tr|D2GKY8|D2GKY8_STAAU,tr|H4BJJ7|H4BJJ7_STAAU,tr|D2FQU4|D2FQU4_STAAU,tr|D…	2	1729.95	1729.95	865.98	50S ribosomal protein L9 OS=Staphylococcus aureus A8117 GN=rplI PE=3 SV=1	Cytoplasm
K.EVPVGYANNFLLK.K	K.EVPVGYANNFLLK.K	rplI	tr|C8MV50|C8MV50_STAAU,sp|A7WWQ0|RL9_STAA1,sp|A6TXG5|RL9_STAA2,sp|Q2FKP1|RL9_STAA3,sp|Q2G2T3|RL9_STAA8,sp|A5INQ6|RL9_STAA9,sp|Q2YUQ6|RL9_STAAB,sp|Q5HJY1|RL9_STAAC,sp|A6QD54|RL9_STAAE,sp|P66317|RL9_STAAM,sp|P66318|RL9_STAAN,sp|Q6GKT0|RL9_STAAR,sp|Q6GD75|RL9_STAAS,sp|A8YYT8|RL9_STAAT,sp|P66319|RL9_STAAW,tr|H1SM32|H1SM32_STAAU,tr|D2GKY8|D2GKY8_STAAU,tr|H4BJJ7|H4BJJ7_STAAU,tr|D2FQU4|D2FQU4_STAAU,tr|C…	2	1462.79	1462.78	732.398	50S ribosomal protein L9 OS=Staphylococcus aureus A9763 GN=rplI PE=3 SV=1	Cytoplasm
K.TPPAPVLLKK.A	K.TPPAPVLLKK.A	rplK	sp|A7WYW0|RL11_STAA1,sp|A6TZ14|RL11_STAA2,sp|Q2FJA3|RL11_STAA3,sp|P0A0F4|RL11_STAA8,sp|A5IQ91|RL11_STAA9,sp|Q2YSC4|RL11_STAAB,sp|Q5HID8|RL11_STAAC,sp|P0A0F1|RL11_STAAM,sp|P0A0F2|RL11_STAAN,sp|Q6GJD1|RL11_STAAR,sp|Q6GBV0|RL11_STAAS,sp|A8YZN5|RL11_STAAT,sp|P0A0F3|RL11_STAAW,tr|D2GDR4|D2GDR4_STAAU,tr|H1SM89|H1SM89_STAAU,tr|H4BMH3|H4BMH3_STAAU,tr|D2FJI6|D2FJI6_STAAU,tr|D6IXU0|D6IXU0_STAAU,tr|C5N2W2|C…	2	1062.69	1062.68	532.347	50S ribosomal protein L11 OS=Staphylococcus aureus (strain Mu3 \ ATCC 700698) GN=rplK PE=3 SV=1	Cytoplasm
K.KLFVYGGAEHPHAAQQPENYELRG.-	K.KLFVYGGAEHPHAAQQPENYELRG.-	rplM	tr|C5MZ76|C5MZ76_STAA3,sp|A7X5B4|RL13_STAA1,sp|A6U3U3|RL13_STAA2,sp|Q2FES1|RL13_STAA3,sp|Q2FW38|RL13_STAA8,sp|A5IV02|RL13_STAA9,sp|Q2YYM8|RL13_STAAB,sp|Q5HDZ0|RL13_STAAC,sp|A6QJ60|RL13_STAAE,sp|Q99S51|RL13_STAAM,sp|Q7A473|RL13_STAAN,sp|Q6GEL7|RL13_STAAR,sp|Q6G7A3|RL13_STAAS,sp|A8Z325|RL13_STAAT,sp|Q7A089|RL13_STAAW,tr|H1SNJ7|H1SNJ7_STAAU,tr|D2GJI5|D2GJI5_STAAU,tr|H4BJT2|H4BJT2_STAAU,tr|D2FPJ4|D2F…	3	2710.34	2710.33	904.449	50S ribosomal protein L13 OS=Staphylococcus aureus subsp. aureus USA300_TCH959 GN=rplM PE=3 SV=1	Cytoplasm
R.KWYVIDAEGQTLGR.L	R.KWYVIDAEGQTLGR.L	rplM	tr|C8MU98|C8MU98_STAAU,sp|A7X5B4|RL13_STAA1,sp|A6U3U3|RL13_STAA2,sp|Q2FES1|RL13_STAA3,sp|Q2FW38|RL13_STAA8,sp|A5IV02|RL13_STAA9,sp|Q2YYM8|RL13_STAAB,sp|Q5HDZ0|RL13_STAAC,sp|A6QJ60|RL13_STAAE,sp|Q99S51|RL13_STAAM,sp|Q7A473|RL13_STAAN,sp|Q6GEL7|RL13_STAAR,sp|Q6G7A3|RL13_STAAS,sp|A8Z325|RL13_STAAT,sp|Q7A089|RL13_STAAW,tr|H1SNJ7|H1SNJ7_STAAU,tr|D2GJI5|D2GJI5_STAAU,tr|H4BJT2|H4BJT2_STAAU,tr|D2FPJ4|D2F…	2	1634.86	1634.84	818.428	50S ribosomal protein L13 OS=Staphylococcus aureus A9763 GN=rplM PE=3 SV=1	Cytoplasm
K.LFVYGGAEHPHAAQQPENYELRG.-	K.LFVYGGAEHPHAAQQPENYELRG.-	rplM	tr|D1GRI6|D1GRI6_STAA0,sp|A7X5B4|RL13_STAA1,sp|A6U3U3|RL13_STAA2,sp|Q2FES1|RL13_STAA3,sp|Q2FW38|RL13_STAA8,sp|A5IV02|RL13_STAA9,sp|Q2YYM8|RL13_STAAB,sp|Q5HDZ0|RL13_STAAC,sp|A6QJ60|RL13_STAAE,sp|Q99S51|RL13_STAAM,sp|Q7A473|RL13_STAAN,sp|Q6GEL7|RL13_STAAR,sp|Q6G7A3|RL13_STAAS,sp|A8Z325|RL13_STAAT,sp|Q7A089|RL13_STAAW,tr|H1SNJ7|H1SNJ7_STAAU,tr|D2GJI5|D2GJI5_STAAU,tr|H4BJT2|H4BJT2_STAAU,tr|D2FPJ4|D2F…	3	2582.25	2582.23	861.751	50S ribosomal protein L13 OS=Staphylococcus aureus (strain TW20 \ 0582) GN=rplM PE=3 SV=1	Cytoplasm
R.LSSEVASILR.G	R.LSSEVASILR.G	rplM	tr|C8A8F4|C8A8F4_STAAU,sp|A7X5B4|RL13_STAA1,sp|A6U3U3|RL13_STAA2,sp|Q2FES1|RL13_STAA3,sp|Q2FW38|RL13_STAA8,sp|A5IV02|RL13_STAA9,sp|Q2YYM8|RL13_STAAB,sp|Q5HDZ0|RL13_STAAC,sp|A6QJ60|RL13_STAAE,sp|Q99S51|RL13_STAAM,sp|Q7A473|RL13_STAAN,sp|Q6GEL7|RL13_STAAR,sp|Q6G7A3|RL13_STAAS,sp|A8Z325|RL13_STAAT,sp|Q7A089|RL13_STAAW,tr|H1SNJ7|H1SNJ7_STAAU,tr|D2GJI5|D2GJI5_STAAU,tr|H4BJT2|H4BJT2_STAAU,tr|D2FPJ4|D2F…	2	1073.62	1073.61	537.811	50S ribosomal protein L13 OS=Staphylococcus aureus subsp. aureus 68-397 GN=rplM PE=3 SV=1	Cytoplasm
K.WYVIDAEGQTLGR.L	K.WYVIDAEGQTLGR.L	rplM	tr|D2N9F3|D2N9F3_STAA5,sp|A7X5B4|RL13_STAA1,sp|A6U3U3|RL13_STAA2,sp|Q2FES1|RL13_STAA3,sp|Q2FW38|RL13_STAA8,sp|A5IV02|RL13_STAA9,sp|Q2YYM8|RL13_STAAB,sp|Q5HDZ0|RL13_STAAC,sp|A6QJ60|RL13_STAAE,sp|Q99S51|RL13_STAAM,sp|Q7A473|RL13_STAAN,sp|Q6GEL7|RL13_STAAR,sp|Q6G7A3|RL13_STAAS,sp|A8Z325|RL13_STAAT,sp|Q7A089|RL13_STAAW,tr|H1SNJ7|H1SNJ7_STAAU,tr|D2GJI5|D2GJI5_STAAU,tr|H4BJT2|H4BJT2_STAAU,tr|D2FPJ4|D2F…	2	1506.75	1506.75	754.381	50S ribosomal protein L13 OS=Staphylococcus aureus (strain MRSA ST398 \ isolate S0385) GN=rplM PE=3 SV=1	Cytoplasm
R.SGGGVRPGFEGGQLPLFR.R	R.SGGGVRPGFEGGQLPLFR.R	rplO	tr|D1R075|D1R075_STAAU,sp|A7X5D4|RL15_STAA1,sp|A6U3V6|RL15_STAA2,sp|Q2FEQ8|RL15_STAA3,sp|P0A0F8|RL15_STAA8,sp|A5IV15|RL15_STAA9,sp|Q2YYL6|RL15_STAAB,sp|Q5HDX7|RL15_STAAC,sp|A6QJ73|RL15_STAAE,sp|P0A0F5|RL15_STAAM,sp|P0A0F6|RL15_STAAN,sp|Q6GEK2|RL15_STAAR,sp|Q6G790|RL15_STAAS,sp|A8Z338|RL15_STAAT,sp|P0A0F7|RL15_STAAW,tr|H1SNL0|H1SNL0_STAAU,tr|D2GJK0|D2GJK0_STAAU,tr|H4BJU5|H4BJU5_STAAU,tr|D2FPK7|D2F…	3	1829.97	1829.95	610.992	50S ribosomal protein L15 OS=Staphylococcus aureus A8117 GN=rplO PE=3 SV=1	Cytoplasm
R.ILFEVAGVSEEVAR.E	R.ILFEVAGVSEEVAR.E	rplP	tr|H6LNB6|H6LNB6_STAAU,sp|A7X5F4|RL16_STAA1,sp|A6U3W8|RL16_STAA2,sp|Q2FEP6|RL16_STAA3,sp|Q2FW13|RL16_STAA8,sp|A5IV27|RL16_STAA9,sp|Q2YYQ3|RL16_STAAB,sp|Q5HDW5|RL16_STAAC,sp|A6QJ85|RL16_STAAE,sp|Q99S28|RL16_STAAM,sp|Q7A461|RL16_STAAN,sp|Q6GEJ0|RL16_STAAR,sp|Q6G778|RL16_STAAS,sp|Q7A080|RL16_STAAW,tr|H1SNM2|H1SNM2_STAAU,tr|D2GJL2|D2GJL2_STAAU,tr|H4BJV7|H4BJV7_STAAU,tr|D2FP84|D2FP84_STAAU,tr|C5MZA9|C…	2	1517.82	1517.81	759.912	50S ribosomal protein L16 OS=Staphylococcus aureus subsp. aureus VC40 GN=rplP PE=4 SV=1	Cytoplasm
K.LFGEIAER.Y	K.LFGEIAER.Y	rplQ	tr|D3ERJ4|D3ERJ4_STAA4,sp|A7X5C3|RL17_STAA1,sp|A6U3U8|RL17_STAA2,sp|Q2FER6|RL17_STAA3,sp|Q2FW33|RL17_STAA8,sp|A5IV07|RL17_STAA9,sp|Q2YYM3|RL17_STAAB,sp|Q5HDY5|RL17_STAAC,sp|A6QJ65|RL17_STAAE,sp|Q99S46|RL17_STAAM,sp|Q7A469|RL17_STAAN,sp|Q6GEL0|RL17_STAAR,sp|Q6G798|RL17_STAAS,sp|A8Z330|RL17_STAAT,sp|Q7A087|RL17_STAAW,tr|D2GJJ2|D2GJJ2_STAAU,tr|H1SNK2|H1SNK2_STAAU,tr|H4BJT7|H4BJT7_STAAU,tr|D2FPJ9|D2F…	2	933.501	933.492	467.753	50S ribosomal protein L17 OS=Staphylococcus aureus (strain 04-02981) GN=rplQ PE=3 SV=1	Cytoplasm
R.NVEILNEDETTQTALQK.L	R.NVEILNEDETTQTALQK.L	rplQ	tr|H4D881|H4D881_STAAU,sp|A7X5C3|RL17_STAA1,sp|A6U3U8|RL17_STAA2,sp|Q2FER6|RL17_STAA3,sp|Q2FW33|RL17_STAA8,sp|A5IV07|RL17_STAA9,sp|Q2YYM3|RL17_STAAB,sp|Q5HDY5|RL17_STAAC,sp|A6QJ65|RL17_STAAE,sp|Q99S46|RL17_STAAM,sp|Q7A469|RL17_STAAN,sp|Q6GEL0|RL17_STAAR,sp|Q6G798|RL17_STAAS,sp|A8Z330|RL17_STAAT,sp|Q7A087|RL17_STAAW,tr|D2GJJ2|D2GJJ2_STAAU,tr|H1SNK2|H1SNK2_STAAU,tr|H4BJT7|H4BJT7_STAAU,tr|D2FPJ9|D2F…	2	1944.98	1944.96	973.489	Ribosomal protein L17 OS=Staphylococcus aureus subsp. aureus CIGC340D GN=rplQ PE=4 SV=1	Cytoplasm
R.RGDGAESVIIELV.-	R.RGDGAESVIIELV.-	rplQ	tr|F9KA15|F9KA15_STAAU,sp|A7X5C3|RL17_STAA1,sp|A6U3U8|RL17_STAA2,sp|Q2FER6|RL17_STAA3,sp|Q2FW33|RL17_STAA8,sp|A5IV07|RL17_STAA9,sp|Q2YYM3|RL17_STAAB,sp|Q5HDY5|RL17_STAAC,sp|A6QJ65|RL17_STAAE,sp|Q99S46|RL17_STAAM,sp|Q7A469|RL17_STAAN,sp|Q6GEL0|RL17_STAAR,sp|Q6G798|RL17_STAAS,sp|A8Z330|RL17_STAAT,sp|Q7A087|RL17_STAAW,tr|D2GJJ2|D2GJJ2_STAAU,tr|H1SNK2|H1SNK2_STAAU,tr|H4BJT7|H4BJT7_STAAU,tr|D2FPJ9|D2F…	2	1356.73	1356.72	679.37	50S ribosomal protein L17 OS=Staphylococcus aureus subsp. aureus 21235 GN=rplQ PE=3 SV=1	Cytoplasm
R.SVVEKLITLGK.K	R.SVVEKLITLGK.K	rplQ	tr|H0C5S6|H0C5S6_STAAU,sp|A7X5C3|RL17_STAA1,sp|A6U3U8|RL17_STAA2,sp|Q2FER6|RL17_STAA3,sp|Q2FW33|RL17_STAA8,sp|A5IV07|RL17_STAA9,sp|Q2YYM3|RL17_STAAB,sp|Q5HDY5|RL17_STAAC,sp|A6QJ65|RL17_STAAE,sp|Q99S46|RL17_STAAM,sp|Q7A469|RL17_STAAN,sp|Q6GEL0|RL17_STAAR,sp|Q6G798|RL17_STAAS,sp|A8Z330|RL17_STAAT,sp|Q7A087|RL17_STAAW,tr|D2GJJ2|D2GJJ2_STAAU,tr|H1SNK2|H1SNK2_STAAU,tr|H4BJT7|H4BJT7_STAAU,tr|D2FPJ9|D2F…	2	1185.74	1185.73	593.874	50S ribosomal protein L17 OS=Staphylococcus aureus subsp. aureus 21194 GN=rplQ PE=3 SV=1	Cytoplasm
K.M[147.04]LSEIAISDEKAFAQLVTK.A	K.M[147.04]LSEIAISDEKAFAQLVTK.A	rplT	tr|D3EX76|D3EX76_STAA4,sp|A7X3A1|RL20_STAA1,sp|A6U2E6|RL20_STAA2,sp|Q2FG58|RL20_STAA3,sp|Q2FXQ1|RL20_STAA8,sp|A5ITK3|RL20_STAA9,sp|Q2YTB1|RL20_STAAB,sp|Q5HF94|RL20_STAAC,sp|A6QHL2|RL20_STAAE,sp|P66107|RL20_STAAM,sp|P66108|RL20_STAAN,sp|Q6GG27|RL20_STAAR,sp|Q6G8P7|RL20_STAAS,sp|P66109|RL20_STAAW,tr|H1SPF1|H1SPF1_STAAU,tr|D2GH21|D2GH21_STAAU,tr|H4BRL6|H4BRL6_STAAU,tr|D2FMK7|D2FMK7_STAAU,tr|C5N6A3|C…	3	2109.12	2109.1	704.042	50S ribosomal protein L20 OS=Staphylococcus aureus (strain 04-02981) GN=rplT PE=3 SV=1	Cytoplasm
R.GKNAAEAIAILK.L	R.GKNAAEAIAILK.L	rplV	tr|H4FT68|H4FT68_STAAU,sp|A7X5F6|RL22_STAA1,sp|A6U3X0|RL22_STAA2,sp|Q2FEP4|RL22_STAA3,sp|Q2FW11|RL22_STAA8,sp|A5IV29|RL22_STAA9,sp|Q2YYQ1|RL22_STAAB,sp|Q5HDW3|RL22_STAAC,sp|A6QJ87|RL22_STAAE,sp|Q99S26|RL22_STAAM,sp|Q7A460|RL22_STAAN,sp|Q6GEI8|RL22_STAAR,sp|Q6G776|RL22_STAAS,sp|Q7A079|RL22_STAAW,tr|D2GJL4|D2GJL4_STAAU,tr|H1SNM4|H1SNM4_STAAU,tr|H4BJV9|H4BJV9_STAAU,tr|D2FP86|D2FP86_STAAU,tr|C5MZB1|C…	2	1197.72	1197.71	599.861	Ribosomal protein L22 OS=Staphylococcus aureus subsp. aureus IS-157 GN=rplV PE=4 SV=1	Cytoplasm
R.LVLDLIR.G	R.LVLDLIR.G	rplV	tr|D1Q970|D1Q970_STAAU,sp|A7X5F6|RL22_STAA1,sp|A6U3X0|RL22_STAA2,sp|Q2FEP4|RL22_STAA3,sp|Q2FW11|RL22_STAA8,sp|A5IV29|RL22_STAA9,sp|Q2YYQ1|RL22_STAAB,sp|Q5HDW3|RL22_STAAC,sp|A6QJ87|RL22_STAAE,sp|Q99S26|RL22_STAAM,sp|Q7A460|RL22_STAAN,sp|Q6GEI8|RL22_STAAR,sp|Q6G776|RL22_STAAS,sp|Q7A079|RL22_STAAW,tr|D2GJL4|D2GJL4_STAAU,tr|H1SNM4|H1SNM4_STAAU,tr|H4BJV9|H4BJV9_STAAU,tr|D2FP86|D2FP86_STAAU,tr|C5MZB1|C…	2	840.55	840.543	421.279	50S ribosomal protein L22 OS=Staphylococcus aureus A9765 GN=rplV PE=3 SV=1	Cytoplasm
K.NAAEAIAILK.L	K.NAAEAIAILK.L	rplV	tr|D1GRU8|D1GRU8_STAA0,sp|A7X5F6|RL22_STAA1,sp|A6U3X0|RL22_STAA2,sp|Q2FEP4|RL22_STAA3,sp|Q2FW11|RL22_STAA8,sp|A5IV29|RL22_STAA9,sp|Q2YYQ1|RL22_STAAB,sp|Q5HDW3|RL22_STAAC,sp|A6QJ87|RL22_STAAE,sp|Q99S26|RL22_STAAM,sp|Q7A460|RL22_STAAN,sp|Q6GEI8|RL22_STAAR,sp|Q6G776|RL22_STAAS,sp|Q7A079|RL22_STAAW,tr|D2GJL4|D2GJL4_STAAU,tr|H1SNM4|H1SNM4_STAAU,tr|H4BJV9|H4BJV9_STAAU,tr|D2FP86|D2FP86_STAAU,tr|C5MZB1|C…	2	1012.6	1012.59	507.303	50S ribosomal protein L22 OS=Staphylococcus aureus (strain TW20 \ 0582) GN=rplV PE=3 SV=1	Cytoplasm
R.TSHITIVVSDGKEEAKEA.-	R.TSHITIVVSDGKEEAKEA.-	rplV	tr|H4D8A3|H4D8A3_STAAU,sp|A7X5F6|RL22_STAA1,sp|A6U3X0|RL22_STAA2,sp|Q2FEP4|RL22_STAA3,sp|Q2FW11|RL22_STAA8,sp|A5IV29|RL22_STAA9,sp|Q2YYQ1|RL22_STAAB,sp|Q5HDW3|RL22_STAAC,sp|A6QJ87|RL22_STAAE,sp|Q99S26|RL22_STAAM,sp|Q7A460|RL22_STAAN,sp|Q6GEI8|RL22_STAAR,sp|Q6G776|RL22_STAAS,sp|Q7A079|RL22_STAAW,tr|D2GJL4|D2GJL4_STAAU,tr|H1SNM4|H1SNM4_STAAU,tr|H4BJV9|H4BJV9_STAAU,tr|D2FP86|D2FP86_STAAU,tr|C5MZB1|C…	3	1912.99	1912.97	638.665	Ribosomal protein L22 OS=Staphylococcus aureus subsp. aureus CIGC340D GN=rplV PE=4 SV=1	Cytoplasm
K.VLMSALANAEHNYDM[147.04]NTDELVVK.E	K.VLMSALANAEHNYDM[147.04]NTDELVVK.E	rplV	tr|H4DMX8|H4DMX8_STAAU,sp|A7X5F6|RL22_STAA1,sp|A6U3X0|RL22_STAA2,sp|Q2FEP4|RL22_STAA3,sp|Q2FW11|RL22_STAA8,sp|A5IV29|RL22_STAA9,sp|Q2YYQ1|RL22_STAAB,sp|Q5HDW3|RL22_STAAC,sp|A6QJ87|RL22_STAAE,sp|Q99S26|RL22_STAAM,sp|Q7A460|RL22_STAAN,sp|Q6GEI8|RL22_STAAR,sp|Q6G776|RL22_STAAS,sp|Q7A079|RL22_STAAW,tr|D2GJL4|D2GJL4_STAAU,tr|H1SNM4|H1SNM4_STAAU,tr|H4BJV9|H4BJV9_STAAU,tr|D2FP86|D2FP86_STAAU,tr|C5MZB1|C…	3	2592.24	2592.22	865.081	Ribosomal protein L22 OS=Staphylococcus aureus subsp. aureus CIGC348 GN=rplV PE=4 SV=1	Cytoplasm
K.VLM[147.04]SALANAEHNYDM[147.04]NTDELVVK.E	K.VLM[147.04]SALANAEHNYDM[147.04]NTDELVVK.E	rplV	tr|D1GRU8|D1GRU8_STAA0,sp|A7X5F6|RL22_STAA1,sp|A6U3X0|RL22_STAA2,sp|Q2FEP4|RL22_STAA3,sp|Q2FW11|RL22_STAA8,sp|A5IV29|RL22_STAA9,sp|Q2YYQ1|RL22_STAAB,sp|Q5HDW3|RL22_STAAC,sp|A6QJ87|RL22_STAAE,sp|Q99S26|RL22_STAAM,sp|Q7A460|RL22_STAAN,sp|Q6GEI8|RL22_STAAR,sp|Q6G776|RL22_STAAS,sp|Q7A079|RL22_STAAW,tr|D2GJL4|D2GJL4_STAAU,tr|H1SNM4|H1SNM4_STAAU,tr|H4BJV9|H4BJV9_STAAU,tr|D2FP86|D2FP86_STAAU,tr|C5MZB1|C…	3	2608.23	2608.21	870.412	50S ribosomal protein L22 OS=Staphylococcus aureus (strain TW20 \ 0582) GN=rplV PE=3 SV=1	Cytoplasm
R.DILKRPVITEK.S	R.DILKRPVITEK.S	rplW	tr|D1QFJ3|D1QFJ3_STAAU,sp|A7X5G1|RL23_STAA1,sp|A6U3X3|RL23_STAA2,sp|Q2FEP1|RL23_STAA3,sp|Q2FW08|RL23_STAA8,sp|A5IV32|RL23_STAA9,sp|Q2YYP8|RL23_STAAB,sp|Q5HDW0|RL23_STAAC,sp|A6QJ90|RL23_STAAE,sp|Q99S23|RL23_STAAM,sp|Q7A459|RL23_STAAN,sp|Q6GEI5|RL23_STAAR,sp|Q6G773|RL23_STAAS,sp|Q7A078|RL23_STAAW,tr|D2GJL7|D2GJL7_STAAU,tr|H1SNM7|H1SNM7_STAAU,tr|H4BJW2|H4BJW2_STAAU,tr|D2FP89|D2FP89_STAAU,tr|D6J2P1|D…	3	1310.8	1310.79	437.938	50S ribosomal protein L23 OS=Staphylococcus aureus A10102 GN=rplW PE=3 SV=1	Cytoplasm
K.HQKPTQLNPEGGILETEAAIHVSNVQLLDPK.T	K.HQKPTQLNPEGGILETEAAIHVSNVQLLDPK.T	rplX	tr|H4HAQ7|H4HAQ7_STAAU,sp|A7X5E7|RL24_STAA1,sp|A6U3W4|RL24_STAA2,sp|Q2FEQ0|RL24_STAA3,sp|Q2FW17|RL24_STAA8,sp|A5IV23|RL24_STAA9,sp|Q2YYK8|RL24_STAAB,sp|Q5HDW9|RL24_STAAC,sp|A6QJ81|RL24_STAAE,sp|P60734|RL24_STAAM,sp|P60735|RL24_STAAN,sp|Q6GEJ4|RL24_STAAR,sp|Q6G782|RL24_STAAS,sp|A8Z346|RL24_STAAT,sp|P60736|RL24_STAAW,tr|D2GJK8|D2GJK8_STAAU,tr|H1SNL8|H1SNL8_STAAU,tr|H4BJV3|H4BJV3_STAAU,tr|D2FP80|D2F…	4	3375.81	3375.78	844.952	Ribosomal protein L24 OS=Staphylococcus aureus subsp. aureus CIG1096 GN=rplX PE=4 SV=1	Cytoplasm
R.VVVEGVNIMK.K	R.VVVEGVNIMK.K	rplX	tr|H4HAQ7|H4HAQ7_STAAU,sp|A7X5E7|RL24_STAA1,sp|A6U3W4|RL24_STAA2,sp|Q2FEQ0|RL24_STAA3,sp|Q2FW17|RL24_STAA8,sp|A5IV23|RL24_STAA9,sp|Q2YYK8|RL24_STAAB,sp|Q5HDW9|RL24_STAAC,sp|A6QJ81|RL24_STAAE,sp|P60734|RL24_STAAM,sp|P60735|RL24_STAAN,sp|Q6GEJ4|RL24_STAAR,sp|Q6G782|RL24_STAAS,sp|A8Z346|RL24_STAAT,sp|P60736|RL24_STAAW,tr|D2GJK8|D2GJK8_STAAU,tr|H1SNL8|H1SNL8_STAAU,tr|H4BJV3|H4BJV3_STAAU,tr|D2FP80|D2F…	2	1086.62	1086.61	544.313	Ribosomal protein L24 OS=Staphylococcus aureus subsp. aureus CIG1096 GN=rplX PE=4 SV=1	Cytoplasm
R.VVVEGVNIM[147.04]K.K	R.VVVEGVNIM[147.04]K.K	rplX	tr|H4FT74|H4FT74_STAAU,sp|A7X5E7|RL24_STAA1,sp|A6U3W4|RL24_STAA2,sp|Q2FEQ0|RL24_STAA3,sp|Q2FW17|RL24_STAA8,sp|A5IV23|RL24_STAA9,sp|Q2YYK8|RL24_STAAB,sp|Q5HDW9|RL24_STAAC,sp|A6QJ81|RL24_STAAE,sp|P60734|RL24_STAAM,sp|P60735|RL24_STAAN,sp|Q6GEJ4|RL24_STAAR,sp|Q6G782|RL24_STAAS,sp|A8Z346|RL24_STAAT,sp|P60736|RL24_STAAW,tr|D2GJK8|D2GJK8_STAAU,tr|H1SNL8|H1SNL8_STAAU,tr|H4BJV3|H4BJV3_STAAU,tr|D2FP80|D2F…	2	1102.61	1102.61	552.31	Ribosomal protein L24 OS=Staphylococcus aureus subsp. aureus IS-157 GN=rplX PE=4 SV=1	Cytoplasm
R.ADGQFVTGGSILYR.Q	R.ADGQFVTGGSILYR.Q	rpmA	tr|H3YES3|H3YES3_STAAU,sp|A7X362|RL27_STAA1,sp|A6U2B3|RL27_STAA2,sp|Q2FG82|RL27_STAA3,sp|Q2FXT0|RL27_STAA8,sp|A5ITG9|RL27_STAA9,sp|Q2YT85|RL27_STAAB,sp|Q5HFB8|RL27_STAAC,sp|A6QHI7|RL27_STAAE,sp|Q931Q3|RL27_STAAM,sp|P66133|RL27_STAAN,sp|Q6GG59|RL27_STAAR,sp|Q6G8S4|RL27_STAAS,sp|A8Z2H3|RL27_STAAT,sp|P66134|RL27_STAAW,tr|H1SPC2|H1SPC2_STAAU,tr|D2GGZ7|D2GGZ7_STAAU,tr|H4BRH7|H4BRH7_STAAU,tr|D2FMI2|D2F…	2	1482.76	1482.75	742.381	Ribosomal protein L27 OS=Staphylococcus aureus subsp. aureus IS-105 GN=rpmA PE=4 SV=1	Cytoplasm
K.IDGVVKFER.K	K.IDGVVKFER.K	rpmA	tr|H0D2Z1|H0D2Z1_STAAU,sp|A7X362|RL27_STAA1,sp|A6U2B3|RL27_STAA2,sp|Q2FG82|RL27_STAA3,sp|Q2FXT0|RL27_STAA8,sp|A5ITG9|RL27_STAA9,sp|Q2YT85|RL27_STAAB,sp|Q5HFB8|RL27_STAAC,sp|A6QHI7|RL27_STAAE,sp|Q931Q3|RL27_STAAM,sp|P66133|RL27_STAAN,sp|Q6GG59|RL27_STAAR,sp|Q6G8S4|RL27_STAAS,sp|A8Z2H3|RL27_STAAT,sp|P66134|RL27_STAAW,tr|H1SPC2|H1SPC2_STAAU,tr|D2GGZ7|D2GGZ7_STAAU,tr|H4BRH7|H4BRH7_STAAU,tr|D2FMI2|D2F…	2	1061.59	1061.59	531.801	50S ribosomal protein L27 OS=Staphylococcus aureus subsp. aureus 21232 GN=rpmA PE=3 SV=1	Cytoplasm
K.RADGQFVTGGSILYR.Q	K.RADGQFVTGGSILYR.Q	rpmA	tr|H4FT49|H4FT49_STAAU,sp|A7X362|RL27_STAA1,sp|A6U2B3|RL27_STAA2,sp|Q2FG82|RL27_STAA3,sp|Q2FXT0|RL27_STAA8,sp|A5ITG9|RL27_STAA9,sp|Q2YT85|RL27_STAAB,sp|Q5HFB8|RL27_STAAC,sp|A6QHI7|RL27_STAAE,sp|Q931Q3|RL27_STAAM,sp|P66133|RL27_STAAN,sp|Q6GG59|RL27_STAAR,sp|Q6G8S4|RL27_STAAS,sp|A8Z2H3|RL27_STAAT,sp|P66134|RL27_STAAW,tr|H1SPC2|H1SPC2_STAAU,tr|D2GGZ7|D2GGZ7_STAAU,tr|H4BRH7|H4BRH7_STAAU,tr|D2FMI2|D2F…	2	1638.86	1638.85	820.431	Ribosomal protein L27 (Fragment) OS=Staphylococcus aureus subsp. aureus IS-157 GN=rpmA PE=4 SV=1	Cytoplasm
R.DLTTSEIEEQIK.S	R.DLTTSEIEEQIK.S	rpmC	tr|H4EBM2|H4EBM2_STAAU,sp|A7X5F2|RL29_STAA1,sp|A6U3W7|RL29_STAA2,sp|Q2FW14|RL29_STAA8,sp|A5IV26|RL29_STAA9,sp|Q2YYN0|RL29_STAAB,sp|Q5HDW6|RL29_STAAC,sp|P66172|RL29_STAAM,sp|P66173|RL29_STAAN,sp|Q6GEJ1|RL29_STAAR,sp|Q6G779|RL29_STAAS,sp|A8Z349|RL29_STAAT,sp|P66174|RL29_STAAW,tr|H1SNM1|H1SNM1_STAAU,tr|D2GJL1|D2GJL1_STAAU,tr|H4BJV6|H4BJV6_STAAU,tr|D2FP83|D2FP83_STAAU,tr|C5MZD7|C5MZD7_STAA3,tr|D6J2N5…	2	1404.71	1404.7	703.356	Ribosomal protein L29 OS=Staphylococcus aureus subsp. aureus CIG1612 GN=rpmC PE=4 SV=1	Cytoplasm
R.DLTTSEIEEQIKSSKEELFNLR.F	R.DLTTSEIEEQIKSSKEELFNLR.F	rpmC	tr|D2UH72|D2UH72_STAAU,sp|A7X5F2|RL29_STAA1,sp|A6U3W7|RL29_STAA2,sp|Q2FW14|RL29_STAA8,sp|A5IV26|RL29_STAA9,sp|Q2YYN0|RL29_STAAB,sp|Q5HDW6|RL29_STAAC,sp|P66172|RL29_STAAM,sp|P66173|RL29_STAAN,sp|Q6GEJ1|RL29_STAAR,sp|Q6G779|RL29_STAAS,sp|A8Z349|RL29_STAAT,sp|P66174|RL29_STAAW,tr|H1SNM1|H1SNM1_STAAU,tr|D2GJL1|D2GJL1_STAAU,tr|H4BJV6|H4BJV6_STAAU,tr|D2FP83|D2FP83_STAAU,tr|C5MZD7|C5MZD7_STAA3,tr|D6J2N5…	3	2608.34	2608.32	870.448	50S ribosomal protein L29 OS=Staphylococcus aureus subsp. aureus H19 GN=rpmC PE=3 SV=1	Cytoplasm
K.EIRDLTTSEIEEQIK.S	K.EIRDLTTSEIEEQIK.S	rpmC	tr|D6J2N5|D6J2N5_STAAU,sp|A7X5F2|RL29_STAA1,sp|A6U3W7|RL29_STAA2,sp|Q2FW14|RL29_STAA8,sp|A5IV26|RL29_STAA9,sp|Q2YYN0|RL29_STAAB,sp|Q5HDW6|RL29_STAAC,sp|P66172|RL29_STAAM,sp|P66173|RL29_STAAN,sp|Q6GEJ1|RL29_STAAR,sp|Q6G779|RL29_STAAS,sp|A8Z349|RL29_STAAT,sp|P66174|RL29_STAAW,tr|H1SNM1|H1SNM1_STAAU,tr|D2GJL1|D2GJL1_STAAU,tr|H4BJV6|H4BJV6_STAAU,tr|D2FP83|D2FP83_STAAU,tr|C5MZD7|C5MZD7_STAA3,tr|H7G943…	2	1802.94	1802.93	902.47	50S ribosomal protein L29 OS=Staphylococcus aureus subsp. aureus M809 GN=rpmC PE=3 SV=1	Cytoplasm
K.SSKEELFNLR.F	K.SSKEELFNLR.F	rpmC	tr|D6J2N5|D6J2N5_STAAU,sp|A7X5F2|RL29_STAA1,sp|A6U3W7|RL29_STAA2,sp|Q2FW14|RL29_STAA8,sp|A5IV26|RL29_STAA9,sp|Q2YYN0|RL29_STAAB,sp|Q5HDW6|RL29_STAAC,sp|P66172|RL29_STAAM,sp|P66173|RL29_STAAN,sp|Q6GEJ1|RL29_STAAR,sp|Q6G779|RL29_STAAS,sp|A8Z349|RL29_STAAT,sp|P66174|RL29_STAAW,tr|H1SNM1|H1SNM1_STAAU,tr|D2GJL1|D2GJL1_STAAU,tr|H4BJV6|H4BJV6_STAAU,tr|D2FP83|D2FP83_STAAU,tr|C5MZD7|C5MZD7_STAA3,tr|H7G943…	2	1221.64	1221.64	611.825	50S ribosomal protein L29 OS=Staphylococcus aureus subsp. aureus M809 GN=rpmC PE=3 SV=1	Cytoplasm
M.AKLQITLTR.S	M.AKLQITLTR.S	rpmD	tr|H0C5T5|H0C5T5_STAAU,sp|A7X5D6|RL30_STAA1,sp|A6U3V7|RL30_STAA2,sp|Q2FEQ7|RL30_STAA3,sp|P0A0G2|RL30_STAA8,sp|A5IV16|RL30_STAA9,sp|Q2YYL5|RL30_STAAB,sp|Q5HDX6|RL30_STAAC,sp|A6QJ74|RL30_STAAE,sp|P0A0F9|RL30_STAAM,sp|P0A0G0|RL30_STAAN,sp|Q6GEK1|RL30_STAAR,sp|Q6G789|RL30_STAAS,sp|A8Z339|RL30_STAAT,sp|P0A0G1|RL30_STAAW,tr|D2GJK1|D2GJK1_STAAU,tr|H1SNL1|H1SNL1_STAAU,tr|H4BJU6|H4BJU6_STAAU,tr|D2FPK8|D2F…	2	1042.66	1042.65	522.332	50S ribosomal protein L30 OS=Staphylococcus aureus subsp. aureus 21194 GN=rpmD PE=3 SV=1	Cytoplasm
K.HLVTVEEK.-	K.HLVTVEEK.-	rpmD	tr|H6LNA5|H6LNA5_STAAU,sp|A7X5D6|RL30_STAA1,sp|A6U3V7|RL30_STAA2,sp|Q2FEQ7|RL30_STAA3,sp|P0A0G2|RL30_STAA8,sp|A5IV16|RL30_STAA9,sp|Q2YYL5|RL30_STAAB,sp|Q5HDX6|RL30_STAAC,sp|A6QJ74|RL30_STAAE,sp|P0A0F9|RL30_STAAM,sp|P0A0G0|RL30_STAAN,sp|Q6GEK1|RL30_STAAR,sp|Q6G789|RL30_STAAS,sp|A8Z339|RL30_STAAT,sp|P0A0G1|RL30_STAAW,tr|D2GJK1|D2GJK1_STAAU,tr|H1SNL1|H1SNL1_STAAU,tr|H4BJU6|H4BJU6_STAAU,tr|D2FPK8|D2F…	2	953.524	953.518	477.766	50S ribosomal protein L30 OS=Staphylococcus aureus subsp. aureus VC40 GN=rpmD PE=4 SV=1	Cytoplasm
K.KTNSSVVVEDNPAIR.G	K.KTNSSVVVEDNPAIR.G	rpmD	tr|D2N9G7|D2N9G7_STAA5,sp|A7X5D6|RL30_STAA1,sp|A6U3V7|RL30_STAA2,sp|Q2FEQ7|RL30_STAA3,sp|P0A0G2|RL30_STAA8,sp|A5IV16|RL30_STAA9,sp|Q2YYL5|RL30_STAAB,sp|Q5HDX6|RL30_STAAC,sp|A6QJ74|RL30_STAAE,sp|P0A0F9|RL30_STAAM,sp|P0A0G0|RL30_STAAN,sp|Q6GEK1|RL30_STAAR,sp|Q6G789|RL30_STAAS,sp|A8Z339|RL30_STAAT,sp|P0A0G1|RL30_STAAW,tr|D2GJK1|D2GJK1_STAAU,tr|H1SNL1|H1SNL1_STAAU,tr|H4BJU6|H4BJU6_STAAU,tr|D2FPK8|D2F…	3	1627.86	1627.85	543.625	50S ribosomal protein L30 OS=Staphylococcus aureus (strain MRSA ST398 \ isolate S0385) GN=rpmD PE=3 SV=1	Cytoplasm
R.KTVEALGLK.K	R.KTVEALGLK.K	rpmD	tr|H4D890|H4D890_STAAU,sp|A7X5D6|RL30_STAA1,sp|A6U3V7|RL30_STAA2,sp|Q2FEQ7|RL30_STAA3,sp|P0A0G2|RL30_STAA8,sp|A5IV16|RL30_STAA9,sp|Q2YYL5|RL30_STAAB,sp|Q5HDX6|RL30_STAAC,sp|A6QJ74|RL30_STAAE,sp|P0A0F9|RL30_STAAM,sp|P0A0G0|RL30_STAAN,sp|Q6GEK1|RL30_STAAR,sp|Q6G789|RL30_STAAS,sp|A8Z339|RL30_STAAT,sp|P0A0G1|RL30_STAAW,tr|D2GJK1|D2GJK1_STAAU,tr|H1SNL1|H1SNL1_STAAU,tr|H4BJU6|H4BJU6_STAAU,tr|D2FPK8|D2F…	2	957.593	957.586	479.8	Ribosomal protein L30 OS=Staphylococcus aureus subsp. aureus CIGC340D GN=rpmD PE=4 SV=1	Cytoplasm
K.LQITLTR.S	K.LQITLTR.S	rpmD	tr|D1R076|D1R076_STAAU,sp|A7X5D6|RL30_STAA1,sp|A6U3V7|RL30_STAA2,sp|Q2FEQ7|RL30_STAA3,sp|P0A0G2|RL30_STAA8,sp|A5IV16|RL30_STAA9,sp|Q2YYL5|RL30_STAAB,sp|Q5HDX6|RL30_STAAC,sp|A6QJ74|RL30_STAAE,sp|P0A0F9|RL30_STAAM,sp|P0A0G0|RL30_STAAN,sp|Q6GEK1|RL30_STAAR,sp|Q6G789|RL30_STAAS,sp|A8Z339|RL30_STAAT,sp|P0A0G1|RL30_STAAW,tr|D2GJK1|D2GJK1_STAAU,tr|H1SNL1|H1SNL1_STAAU,tr|H4BJU6|H4BJU6_STAAU,tr|D2FPK8|D2F…	2	843.523	843.518	422.766	50S ribosomal protein L30 OS=Staphylococcus aureus A8117 GN=rpmD PE=3 SV=1	Cytoplasm
K.TNSSVVVEDNPAIR.G	K.TNSSVVVEDNPAIR.G	rpmD	tr|H0C5T5|H0C5T5_STAAU,sp|A7X5D6|RL30_STAA1,sp|A6U3V7|RL30_STAA2,sp|Q2FEQ7|RL30_STAA3,sp|P0A0G2|RL30_STAA8,sp|A5IV16|RL30_STAA9,sp|Q2YYL5|RL30_STAAB,sp|Q5HDX6|RL30_STAAC,sp|A6QJ74|RL30_STAAE,sp|P0A0F9|RL30_STAAM,sp|P0A0G0|RL30_STAAN,sp|Q6GEK1|RL30_STAAR,sp|Q6G789|RL30_STAAS,sp|A8Z339|RL30_STAAT,sp|P0A0G1|RL30_STAAW,tr|D2GJK1|D2GJK1_STAAU,tr|H1SNL1|H1SNL1_STAAU,tr|H4BJU6|H4BJU6_STAAU,tr|D2FPK8|D2F…	2	1499.77	1499.76	750.886	50S ribosomal protein L30 OS=Staphylococcus aureus subsp. aureus 21194 GN=rpmD PE=3 SV=1	Cytoplasm
K.TVEALGLK.K	K.TVEALGLK.K	rpmD	tr|D2UH62|D2UH62_STAAU,sp|A7X5D6|RL30_STAA1,sp|A6U3V7|RL30_STAA2,sp|Q2FEQ7|RL30_STAA3,sp|P0A0G2|RL30_STAA8,sp|A5IV16|RL30_STAA9,sp|Q2YYL5|RL30_STAAB,sp|Q5HDX6|RL30_STAAC,sp|A6QJ74|RL30_STAAE,sp|P0A0F9|RL30_STAAM,sp|P0A0G0|RL30_STAAN,sp|Q6GEK1|RL30_STAAR,sp|Q6G789|RL30_STAAS,sp|A8Z339|RL30_STAAT,sp|P0A0G1|RL30_STAAW,tr|D2GJK1|D2GJK1_STAAU,tr|H1SNL1|H1SNL1_STAAU,tr|H4BJU6|H4BJU6_STAAU,tr|D2FPK8|D2F…	2	829.498	829.491	415.753	50S ribosomal protein L30 OS=Staphylococcus aureus subsp. aureus H19 GN=rpmD PE=3 SV=1	Cytoplasm
K.TVEALGLKK.T	K.TVEALGLKK.T	rpmD	tr|H0C5T5|H0C5T5_STAAU,sp|A7X5D6|RL30_STAA1,sp|A6U3V7|RL30_STAA2,sp|Q2FEQ7|RL30_STAA3,sp|P0A0G2|RL30_STAA8,sp|A5IV16|RL30_STAA9,sp|Q2YYL5|RL30_STAAB,sp|Q5HDX6|RL30_STAAC,sp|A6QJ74|RL30_STAAE,sp|P0A0F9|RL30_STAAM,sp|P0A0G0|RL30_STAAN,sp|Q6GEK1|RL30_STAAR,sp|Q6G789|RL30_STAAS,sp|A8Z339|RL30_STAAT,sp|P0A0G1|RL30_STAAW,tr|D2GJK1|D2GJK1_STAAU,tr|H1SNL1|H1SNL1_STAAU,tr|H4BJU6|H4BJU6_STAAU,tr|D2FPK8|D2F…	2	957.591	957.586	479.8	50S ribosomal protein L30 OS=Staphylococcus aureus subsp. aureus 21194 GN=rpmD PE=3 SV=1	Cytoplasm
R.LDISSDSHPFYTGR.Q	R.LDISSDSHPFYTGR.Q	rpmE	tr|H4DU02|H4DU02_STAAU,sp|A7X4W8|RL31B_STAA1,sp|A6U3K5|RL31B_STAA2,sp|Q2FF08|RL31B_STAA3,sp|Q2FWD8|RL31B_STAA8,sp|A5IUR5|RL31B_STAA9,sp|Q2YUN3|RL31B_STAAB,sp|Q5HE80|RL31B_STAAC,sp|A6QIW4|RL31B_STAAE,sp|P66195|RL31B_STAAM,sp|P66196|RL31B_STAAN,sp|Q6GEV5|RL31B_STAAR,sp|Q6G7J0|RL31B_STAAS,sp|A8YY85|RL31B_STAAT,sp|P66197|RL31B_STAAW,tr|H1SQ96|H1SQ96_STAAU,tr|H4BSB6|H4BSB6_STAAU,tr|D2GI57|D2GI57_STAAU…	2	1593.75	1593.74	797.878	Ribosomal protein L31 OS=Staphylococcus aureus subsp. aureus CIGC348 GN=rpmE PE=4 SV=1	Cytoplasm
R.AREIDEQPETELLSEYHSFKPVGR.A	R.AREIDEQPETELLSEYHSFKPVGR.A	rpoZ	tr|C8AB75|C8AB75_STAAU,sp|A7X1G4|RPOZ_STAA1,sp|A6U129|RPOZ_STAA2,sp|Q2FHM8|RPOZ_STAA3,sp|Q2G1T9|RPOZ_STAA8,sp|A5IS95|RPOZ_STAA9,sp|Q2YXF8|RPOZ_STAAB,sp|Q5HGM2|RPOZ_STAAC,sp|P66725|RPOZ_STAAM,sp|P66726|RPOZ_STAAN,sp|Q6GHM5|RPOZ_STAAR,sp|Q6GA03|RPOZ_STAAS,sp|A8Z3P7|RPOZ_STAAT,sp|P66727|RPOZ_STAAW,tr|D2GFH3|D2GFH3_STAAU,tr|H1SL19|H1SL19_STAAU,tr|H4BQ29|H4BQ29_STAAU,tr|D2FL82|D2FL82_STAAU,tr|D6IZL4|D…	4	2829.41	2829.39	708.356	DNA-directed RNA polymerase subunit omega OS=Staphylococcus aureus subsp. aureus 68-397 GN=rpoZ PE=3 SV=1	Cytoplasm
R.EIDEQPETELLSEYHSFKPVGR.A	R.EIDEQPETELLSEYHSFKPVGR.A	rpoZ	tr|D1QHG4|D1QHG4_STAAU,sp|A7X1G4|RPOZ_STAA1,sp|A6U129|RPOZ_STAA2,sp|Q2FHM8|RPOZ_STAA3,sp|Q2G1T9|RPOZ_STAA8,sp|A5IS95|RPOZ_STAA9,sp|Q2YXF8|RPOZ_STAAB,sp|Q5HGM2|RPOZ_STAAC,sp|P66725|RPOZ_STAAM,sp|P66726|RPOZ_STAAN,sp|Q6GHM5|RPOZ_STAAR,sp|Q6GA03|RPOZ_STAAS,sp|A8Z3P7|RPOZ_STAAT,sp|P66727|RPOZ_STAAW,tr|D2GFH3|D2GFH3_STAAU,tr|H1SL19|H1SL19_STAAU,tr|H4BQ29|H4BQ29_STAAU,tr|D2FL82|D2FL82_STAAU,tr|D6IZL4|D…	2	2602.26	2602.26	1302.13	DNA-directed RNA polymerase subunit omega OS=Staphylococcus aureus A10102 GN=rpoZ PE=3 SV=1	Cytoplasm
K.IRPVISSDYYGKE.-	K.IRPVISSDYYGKE.-	rpoZ	tr|C8AB75|C8AB75_STAAU,sp|A7X1G4|RPOZ_STAA1,sp|A6U129|RPOZ_STAA2,sp|Q2FHM8|RPOZ_STAA3,sp|Q2G1T9|RPOZ_STAA8,sp|A5IS95|RPOZ_STAA9,sp|Q2YXF8|RPOZ_STAAB,sp|Q5HGM2|RPOZ_STAAC,sp|P66725|RPOZ_STAAM,sp|P66726|RPOZ_STAAN,sp|Q6GHM5|RPOZ_STAAR,sp|Q6GA03|RPOZ_STAAS,sp|A8Z3P7|RPOZ_STAAT,sp|P66727|RPOZ_STAAW,tr|D2GFH3|D2GFH3_STAAU,tr|H1SL19|H1SL19_STAAU,tr|H4BQ29|H4BQ29_STAAU,tr|D2FL82|D2FL82_STAAU,tr|D6IZL4|D…	3	1525.79	1525.78	509.6	DNA-directed RNA polymerase subunit omega OS=Staphylococcus aureus subsp. aureus 68-397 GN=rpoZ PE=3 SV=1	Cytoplasm
-.MLNPPLNQLTSQIK.S	-.MLNPPLNQLTSQIK.S	rpoZ	tr|H4HFH3|H4HFH3_STAAU,sp|A7X1G4|RPOZ_STAA1,sp|A6U129|RPOZ_STAA2,sp|Q2FHM8|RPOZ_STAA3,sp|Q2G1T9|RPOZ_STAA8,sp|A5IS95|RPOZ_STAA9,sp|Q2YXF8|RPOZ_STAAB,sp|Q5HGM2|RPOZ_STAAC,sp|P66725|RPOZ_STAAM,sp|P66726|RPOZ_STAAN,sp|Q6GHM5|RPOZ_STAAR,sp|Q6GA03|RPOZ_STAAS,sp|A8Z3P7|RPOZ_STAAT,sp|P66727|RPOZ_STAAW,tr|D2GFH3|D2GFH3_STAAU,tr|H1SL19|H1SL19_STAAU,tr|H4BQ29|H4BQ29_STAAU,tr|D2FL82|D2FL82_STAAU,tr|D6IZL4|D…	2	1595.88	1595.87	798.942	DNA-directed RNA polymerase, omega subunit OS=Staphylococcus aureus subsp. aureus CIG1096 GN=rpoZ PE=4 SV=1	Cytoplasm
-.M[147.04]LNPPLNQLTSQIK.S	-.M[147.04]LNPPLNQLTSQIK.S	rpoZ	tr|C8LDG6|C8LDG6_STAAU,sp|A7X1G4|RPOZ_STAA1,sp|A6U129|RPOZ_STAA2,sp|Q2FHM8|RPOZ_STAA3,sp|Q2G1T9|RPOZ_STAA8,sp|A5IS95|RPOZ_STAA9,sp|Q2YXF8|RPOZ_STAAB,sp|Q5HGM2|RPOZ_STAAC,sp|P66725|RPOZ_STAAM,sp|P66726|RPOZ_STAAN,sp|Q6GHM5|RPOZ_STAAR,sp|Q6GA03|RPOZ_STAAS,sp|A8Z3P7|RPOZ_STAAT,sp|P66727|RPOZ_STAAW,tr|D2GFH3|D2GFH3_STAAU,tr|H1SL19|H1SL19_STAAU,tr|H4BQ29|H4BQ29_STAAU,tr|D2FL82|D2FL82_STAAU,tr|D6IZL4|D…	2	1611.88	1611.87	806.94	DNA-directed RNA polymerase subunit omega OS=Staphylococcus aureus A5948 GN=rpoZ PE=3 SV=1	Cytoplasm
K.YLIATTAAK.R	K.YLIATTAAK.R	rpoZ	tr|C8LDG6|C8LDG6_STAAU,sp|A7X1G4|RPOZ_STAA1,sp|A6U129|RPOZ_STAA2,sp|Q2FHM8|RPOZ_STAA3,sp|Q2G1T9|RPOZ_STAA8,sp|A5IS95|RPOZ_STAA9,sp|Q2YXF8|RPOZ_STAAB,sp|Q5HGM2|RPOZ_STAAC,sp|P66725|RPOZ_STAAM,sp|P66726|RPOZ_STAAN,sp|Q6GHM5|RPOZ_STAAR,sp|Q6GA03|RPOZ_STAAS,sp|A8Z3P7|RPOZ_STAAT,sp|P66727|RPOZ_STAAW,tr|D2GFH3|D2GFH3_STAAU,tr|H1SL19|H1SL19_STAAU,tr|H4BQ29|H4BQ29_STAAU,tr|D2FL82|D2FL82_STAAU,tr|D6IZL4|D…	2	950.55	950.544	476.279	DNA-directed RNA polymerase subunit omega OS=Staphylococcus aureus A5948 GN=rpoZ PE=3 SV=1	Cytoplasm
K.YLIATTAAKR.A	K.YLIATTAAKR.A	rpoZ	tr|C8LVY3|C8LVY3_STAAU,sp|A7X1G4|RPOZ_STAA1,sp|A6U129|RPOZ_STAA2,sp|Q2FHM8|RPOZ_STAA3,sp|Q2G1T9|RPOZ_STAA8,sp|A5IS95|RPOZ_STAA9,sp|Q2YXF8|RPOZ_STAAB,sp|Q5HGM2|RPOZ_STAAC,sp|P66725|RPOZ_STAAM,sp|P66726|RPOZ_STAAN,sp|Q6GHM5|RPOZ_STAAR,sp|Q6GA03|RPOZ_STAAS,sp|A8Z3P7|RPOZ_STAAT,sp|P66727|RPOZ_STAAW,tr|D2GFH3|D2GFH3_STAAU,tr|H1SL19|H1SL19_STAAU,tr|H4BQ29|H4BQ29_STAAU,tr|D2FL82|D2FL82_STAAU,tr|D6IZL4|D…	2	1106.65	1106.64	554.33	DNA-directed RNA polymerase subunit omega OS=Staphylococcus aureus A6300 GN=rpoZ PE=3 SV=1	Cytoplasm
R.AGQFYINQR.W	R.AGQFYINQR.W	rpsB	tr|D2N6N4|D2N6N4_STAA5,sp|A7X1N3|RS2_STAA1,sp|A6U174|RS2_STAA2,sp|Q2FHI2|RS2_STAA3,sp|Q2FZ25|RS2_STAA8,sp|A5ISE0|RS2_STAA9,sp|Q2YXL2|RS2_STAAB,sp|Q5HGH6|RS2_STAAC,sp|A6QGF6|RS2_STAAE,sp|P66543|RS2_STAAM,sp|P66544|RS2_STAAN,sp|Q6GHH9|RS2_STAAR,sp|Q6G9V7|RS2_STAAS,sp|A8Z3T6|RS2_STAAT,sp|P66545|RS2_STAAW,tr|H1SKX1|H1SKX1_STAAU,tr|D2GFM0|D2GFM0_STAAU,tr|H4BQ76|H4BQ76_STAAU,tr|D2FLD5|D2FLD5_STAAU,tr|D…	2	1095.55	1095.55	548.78	30S ribosomal protein S2 OS=Staphylococcus aureus (strain MRSA ST398 \ isolate S0385) GN=rpsB PE=3 SV=1	Cytoplasm
K.KVDEAYNFLK.Q	K.KVDEAYNFLK.Q	rpsB	tr|C8ABC3|C8ABC3_STAAU,sp|A7X1N3|RS2_STAA1,sp|A6U174|RS2_STAA2,sp|Q2FHI2|RS2_STAA3,sp|Q2FZ25|RS2_STAA8,sp|A5ISE0|RS2_STAA9,sp|Q2YXL2|RS2_STAAB,sp|Q5HGH6|RS2_STAAC,sp|A6QGF6|RS2_STAAE,sp|P66543|RS2_STAAM,sp|P66544|RS2_STAAN,sp|Q6GHH9|RS2_STAAR,sp|Q6G9V7|RS2_STAAS,sp|A8Z3T6|RS2_STAAT,sp|P66545|RS2_STAAW,tr|H1SKX1|H1SKX1_STAAU,tr|D2GFM0|D2GFM0_STAAU,tr|H4BQ76|H4BQ76_STAAU,tr|D2FLD5|D2FLD5_STAAU,tr|D…	2	1225.64	1225.63	613.824	30S ribosomal protein S2 OS=Staphylococcus aureus subsp. aureus 68-397 GN=rpsB PE=3 SV=1	Cytoplasm
R.NGIYIIDLQK.T	R.NGIYIIDLQK.T	rpsB	tr|H4FYS0|H4FYS0_STAAU,sp|A7X1N3|RS2_STAA1,sp|A6U174|RS2_STAA2,sp|Q2FHI2|RS2_STAA3,sp|Q2FZ25|RS2_STAA8,sp|A5ISE0|RS2_STAA9,sp|Q2YXL2|RS2_STAAB,sp|Q5HGH6|RS2_STAAC,sp|A6QGF6|RS2_STAAE,sp|P66543|RS2_STAAM,sp|P66544|RS2_STAAN,sp|Q6GHH9|RS2_STAAR,sp|Q6G9V7|RS2_STAAS,sp|A8Z3T6|RS2_STAAT,sp|P66545|RS2_STAAW,tr|H1SKX1|H1SKX1_STAAU,tr|D2GFM0|D2GFM0_STAAU,tr|H4BQ76|H4BQ76_STAAU,tr|D2FLD5|D2FLD5_STAAU,tr|D…	2	1175.66	1175.65	588.835	Ribosomal protein S2 OS=Staphylococcus aureus subsp. aureus IS-157 GN=rpsB PE=4 SV=1	Cytoplasm
R.WLGGLLTNYK.T	R.WLGGLLTNYK.T	rpsB	tr|H4D9R1|H4D9R1_STAAU,sp|A7X1N3|RS2_STAA1,sp|A6U174|RS2_STAA2,sp|Q2FHI2|RS2_STAA3,sp|Q2FZ25|RS2_STAA8,sp|A5ISE0|RS2_STAA9,sp|Q2YXL2|RS2_STAAB,sp|Q5HGH6|RS2_STAAC,sp|A6QGF6|RS2_STAAE,sp|P66543|RS2_STAAM,sp|P66544|RS2_STAAN,sp|Q6GHH9|RS2_STAAR,sp|Q6G9V7|RS2_STAAS,sp|A8Z3T6|RS2_STAAT,sp|P66545|RS2_STAAW,tr|H1SKX1|H1SKX1_STAAU,tr|D2GFM0|D2GFM0_STAAU,tr|H4BQ76|H4BQ76_STAAU,tr|D2FLD5|D2FLD5_STAAU,tr|D…	2	1163.65	1163.63	582.824	Ribosomal protein S2 OS=Staphylococcus aureus subsp. aureus CIGC340D GN=rpsB PE=4 SV=1	Cytoplasm
R.AEQYSEGTVPLHTLR.A	R.AEQYSEGTVPLHTLR.A	rpsC	tr|D3ERL5|D3ERL5_STAA4,sp|A7X5F5|RS3_STAA1,sp|Q2FEP5|RS3_STAA3,sp|Q2FW12|RS3_STAA8,sp|Q2YYQ2|RS3_STAAB,sp|Q5HDW4|RS3_STAAC,sp|A6QJ86|RS3_STAAE,sp|P66552|RS3_STAAM,sp|P66553|RS3_STAAN,sp|Q6GEI9|RS3_STAAR,sp|Q6G777|RS3_STAAS,sp|P66554|RS3_STAAW,tr|H1SNM3|H1SNM3_STAAU,tr|D2GJL3|D2GJL3_STAAU,tr|H4BJV8|H4BJV8_STAAU,tr|D2FP85|D2FP85_STAAU,tr|D6J2N7|D6J2N7_STAAU,tr|C5MZB0|C5MZB0_STAA3,tr|H7G945|H7G945_S…	2	1699.87	1699.85	850.934	30S ribosomal protein S3 OS=Staphylococcus aureus (strain 04-02981) GN=rpsC PE=3 SV=1	Cytoplasm
K.FIDNELKEASVSHVEIER.A	K.FIDNELKEASVSHVEIER.A	rpsC	tr|H4FT69|H4FT69_STAAU,sp|A7X5F5|RS3_STAA1,sp|Q2FEP5|RS3_STAA3,sp|Q2FW12|RS3_STAA8,sp|Q2YYQ2|RS3_STAAB,sp|Q5HDW4|RS3_STAAC,sp|A6QJ86|RS3_STAAE,sp|P66552|RS3_STAAM,sp|P66553|RS3_STAAN,sp|Q6GEI9|RS3_STAAR,sp|Q6G777|RS3_STAAS,sp|P66554|RS3_STAAW,tr|H1SNM3|H1SNM3_STAAU,tr|D2GJL3|D2GJL3_STAAU,tr|H4BJV8|H4BJV8_STAAU,tr|D2FP85|D2FP85_STAAU,tr|D6J2N7|D6J2N7_STAAU,tr|C5MZB0|C5MZB0_STAA3,tr|H7G945|H7G945_S…	3	2114.08	2114.06	705.695	Ribosomal protein S3 OS=Staphylococcus aureus subsp. aureus IS-157 GN=rpsC PE=4 SV=1	Cytoplasm
K.VHINVIEIK.K	K.VHINVIEIK.K	rpsC	tr|H6LNB7|H6LNB7_STAAU,sp|A7X5F5|RS3_STAA1,sp|Q2FEP5|RS3_STAA3,sp|Q2FW12|RS3_STAA8,sp|Q2YYQ2|RS3_STAAB,sp|Q5HDW4|RS3_STAAC,sp|A6QJ86|RS3_STAAE,sp|P66552|RS3_STAAM,sp|P66553|RS3_STAAN,sp|Q6GEI9|RS3_STAAR,sp|Q6G777|RS3_STAAS,sp|P66554|RS3_STAAW,tr|H1SNM3|H1SNM3_STAAU,tr|D2GJL3|D2GJL3_STAAU,tr|H4BJV8|H4BJV8_STAAU,tr|D2FP85|D2FP85_STAAU,tr|D6J2N7|D6J2N7_STAAU,tr|C5MZB0|C5MZB0_STAA3,tr|H7G945|H7G945_S…	2	1063.64	1063.64	532.827	30S ribosomal protein S3 OS=Staphylococcus aureus subsp. aureus VC40 GN=rpsC PE=4 SV=1	Cytoplasm
K.LSEYGLQLR.E	K.LSEYGLQLR.E	rpsD	tr|H1TJW4|H1TJW4_STAAU,sp|A7X3F0|RS4_STAA1,sp|A6U2I6|RS4_STAA2,sp|Q2FG18|RS4_STAA3,sp|Q2FXK6|RS4_STAA8,sp|A5ITP2|RS4_STAA9,sp|Q2YTH0|RS4_STAAB,sp|Q5HF54|RS4_STAAC,sp|A6QHQ3|RS4_STAAE,sp|P66562|RS4_STAAM,sp|P66563|RS4_STAAN,sp|Q6GFY8|RS4_STAAR,sp|Q6G8K8|RS4_STAAS,sp|A8Z2N6|RS4_STAAT,sp|P66564|RS4_STAAW,tr|H1SPJ1|H1SPJ1_STAAU,tr|D2GH60|D2GH60_STAAU,tr|H4BRQ6|H4BRQ6_STAAU,tr|D2FMP9|D2FMP9_STAAU,tr|D…	2	1077.59	1077.58	539.798	30S ribosomal protein S4 OS=Staphylococcus aureus subsp. aureus 21283 GN=rpsD PE=3 SV=1	Cytoplasm
K.RVDIPSYSVKPGQTISVR.E	K.RVDIPSYSVKPGQTISVR.E	rpsD	tr|D1GN91|D1GN91_STAA0,sp|A7X3F0|RS4_STAA1,sp|A6U2I6|RS4_STAA2,sp|Q2FG18|RS4_STAA3,sp|Q2FXK6|RS4_STAA8,sp|A5ITP2|RS4_STAA9,sp|Q2YTH0|RS4_STAAB,sp|Q5HF54|RS4_STAAC,sp|A6QHQ3|RS4_STAAE,sp|P66562|RS4_STAAM,sp|P66563|RS4_STAAN,sp|Q6G8K8|RS4_STAAS,sp|A8Z2N6|RS4_STAAT,sp|P66564|RS4_STAAW,tr|H1SPJ1|H1SPJ1_STAAU,tr|H4BRQ6|H4BRQ6_STAAU,tr|D2FMP9|D2FMP9_STAAU,tr|C5N6E2|C5N6E2_STAA3,tr|H7G2R0|H7G2R0_STAA5,t…	3	2001.1	2001.1	668.041	30S ribosomal protein S4 OS=Staphylococcus aureus (strain TW20 \ 0582) GN=rpsD PE=3 SV=1	Cytoplasm
R.ATIDGLQNLK.N	R.ATIDGLQNLK.N	rpsE	tr|H4HAQ1|H4HAQ1_STAAU,sp|A7X5D8|RS5_STAA1,sp|A6U3V8|RS5_STAA2,sp|Q2FEQ6|RS5_STAA3,sp|Q2FW23|RS5_STAA8,sp|A5IV17|RS5_STAA9,sp|Q2YYL4|RS5_STAAB,sp|Q5HDX5|RS5_STAAC,sp|A6QJ75|RS5_STAAE,sp|P66578|RS5_STAAM,sp|P66579|RS5_STAAN,sp|Q6GEK0|RS5_STAAR,sp|Q6G788|RS5_STAAS,sp|A8Z340|RS5_STAAT,sp|P66580|RS5_STAAW,tr|D2GJK2|D2GJK2_STAAU,tr|H1SNL2|H1SNL2_STAAU,tr|H4BJU7|H4BJU7_STAAU,tr|D2FPK9|D2FPK9_STAAU,tr|C…	2	1071.6	1071.59	536.803	Ribosomal protein S5 OS=Staphylococcus aureus subsp. aureus CIG1096 GN=rpsE PE=4 SV=1	Cytoplasm
R.AVLELAGITDILSK.S	R.AVLELAGITDILSK.S	rpsE	tr|F9KA25|F9KA25_STAAU,sp|A7X5D8|RS5_STAA1,sp|A6U3V8|RS5_STAA2,sp|Q2FEQ6|RS5_STAA3,sp|Q2FW23|RS5_STAA8,sp|A5IV17|RS5_STAA9,sp|Q2YYL4|RS5_STAAB,sp|Q5HDX5|RS5_STAAC,sp|A6QJ75|RS5_STAAE,sp|P66578|RS5_STAAM,sp|P66579|RS5_STAAN,sp|Q6GEK0|RS5_STAAR,sp|Q6G788|RS5_STAAS,sp|A8Z340|RS5_STAAT,sp|P66580|RS5_STAAW,tr|D2GJK2|D2GJK2_STAAU,tr|H1SNL2|H1SNL2_STAAU,tr|H4BJU7|H4BJU7_STAAU,tr|D2FPK9|D2FPK9_STAAU,tr|C…	2	1441.85	1441.84	721.927	30S ribosomal protein S5 OS=Staphylococcus aureus subsp. aureus 21235 GN=rpsE PE=3 SV=1	Cytoplasm
K.DLVVVPR.V	K.DLVVVPR.V	rpsE	tr|H4FT80|H4FT80_STAAU,sp|A7X5D8|RS5_STAA1,sp|A6U3V8|RS5_STAA2,sp|Q2FEQ6|RS5_STAA3,sp|Q2FW23|RS5_STAA8,sp|A5IV17|RS5_STAA9,sp|Q2YYL4|RS5_STAAB,sp|Q5HDX5|RS5_STAAC,sp|A6QJ75|RS5_STAAE,sp|P66578|RS5_STAAM,sp|P66579|RS5_STAAN,sp|Q6GEK0|RS5_STAAR,sp|Q6G788|RS5_STAAS,sp|A8Z340|RS5_STAAT,sp|P66580|RS5_STAAW,tr|D2GJK2|D2GJK2_STAAU,tr|H1SNL2|H1SNL2_STAAU,tr|H4BJU7|H4BJU7_STAAU,tr|D2FPK9|D2FPK9_STAAU,tr|C…	2	796.484	796.481	399.248	Ribosomal protein S5 OS=Staphylococcus aureus subsp. aureus IS-157 GN=rpsE PE=4 SV=1	Cytoplasm
R.FTALVVVGDKNGR.V	R.FTALVVVGDKNGR.V	rpsE	tr|H4DMW6|H4DMW6_STAAU,sp|A7X5D8|RS5_STAA1,sp|A6U3V8|RS5_STAA2,sp|Q2FEQ6|RS5_STAA3,sp|Q2FW23|RS5_STAA8,sp|A5IV17|RS5_STAA9,sp|Q2YYL4|RS5_STAAB,sp|Q5HDX5|RS5_STAAC,sp|A6QJ75|RS5_STAAE,sp|P66578|RS5_STAAM,sp|P66579|RS5_STAAN,sp|Q6GEK0|RS5_STAAR,sp|Q6G788|RS5_STAAS,sp|A8Z340|RS5_STAAT,sp|P66580|RS5_STAAW,tr|D2GJK2|D2GJK2_STAAU,tr|H1SNL2|H1SNL2_STAAU,tr|H4BJU7|H4BJU7_STAAU,tr|D2FPK9|D2FPK9_STAAU,tr|C…	2	1374.77	1374.76	688.388	Ribosomal protein S5 OS=Staphylococcus aureus subsp. aureus CIGC348 GN=rpsE PE=4 SV=1	Cytoplasm
R.YGSGSVFMKPAAPGTGVIAGGPVR.A	R.YGSGSVFMKPAAPGTGVIAGGPVR.A	rpsE	tr|H4D891|H4D891_STAAU,sp|A7X5D8|RS5_STAA1,sp|A6U3V8|RS5_STAA2,sp|Q2FEQ6|RS5_STAA3,sp|Q2FW23|RS5_STAA8,sp|A5IV17|RS5_STAA9,sp|Q2YYL4|RS5_STAAB,sp|Q5HDX5|RS5_STAAC,sp|A6QJ75|RS5_STAAE,sp|P66578|RS5_STAAM,sp|P66579|RS5_STAAN,sp|Q6GEK0|RS5_STAAR,sp|Q6G788|RS5_STAAS,sp|A8Z340|RS5_STAAT,sp|P66580|RS5_STAAW,tr|D2GJK2|D2GJK2_STAAU,tr|H1SNL2|H1SNL2_STAAU,tr|H4BJU7|H4BJU7_STAAU,tr|D2FPK9|D2FPK9_STAAU,tr|C…	3	2275.19	2275.18	759.4	Ribosomal protein S5 OS=Staphylococcus aureus subsp. aureus CIGC340D GN=rpsE PE=4 SV=1	Cytoplasm
R.YGSGSVFM[147.04]KPAAPGTGVIAGGPVR.A	R.YGSGSVFM[147.04]KPAAPGTGVIAGGPVR.A	rpsE	tr|C8LT88|C8LT88_STAAU,sp|A7X5D8|RS5_STAA1,sp|A6U3V8|RS5_STAA2,sp|Q2FEQ6|RS5_STAA3,sp|Q2FW23|RS5_STAA8,sp|A5IV17|RS5_STAA9,sp|Q2YYL4|RS5_STAAB,sp|Q5HDX5|RS5_STAAC,sp|A6QJ75|RS5_STAAE,sp|P66578|RS5_STAAM,sp|P66579|RS5_STAAN,sp|Q6GEK0|RS5_STAAR,sp|Q6G788|RS5_STAAS,sp|A8Z340|RS5_STAAT,sp|P66580|RS5_STAAW,tr|D2GJK2|D2GJK2_STAAU,tr|H1SNL2|H1SNL2_STAAU,tr|H4BJU7|H4BJU7_STAAU,tr|D2FPK9|D2FPK9_STAAU,tr|C…	3	2291.19	2291.17	764.732	30S ribosomal protein S5 OS=Staphylococcus aureus A6300 GN=rpsE PE=3 SV=1	Cytoplasm
R.FNGILATEGAEVLEAK.D	R.FNGILATEGAEVLEAK.D	rpsF	tr|H4HD95|H4HD95_STAAU,sp|A7WY58|RS6_STAA1,sp|A6TYL8|RS6_STAA2,sp|Q2FJP8|RS6_STAA3,sp|Q2G113|RS6_STAA8,sp|A5IPU6|RS6_STAA9,sp|Q2YVJ2|RS6_STAAB,sp|Q5HIS9|RS6_STAAC,sp|A6QE47|RS6_STAAE,sp|P66595|RS6_STAAM,sp|P99142|RS6_STAAN,sp|Q6GJV3|RS6_STAAR,sp|Q6GCA7|RS6_STAAS,sp|A8YZJ1|RS6_STAAT,sp|P66596|RS6_STAAW,tr|H1SNY9|H1SNY9_STAAU,tr|D2GJ35|D2GJ35_STAAU,tr|H4BM24|H4BM24_STAAU,tr|D2FJ20|D2FJ20_STAAU,tr|D…	2	1660.88	1660.87	831.441	Ribosomal protein S6 OS=Staphylococcus aureus subsp. aureus CIG1096 GN=rpsF PE=4 SV=1	Cytoplasm
R.FNGILATEGAEVLEAKDWGK.R	R.FNGILATEGAEVLEAKDWGK.R	rpsF	tr|H3X5L4|H3X5L4_STAAU,sp|A7WY58|RS6_STAA1,sp|A6TYL8|RS6_STAA2,sp|Q2FJP8|RS6_STAA3,sp|Q2G113|RS6_STAA8,sp|A5IPU6|RS6_STAA9,sp|Q2YVJ2|RS6_STAAB,sp|Q5HIS9|RS6_STAAC,sp|A6QE47|RS6_STAAE,sp|P66595|RS6_STAAM,sp|P99142|RS6_STAAN,sp|Q6GJV3|RS6_STAAR,sp|Q6GCA7|RS6_STAAS,sp|A8YZJ1|RS6_STAAT,sp|P66596|RS6_STAAW,tr|H1SNY9|H1SNY9_STAAU,tr|D2GJ35|D2GJ35_STAAU,tr|H4BM24|H4BM24_STAAU,tr|D2FJ20|D2FJ20_STAAU,tr|D…	2	2147.1	2147.09	1074.55	Ribosomal protein S6 OS=Staphylococcus aureus subsp. aureus IS-3 GN=rpsF PE=4 SV=1	Cytoplasm
K.ISDDIIR.Y	K.ISDDIIR.Y	rpsF	tr|C8LNM2|C8LNM2_STAAU,sp|A7WY58|RS6_STAA1,sp|A6TYL8|RS6_STAA2,sp|Q2FJP8|RS6_STAA3,sp|Q2G113|RS6_STAA8,sp|A5IPU6|RS6_STAA9,sp|Q2YVJ2|RS6_STAAB,sp|Q5HIS9|RS6_STAAC,sp|A6QE47|RS6_STAAE,sp|P66595|RS6_STAAM,sp|P99142|RS6_STAAN,sp|Q6GJV3|RS6_STAAR,sp|Q6GCA7|RS6_STAAS,sp|A8YZJ1|RS6_STAAT,sp|P66596|RS6_STAAW,tr|H1SNY9|H1SNY9_STAAU,tr|D2GJ35|D2GJ35_STAAU,tr|H4BM24|H4BM24_STAAU,tr|D2FJ20|D2FJ20_STAAU,tr|D…	2	830.456	830.45	416.232	30S ribosomal protein S6 OS=Staphylococcus aureus A6300 GN=rpsF PE=3 SV=1	Cytoplasm
R.LAYEINDFKDGFYNIVR.V	R.LAYEINDFKDGFYNIVR.V	rpsF	tr|H4HD95|H4HD95_STAAU,sp|A7WY58|RS6_STAA1,sp|A6TYL8|RS6_STAA2,sp|Q2FJP8|RS6_STAA3,sp|Q2G113|RS6_STAA8,sp|A5IPU6|RS6_STAA9,sp|Q2YVJ2|RS6_STAAB,sp|Q5HIS9|RS6_STAAC,sp|A6QE47|RS6_STAAE,sp|P66595|RS6_STAAM,sp|P99142|RS6_STAAN,sp|Q6GJV3|RS6_STAAR,sp|Q6GCA7|RS6_STAAS,sp|A8YZJ1|RS6_STAAT,sp|P66596|RS6_STAAW,tr|H1SNY9|H1SNY9_STAAU,tr|D2GJ35|D2GJ35_STAAU,tr|H4BM24|H4BM24_STAAU,tr|D2FJ20|D2FJ20_STAAU,tr|D…	3	2076.05	2076.03	693.018	Ribosomal protein S6 OS=Staphylococcus aureus subsp. aureus CIG1096 GN=rpsF PE=4 SV=1	Cytoplasm
R.TYEVM[147.04]YIVRPNIEEDAKK.A	R.TYEVM[147.04]YIVRPNIEEDAKK.A	rpsF	tr|H0CC22|H0CC22_STAAU,sp|A7WY58|RS6_STAA1,sp|A6TYL8|RS6_STAA2,sp|Q2FJP8|RS6_STAA3,sp|Q2G113|RS6_STAA8,sp|A5IPU6|RS6_STAA9,sp|Q2YVJ2|RS6_STAAB,sp|Q5HIS9|RS6_STAAC,sp|A6QE47|RS6_STAAE,sp|P66595|RS6_STAAM,sp|P99142|RS6_STAAN,sp|Q6GJV3|RS6_STAAR,sp|Q6GCA7|RS6_STAAS,sp|A8YZJ1|RS6_STAAT,sp|P66596|RS6_STAAW,tr|H1SNY9|H1SNY9_STAAU,tr|D2GJ35|D2GJ35_STAAU,tr|H4BM24|H4BM24_STAAU,tr|D2FJ20|D2FJ20_STAAU,tr|D…	3	2213.11	2213.1	738.708	30S ribosomal protein S6 OS=Staphylococcus aureus subsp. aureus 21194 GN=rpsF PE=3 SV=1	Cytoplasm
R.YMVIREDEDK.-	R.YMVIREDEDK.-	rpsF	tr|F5W466|F5W466_STAAU,sp|A7WY58|RS6_STAA1,sp|A6TYL8|RS6_STAA2,sp|Q2FJP8|RS6_STAA3,sp|Q2G113|RS6_STAA8,sp|A5IPU6|RS6_STAA9,sp|Q2YVJ2|RS6_STAAB,sp|Q5HIS9|RS6_STAAC,sp|A6QE47|RS6_STAAE,sp|P66595|RS6_STAAM,sp|P99142|RS6_STAAN,sp|Q6GJV3|RS6_STAAR,sp|Q6GCA7|RS6_STAAS,sp|A8YZJ1|RS6_STAAT,sp|P66596|RS6_STAAW,tr|H1SNY9|H1SNY9_STAAU,tr|D2GJ35|D2GJ35_STAAU,tr|H4BM24|H4BM24_STAAU,tr|D2FJ20|D2FJ20_STAAU,tr|D…	2	1296.61	1296.6	649.308	30S ribosomal protein S6 OS=Staphylococcus aureus subsp. aureus 21305 GN=rpsF PE=3 SV=1	Cytoplasm
R.ILYSAFDLVEQR.S	R.ILYSAFDLVEQR.S	rpsG	tr|D1GPE7|D1GPE7_STAA0,sp|A7WYX3|RS7_STAA1,sp|A6TZ23|RS7_STAA2,sp|Q2FJ94|RS7_STAA3,sp|P48940|RS7_STAA8,sp|A5IQA0|RS7_STAA9,sp|Q5HIC9|RS7_STAAC,sp|A6QEJ8|RS7_STAAE,sp|P66615|RS7_STAAM,sp|P66616|RS7_STAAN,sp|Q6GJC2|RS7_STAAR,sp|Q6GBU1|RS7_STAAS,sp|A8YZP4|RS7_STAAT,sp|P66617|RS7_STAAW,tr|D2GDS3|D2GDS3_STAAU,tr|H1SM98|H1SM98_STAAU,tr|H4BMI2|H4BMI2_STAAU,tr|D2FJJ5|D2FJJ5_STAAU,tr|D6IXU9|D6IXU9_STAAU,t…	2	1452.77	1452.76	727.388	30S ribosomal protein S7 OS=Staphylococcus aureus (strain TW20 \ 0582) GN=rpsG PE=3 SV=1	Cytoplasm
R.LANEILDAANNTGGAVK.K	R.LANEILDAANNTGGAVK.K	rpsG	tr|D3ETS8|D3ETS8_STAA4,sp|A7WYX3|RS7_STAA1,sp|A6TZ23|RS7_STAA2,sp|Q2FJ94|RS7_STAA3,sp|P48940|RS7_STAA8,sp|A5IQA0|RS7_STAA9,sp|Q2YSB5|RS7_STAAB,sp|Q5HIC9|RS7_STAAC,sp|A6QEJ8|RS7_STAAE,sp|P66615|RS7_STAAM,sp|P66616|RS7_STAAN,sp|Q6GJC2|RS7_STAAR,sp|Q6GBU1|RS7_STAAS,sp|A8YZP4|RS7_STAAT,sp|P66617|RS7_STAAW,tr|D2GDS3|D2GDS3_STAAU,tr|H1SM98|H1SM98_STAAU,tr|H4BMI2|H4BMI2_STAAU,tr|D2FJJ5|D2FJJ5_STAAU,tr|D…	2	1669.87	1669.86	835.939	30S ribosomal protein S7 OS=Staphylococcus aureus (strain 04-02981) GN=rpsG PE=3 SV=1	Cytoplasm
K.RDVLPDPIHNSK.L	K.RDVLPDPIHNSK.L	rpsG	tr|H4HDP1|H4HDP1_STAAU,sp|A7WYX3|RS7_STAA1,sp|A6TZ23|RS7_STAA2,sp|Q2FJ94|RS7_STAA3,sp|P48940|RS7_STAA8,sp|A5IQA0|RS7_STAA9,sp|Q2YSB5|RS7_STAAB,sp|Q5HIC9|RS7_STAAC,sp|A6QEJ8|RS7_STAAE,sp|P66615|RS7_STAAM,sp|P66616|RS7_STAAN,sp|Q6GJC2|RS7_STAAR,sp|Q6GBU1|RS7_STAAS,sp|A8YZP4|RS7_STAAT,sp|P66617|RS7_STAAW,tr|D2GDS3|D2GDS3_STAAU,tr|H1SM98|H1SM98_STAAU,tr|H4BMI2|H4BMI2_STAAU,tr|D2FJJ5|D2FJJ5_STAAU,tr|D…	3	1389.74	1389.74	464.253	Ribosomal protein S7 OS=Staphylococcus aureus subsp. aureus CIG1096 GN=rpsG PE=4 SV=1	Cytoplasm
K.TMEDRLANEILDAANNTGGAVK.K	K.TMEDRLANEILDAANNTGGAVK.K	rpsG	tr|F9KB56|F9KB56_STAAU,sp|A7WYX3|RS7_STAA1,sp|A6TZ23|RS7_STAA2,sp|Q2FJ94|RS7_STAA3,sp|P48940|RS7_STAA8,sp|A5IQA0|RS7_STAA9,sp|Q2YSB5|RS7_STAAB,sp|Q5HIC9|RS7_STAAC,sp|A6QEJ8|RS7_STAAE,sp|P66615|RS7_STAAM,sp|P66616|RS7_STAAN,sp|Q6GJC2|RS7_STAAR,sp|Q6GBU1|RS7_STAAS,sp|A8YZP4|RS7_STAAT,sp|P66617|RS7_STAAW,tr|D2GDS3|D2GDS3_STAAU,tr|H1SM98|H1SM98_STAAU,tr|H4BMI2|H4BMI2_STAAU,tr|D2FJJ5|D2FJJ5_STAAU,tr|D…	3	2302.14	2302.12	768.381	30S ribosomal protein S7 OS=Staphylococcus aureus subsp. aureus 21235 GN=rpsG PE=3 SV=1	Cytoplasm
R.VGGSNYQVPVEVRPERR.T	R.VGGSNYQVPVEVRPERR.T	rpsG	tr|C8MUL9|C8MUL9_STAAU,sp|A7WYX3|RS7_STAA1,sp|A6TZ23|RS7_STAA2,sp|Q2FJ94|RS7_STAA3,sp|P48940|RS7_STAA8,sp|A5IQA0|RS7_STAA9,sp|Q2YSB5|RS7_STAAB,sp|Q5HIC9|RS7_STAAC,sp|A6QEJ8|RS7_STAAE,sp|P66615|RS7_STAAM,sp|P66616|RS7_STAAN,sp|Q6GJC2|RS7_STAAR,sp|Q6GBU1|RS7_STAAS,sp|A8YZP4|RS7_STAAT,sp|P66617|RS7_STAAW,tr|D2GDS3|D2GDS3_STAAU,tr|H1SM98|H1SM98_STAAU,tr|H4BMI2|H4BMI2_STAAU,tr|D2FJJ5|D2FJJ5_STAAU,tr|D…	3	1941.03	1941.02	648.013	30S ribosomal protein S7 OS=Staphylococcus aureus A9763 GN=rpsG PE=3 SV=1	Cytoplasm
R.WLVNYAR.L	R.WLVNYAR.L	rpsG	tr|C8MUL9|C8MUL9_STAAU,sp|A7WYX3|RS7_STAA1,sp|A6TZ23|RS7_STAA2,sp|Q2FJ94|RS7_STAA3,sp|P48940|RS7_STAA8,sp|A5IQA0|RS7_STAA9,sp|Q2YSB5|RS7_STAAB,sp|Q5HIC9|RS7_STAAC,sp|A6QEJ8|RS7_STAAE,sp|P66615|RS7_STAAM,sp|P66616|RS7_STAAN,sp|Q6GJC2|RS7_STAAR,sp|Q6GBU1|RS7_STAAS,sp|A8YZP4|RS7_STAAT,sp|P66617|RS7_STAAW,tr|D2GDS3|D2GDS3_STAAU,tr|H1SM98|H1SM98_STAAU,tr|H4BMI2|H4BMI2_STAAU,tr|D2FJJ5|D2FJJ5_STAAU,tr|D…	2	920.494	920.487	461.251	30S ribosomal protein S7 OS=Staphylococcus aureus A9763 GN=rpsG PE=3 SV=1	Cytoplasm
K.VLNGLGIALVSTSEGVITDKEAR.K	K.VLNGLGIALVSTSEGVITDKEAR.K	rpsH	tr|H4FT77|H4FT77_STAAU,sp|A7X5E2|RS8_STAA1,sp|A6U3W1|RS8_STAA2,sp|Q2FEQ3|RS8_STAA3,sp|Q2FW20|RS8_STAA8,sp|A5IV20|RS8_STAA9,sp|Q2YYL1|RS8_STAAB,sp|Q5HDX2|RS8_STAAC,sp|A6QJ78|RS8_STAAE,sp|P66629|RS8_STAAM,sp|P66630|RS8_STAAN,sp|Q6GEJ7|RS8_STAAR,sp|Q6G785|RS8_STAAS,sp|A8Z343|RS8_STAAT,sp|P66631|RS8_STAAW,tr|H1SNL5|H1SNL5_STAAU,tr|D2GJK5|D2GJK5_STAAU,tr|H4BJV0|H4BJV0_STAAU,tr|D2FP77|D2FP77_STAAU,tr|D…	3	2341.3	2341.29	781.436	Ribosomal protein S8 OS=Staphylococcus aureus subsp. aureus IS-157 GN=rpsH PE=4 SV=1	Cytoplasm
R.ALLEADPEYR.G	R.ALLEADPEYR.G	rpsI	tr|H4DMV0|H4DMV0_STAAU,sp|A7X5B3|RS9_STAA1,sp|A6U3U2|RS9_STAA2,sp|Q2FES2|RS9_STAA3,sp|Q2FW39|RS9_STAA8,sp|A5IV01|RS9_STAA9,sp|Q2YYM9|RS9_STAAB,sp|Q5HDZ1|RS9_STAAC,sp|A6QJ59|RS9_STAAE,sp|P66645|RS9_STAAM,sp|P66646|RS9_STAAN,sp|Q6GEL8|RS9_STAAR,sp|Q6G7A4|RS9_STAAS,sp|A8Z324|RS9_STAAT,sp|P66647|RS9_STAAW,tr|H1SNJ6|H1SNJ6_STAAU,tr|D2GJI4|D2GJI4_STAAU,tr|H4BJT1|H4BJT1_STAAU,tr|D2FPJ3|D2FPJ3_STAAU,tr|D…	2	1175.59	1175.58	588.798	30S ribosomal protein S9 OS=Staphylococcus aureus subsp. aureus CIGC348 GN=rpsI PE=4 SV=1	Cytoplasm
K.GNYDVLVNVHGGGFTGQAQAIR.H	K.GNYDVLVNVHGGGFTGQAQAIR.H	rpsI	tr|D1GRI5|D1GRI5_STAA0,sp|A7X5B3|RS9_STAA1,sp|A6U3U2|RS9_STAA2,sp|Q2FES2|RS9_STAA3,sp|Q2FW39|RS9_STAA8,sp|A5IV01|RS9_STAA9,sp|Q2YYM9|RS9_STAAB,sp|Q5HDZ1|RS9_STAAC,sp|A6QJ59|RS9_STAAE,sp|P66645|RS9_STAAM,sp|P66646|RS9_STAAN,sp|Q6GEL8|RS9_STAAR,sp|Q6G7A4|RS9_STAAS,sp|A8Z324|RS9_STAAT,sp|P66647|RS9_STAAW,tr|H1SNJ6|H1SNJ6_STAAU,tr|D2GJI4|D2GJI4_STAAU,tr|H4BJT1|H4BJT1_STAAU,tr|D2FPJ3|D2FPJ3_STAAU,tr|D…	3	2272.14	2272.13	758.386	30S ribosomal protein S9 OS=Staphylococcus aureus (strain TW20 \ 0582) GN=rpsI PE=3 SV=1	Cytoplasm
R.LVPGEGNITVNNR.D	R.LVPGEGNITVNNR.D	rpsI	tr|D3ERI8|D3ERI8_STAA4,sp|A7X5B3|RS9_STAA1,sp|A6U3U2|RS9_STAA2,sp|Q2FES2|RS9_STAA3,sp|Q2FW39|RS9_STAA8,sp|A5IV01|RS9_STAA9,sp|Q2YYM9|RS9_STAAB,sp|Q5HDZ1|RS9_STAAC,sp|A6QJ59|RS9_STAAE,sp|P66645|RS9_STAAM,sp|P66646|RS9_STAAN,sp|Q6GEL8|RS9_STAAR,sp|Q6G7A4|RS9_STAAS,sp|A8Z324|RS9_STAAT,sp|P66647|RS9_STAAW,tr|H1SNJ6|H1SNJ6_STAAU,tr|D2GJI4|D2GJI4_STAAU,tr|H4BJT1|H4BJT1_STAAU,tr|D2FPJ3|D2FPJ3_STAAU,tr|D…	2	1381.74	1381.73	691.873	30S ribosomal protein S9 OS=Staphylococcus aureus (strain 04-02981) GN=rpsI PE=3 SV=1	Cytoplasm
R.VRLVPGEGNITVNNR.D	R.VRLVPGEGNITVNNR.D	rpsI	tr|F9KA08|F9KA08_STAAU,sp|A7X5B3|RS9_STAA1,sp|A6U3U2|RS9_STAA2,sp|Q2FES2|RS9_STAA3,sp|Q2FW39|RS9_STAA8,sp|A5IV01|RS9_STAA9,sp|Q2YYM9|RS9_STAAB,sp|Q5HDZ1|RS9_STAAC,sp|A6QJ59|RS9_STAAE,sp|P66645|RS9_STAAM,sp|P66646|RS9_STAAN,sp|Q6GEL8|RS9_STAAR,sp|Q6G7A4|RS9_STAAS,sp|A8Z324|RS9_STAAT,sp|P66647|RS9_STAAW,tr|H1SNJ6|H1SNJ6_STAAU,tr|D2GJI4|D2GJI4_STAAU,tr|H4BJT1|H4BJT1_STAAU,tr|D2FPJ3|D2FPJ3_STAAU,tr|D…	2	1636.91	1636.9	819.458	30S ribosomal protein S9 OS=Staphylococcus aureus subsp. aureus 21235 GN=rpsI PE=3 SV=1	Cytoplasm
M.PTINQLVR.K	M.PTINQLVR.K	rpsL	tr|D1R357|D1R357_STAAU,sp|A7WYX1|RS12_STAA1,sp|A6TZ22|RS12_STAA2,sp|Q2FJ95|RS12_STAA3,sp|P0A0H0|RS12_STAA8,sp|A5IQ99|RS12_STAA9,sp|Q2YSB6|RS12_STAAB,sp|Q5HID0|RS12_STAAC,sp|A6QEJ7|RS12_STAAE,sp|P0A0G7|RS12_STAAM,sp|P0A0G8|RS12_STAAN,sp|Q6GJC3|RS12_STAAR,sp|Q6GBU2|RS12_STAAS,sp|A8YZP3|RS12_STAAT,sp|P0A0G9|RS12_STAAW,tr|H1SM97|H1SM97_STAAU,tr|D2GDS2|D2GDS2_STAAU,tr|H4BMI1|H4BMI1_STAAU,tr|D2FJJ4|D2F…	2	939.558	939.55	470.782	30S ribosomal protein S12 OS=Staphylococcus aureus A8117 GN=rpsL PE=3 SV=1	Cytoplasm
K.ILEEANVSADTR.V	K.ILEEANVSADTR.V	rpsM	tr|H4HIL0|H4HIL0_STAAU,sp|A7X5C7|RS13_STAA1,sp|A6U3V1|RS13_STAA2,sp|Q2FER3|RS13_STAA3,sp|Q2FW30|RS13_STAA8,sp|A5IV10|RS13_STAA9,sp|Q2YYM0|RS13_STAAB,sp|Q5HDY2|RS13_STAAC,sp|A6QJ68|RS13_STAAE,sp|P66387|RS13_STAAM,sp|P66388|RS13_STAAN,sp|Q6GEK7|RS13_STAAR,sp|Q6G795|RS13_STAAS,sp|A8Z333|RS13_STAAT,sp|P66389|RS13_STAAW,tr|H1SNK5|H1SNK5_STAAU,tr|H4BJU0|H4BJU0_STAAU,tr|D2GJJ5|D2GJJ5_STAAU,tr|D2FPK2|D2F…	2	1316.66	1316.66	659.336	30S ribosomal protein S13 OS=Staphylococcus aureus subsp. aureus CIG290 GN=rpsM PE=4 SV=1	Cytoplasm
R.ELAYKGQIPGVR.K	R.ELAYKGQIPGVR.K	rpsN_1	tr|H1TLT7|H1TLT7_STAAU,sp|A7X5E4|RS14Z_STAA1,sp|A6U3W2|RS14Z_STAA2,sp|Q2FEQ2|RS14Z_STAA3,sp|Q2FW19|RS14Z_STAA8,sp|A5IV21|RS14Z_STAA9,sp|Q2YYL0|RS14Z_STAAB,sp|Q5HDX1|RS14Z_STAAC,sp|A6QJ79|RS14Z_STAAE,sp|P66411|RS14Z_STAAM,sp|P66412|RS14Z_STAAN,sp|Q6GEJ6|RS14Z_STAAR,sp|Q6G784|RS14Z_STAAS,sp|A8Z344|RS14Z_STAAT,sp|P66413|RS14Z_STAAW,tr|H1SNL6|H1SNL6_STAAU,tr|D2GJK6|D2GJK6_STAAU,tr|H4BJV1|H4BJV1_STAAU…	2	1329.75	1329.74	665.878	30S ribosomal protein S14 type Z OS=Staphylococcus aureus subsp. aureus 21283 GN=rpsN_1 PE=3 SV=1	Cytoplasm
R.HLLNYLR.S	R.HLLNYLR.S	rpsO	tr|H0C5H9|H0C5H9_STAAU,sp|A7X1Q7|RS15_STAA1,sp|A6U192|RS15_STAA2,sp|Q2FHG5|RS15_STAA3,sp|Q2G2Q1|RS15_STAA8,sp|A5ISF7|RS15_STAA9,sp|Q2YXP3|RS15_STAAB,sp|Q5HGF8|RS15_STAAC,sp|A6QGH2|RS15_STAAE,sp|Q99UJ9|RS15_STAAM,sp|Q7A5X8|RS15_STAAN,sp|Q6GHG2|RS15_STAAR,sp|Q6G9U0|RS15_STAAS,sp|A8Z3V3|RS15_STAAT,sp|Q7A116|RS15_STAAW,tr|D2GFN7|D2GFN7_STAAU,tr|H1SKV4|H1SKV4_STAAU,tr|H4BQ93|H4BQ93_STAAU,tr|D2FLF2|D2F…	2	927.535	927.529	464.772	30S ribosomal protein S15 OS=Staphylococcus aureus subsp. aureus 21194 GN=rpsO PE=3 SV=1	Cytoplasm
R.IIEQIGTYNPTSANAPEIK.V	R.IIEQIGTYNPTSANAPEIK.V	rpsP	tr|D2N6L4|D2N6L4_STAA5,sp|A7X1K6|RS16_STAA1,sp|A6U157|RS16_STAA2,sp|Q2FHK0|RS16_STAA3,sp|Q2FZ45|RS16_STAA8,sp|A5ISC3|RS16_STAA9,sp|Q2YXH8|RS16_STAAB,sp|Q5HGJ4|RS16_STAAC,sp|A6QGD8|RS16_STAAE,sp|P66439|RS16_STAAM,sp|P66440|RS16_STAAN,sp|Q6GHJ7|RS16_STAAR,sp|Q6G9X5|RS16_STAAS,sp|P66441|RS16_STAAW,tr|H1SKZ0|H1SKZ0_STAAU,tr|D2GFK2|D2GFK2_STAAU,tr|H4BQ57|H4BQ57_STAAU,tr|D2FLB1|D2FLB1_STAAU,tr|D6IZP4|D…	2	2058.08	2058.06	1030.04	30S ribosomal protein S16 OS=Staphylococcus aureus (strain MRSA ST398 \ isolate S0385) GN=rpsP PE=3 SV=1	Cytoplasm
R.IIEQIGTYNPTSANAPEIKVDEALALK.W	R.IIEQIGTYNPTSANAPEIKVDEALALK.W	rpsP	tr|D6UB40|D6UB40_STAAU,sp|A7X1K6|RS16_STAA1,sp|A6U157|RS16_STAA2,sp|Q2FHK0|RS16_STAA3,sp|Q2FZ45|RS16_STAA8,sp|A5ISC3|RS16_STAA9,sp|Q2YXH8|RS16_STAAB,sp|Q5HGJ4|RS16_STAAC,sp|A6QGD8|RS16_STAAE,sp|P66439|RS16_STAAM,sp|P66440|RS16_STAAN,sp|Q6GHJ7|RS16_STAAR,sp|Q6G9X5|RS16_STAAS,sp|P66441|RS16_STAAW,tr|H1SKZ0|H1SKZ0_STAAU,tr|D2GFK2|D2GFK2_STAAU,tr|H4BQ57|H4BQ57_STAAU,tr|D2FLB1|D2FLB1_STAAU,tr|D6IZP4|D…	3	2897.55	2897.54	966.854	30S ribosomal protein S16 OS=Staphylococcus aureus subsp. aureus ATCC 51811 GN=rpsP PE=3 SV=1	Cytoplasm
K.VDEALALK.W	K.VDEALALK.W	rpsP	tr|D6UB40|D6UB40_STAAU,sp|A7X1K6|RS16_STAA1,sp|A6U157|RS16_STAA2,sp|Q2FHK0|RS16_STAA3,sp|Q2FZ45|RS16_STAA8,sp|A5ISC3|RS16_STAA9,sp|Q2YXH8|RS16_STAAB,sp|Q5HGJ4|RS16_STAAC,sp|A6QGD8|RS16_STAAE,sp|P66439|RS16_STAAM,sp|P66440|RS16_STAAN,sp|Q6GHJ7|RS16_STAAR,sp|Q6G9X5|RS16_STAAS,sp|P66441|RS16_STAAW,tr|H1SKZ0|H1SKZ0_STAAU,tr|D2GFK2|D2GFK2_STAAU,tr|H4BQ57|H4BQ57_STAAU,tr|D2FLB1|D2FLB1_STAAU,tr|D6IZP4|D…	2	857.49	857.486	429.75	30S ribosomal protein S16 OS=Staphylococcus aureus subsp. aureus ATCC 51811 GN=rpsP PE=3 SV=1	Cytoplasm
K.WLNDGAKPTDTVHNILSK.E	K.WLNDGAKPTDTVHNILSK.E	rpsP	tr|H3ZZM2|H3ZZM2_STAAU,sp|A7X1K6|RS16_STAA1,sp|A6U157|RS16_STAA2,sp|Q2FHK0|RS16_STAA3,sp|Q2FZ45|RS16_STAA8,sp|A5ISC3|RS16_STAA9,sp|Q2YXH8|RS16_STAAB,sp|Q5HGJ4|RS16_STAAC,sp|A6QGD8|RS16_STAAE,sp|P66439|RS16_STAAM,sp|P66440|RS16_STAAN,sp|Q6GHJ7|RS16_STAAR,sp|Q6G9X5|RS16_STAAS,sp|P66441|RS16_STAAW,tr|H1SKZ0|H1SKZ0_STAAU,tr|D2GFK2|D2GFK2_STAAU,tr|H4BQ57|H4BQ57_STAAU,tr|D2FLB1|D2FLB1_STAAU,tr|D6IZP4|D…	3	2008.05	2008.04	670.353	Ribosomal protein S16 OS=Staphylococcus aureus subsp. aureus IS-125 GN=rpsP PE=4 SV=1	Cytoplasm
R.HMALLPYVK.E	R.HMALLPYVK.E	rpsR	tr|H4D7T5|H4D7T5_STAAU,sp|A7WY61|RS18_STAA1,sp|A6TYM0|RS18_STAA2,sp|Q2FJP6|RS18_STAA3,sp|Q2G111|RS18_STAA8,sp|A5IPU8|RS18_STAA9,sp|Q2YVJ0|RS18_STAAB,sp|Q5HIS7|RS18_STAAC,sp|A6QE49|RS18_STAAE,sp|P66467|RS18_STAAM,sp|P66468|RS18_STAAN,sp|Q6GJV1|RS18_STAAR,sp|Q6GCA5|RS18_STAAS,sp|A8YZJ3|RS18_STAAT,sp|P66469|RS18_STAAW,tr|D2GJ37|D2GJ37_STAAU,tr|H1SNY7|H1SNY7_STAAU,tr|H4BM26|H4BM26_STAAU,tr|D2FJ22|D2F…	2	1070.6	1070.59	536.305	Ribosomal protein S18 OS=Staphylococcus aureus subsp. aureus CIGC340D GN=rpsR PE=4 SV=1	Cytoplasm
R.HMALLPYVKEEQ.-	R.HMALLPYVKEEQ.-	rpsR	tr|H3X5L2|H3X5L2_STAAU,sp|A7WY61|RS18_STAA1,sp|A6TYM0|RS18_STAA2,sp|Q2FJP6|RS18_STAA3,sp|Q2G111|RS18_STAA8,sp|A5IPU8|RS18_STAA9,sp|Q2YVJ0|RS18_STAAB,sp|Q5HIS7|RS18_STAAC,sp|A6QE49|RS18_STAAE,sp|P66467|RS18_STAAM,sp|P66468|RS18_STAAN,sp|Q6GJV1|RS18_STAAR,sp|Q6GCA5|RS18_STAAS,sp|A8YZJ3|RS18_STAAT,sp|P66469|RS18_STAAW,tr|D2GJ37|D2GJ37_STAAU,tr|H1SNY7|H1SNY7_STAAU,tr|H4BM26|H4BM26_STAAU,tr|D2FJ22|D2F…	2	1456.75	1456.74	729.376	Ribosomal protein S18 OS=Staphylococcus aureus subsp. aureus IS-3 GN=rpsR PE=4 SV=1	Cytoplasm
K.HVPVYVTEDMVGHK.L	K.HVPVYVTEDMVGHK.L	rpsS	tr|D1QFJ1|D1QFJ1_STAAU,sp|A7X5F7|RS19_STAA1,sp|A6U3X1|RS19_STAA2,sp|Q2FEP3|RS19_STAA3,sp|Q2FW10|RS19_STAA8,sp|A5IV30|RS19_STAA9,sp|Q2YYQ0|RS19_STAAB,sp|Q5HDW2|RS19_STAAC,sp|A6QJ88|RS19_STAAE,sp|P66493|RS19_STAAM,sp|P66494|RS19_STAAN,sp|Q6GEI7|RS19_STAAR,sp|Q6G775|RS19_STAAS,sp|P66495|RS19_STAAW,tr|D2GJL5|D2GJL5_STAAU,tr|H1SNM5|H1SNM5_STAAU,tr|H4BJW0|H4BJW0_STAAU,tr|D2FP87|D2FP87_STAAU,tr|D6J2N9|D…	3	1609.81	1609.79	537.605	30S ribosomal protein S19 OS=Staphylococcus aureus A10102 GN=rpsS PE=3 SV=1	Cytoplasm
K.HVPVYVTEDM[147.04]VGHK.L	K.HVPVYVTEDM[147.04]VGHK.L	rpsS	tr|H0D4K6|H0D4K6_STAAU,sp|A7X5F7|RS19_STAA1,sp|A6U3X1|RS19_STAA2,sp|Q2FEP3|RS19_STAA3,sp|Q2FW10|RS19_STAA8,sp|A5IV30|RS19_STAA9,sp|Q2YYQ0|RS19_STAAB,sp|Q5HDW2|RS19_STAAC,sp|A6QJ88|RS19_STAAE,sp|P66493|RS19_STAAM,sp|P66494|RS19_STAAN,sp|Q6GEI7|RS19_STAAR,sp|Q6G775|RS19_STAAS,sp|P66495|RS19_STAAW,tr|D2GJL5|D2GJL5_STAAU,tr|H1SNM5|H1SNM5_STAAU,tr|H4BJW0|H4BJW0_STAAU,tr|D2FP87|D2FP87_STAAU,tr|D6J2N9|D…	3	1625.8	1625.79	542.936	30S ribosomal protein S19 OS=Staphylococcus aureus subsp. aureus 21232 GN=rpsS PE=3 SV=1	Cytoplasm
K.KGPFVDEHLMK.K	K.KGPFVDEHLMK.K	rpsS	tr|D1QZA9|D1QZA9_STAAU,sp|A7X5F7|RS19_STAA1,sp|A6U3X1|RS19_STAA2,sp|Q2FEP3|RS19_STAA3,sp|Q2FW10|RS19_STAA8,sp|A5IV30|RS19_STAA9,sp|Q2YYQ0|RS19_STAAB,sp|Q5HDW2|RS19_STAAC,sp|A6QJ88|RS19_STAAE,sp|P66493|RS19_STAAM,sp|P66494|RS19_STAAN,sp|Q6GEI7|RS19_STAAR,sp|Q6G775|RS19_STAAS,sp|P66495|RS19_STAAW,tr|D2GJL5|D2GJL5_STAAU,tr|H1SNM5|H1SNM5_STAAU,tr|H4BJW0|H4BJW0_STAAU,tr|D2FP87|D2FP87_STAAU,tr|D6J2N9|D…	3	1299.67	1299.66	434.229	30S ribosomal protein S19 OS=Staphylococcus aureus A8117 GN=rpsS PE=3 SV=1	Cytoplasm
R.KHVPVYVTEDMVGHK.L	R.KHVPVYVTEDMVGHK.L	rpsS	tr|D1QZA9|D1QZA9_STAAU,sp|A7X5F7|RS19_STAA1,sp|A6U3X1|RS19_STAA2,sp|Q2FEP3|RS19_STAA3,sp|Q2FW10|RS19_STAA8,sp|A5IV30|RS19_STAA9,sp|Q2YYQ0|RS19_STAAB,sp|Q5HDW2|RS19_STAAC,sp|A6QJ88|RS19_STAAE,sp|P66493|RS19_STAAM,sp|P66494|RS19_STAAN,sp|Q6GEI7|RS19_STAAR,sp|Q6G775|RS19_STAAS,sp|P66495|RS19_STAAW,tr|D2GJL5|D2GJL5_STAAU,tr|H1SNM5|H1SNM5_STAAU,tr|H4BJW0|H4BJW0_STAAU,tr|D2FP87|D2FP87_STAAU,tr|D6J2N9|D…	4	1737.9	1737.89	435.479	30S ribosomal protein S19 OS=Staphylococcus aureus A8117 GN=rpsS PE=3 SV=1	Cytoplasm
K.LGEFAPTR.T	K.LGEFAPTR.T	rpsS	tr|H0D4K6|H0D4K6_STAAU,sp|A7X5F7|RS19_STAA1,sp|A6U3X1|RS19_STAA2,sp|Q2FEP3|RS19_STAA3,sp|Q2FW10|RS19_STAA8,sp|A5IV30|RS19_STAA9,sp|Q2YYQ0|RS19_STAAB,sp|Q5HDW2|RS19_STAAC,sp|A6QJ88|RS19_STAAE,sp|P66493|RS19_STAAM,sp|P66494|RS19_STAAN,sp|Q6GEI7|RS19_STAAR,sp|Q6G775|RS19_STAAS,sp|P66495|RS19_STAAW,tr|D2GJL5|D2GJL5_STAAU,tr|H1SNM5|H1SNM5_STAAU,tr|H4BJW0|H4BJW0_STAAU,tr|D2FP87|D2FP87_STAAU,tr|D6J2N9|D…	2	889.471	889.466	445.74	30S ribosomal protein S19 OS=Staphylococcus aureus subsp. aureus 21232 GN=rpsS PE=3 SV=1	Cytoplasm
R.STIFPNFIGHTFAVYDGR.K	R.STIFPNFIGHTFAVYDGR.K	rpsS	tr|H0D7R0|H0D7R0_STAAU,sp|A7X5F7|RS19_STAA1,sp|A6U3X1|RS19_STAA2,sp|Q2FEP3|RS19_STAA3,sp|Q2FW10|RS19_STAA8,sp|A5IV30|RS19_STAA9,sp|Q2YYQ0|RS19_STAAB,sp|Q5HDW2|RS19_STAAC,sp|A6QJ88|RS19_STAAE,sp|P66493|RS19_STAAM,sp|P66494|RS19_STAAN,sp|Q6GEI7|RS19_STAAR,sp|Q6G775|RS19_STAAS,sp|P66495|RS19_STAAW,tr|D2GJL5|D2GJL5_STAAU,tr|H1SNM5|H1SNM5_STAAU,tr|H4BJW0|H4BJW0_STAAU,tr|D2FP87|D2FP87_STAAU,tr|D6J2N9|D…	2	2041.02	2041.01	1021.51	30S ribosomal protein S19 OS=Staphylococcus aureus subsp. aureus VCU006 GN=rpsS PE=3 SV=1	Cytoplasm
R.STIFPNFIGHTFAVYDGRK.H	R.STIFPNFIGHTFAVYDGRK.H	rpsS	tr|H3X7U5|H3X7U5_STAAU,sp|A7X5F7|RS19_STAA1,sp|A6U3X1|RS19_STAA2,sp|Q2FEP3|RS19_STAA3,sp|Q2FW10|RS19_STAA8,sp|A5IV30|RS19_STAA9,sp|Q2YYQ0|RS19_STAAB,sp|Q5HDW2|RS19_STAAC,sp|A6QJ88|RS19_STAAE,sp|P66493|RS19_STAAM,sp|P66494|RS19_STAAN,sp|Q6GEI7|RS19_STAAR,sp|Q6G775|RS19_STAAS,sp|P66495|RS19_STAAW,tr|D2GJL5|D2GJL5_STAAU,tr|H1SNM5|H1SNM5_STAAU,tr|H4BJW0|H4BJW0_STAAU,tr|D2FP87|D2FP87_STAAU,tr|D6J2N9|D…	3	2169.11	2169.1	724.041	Ribosomal protein S19 OS=Staphylococcus aureus subsp. aureus IS-3 GN=rpsS PE=4 SV=1	Cytoplasm
K.TAVSNNADNKNELVSLAVK.L	K.TAVSNNADNKNELVSLAVK.L	rpsT	tr|H3ZYT6|H3ZYT6_STAAU,sp|A7X2Y8|RS20_STAA1,sp|A6U258|RS20_STAA2,sp|Q2FGD8|RS20_STAA3,sp|Q2FXY6|RS20_STAA8,sp|A5ITB3|RS20_STAA9,sp|Q2YT41|RS20_STAAB,sp|Q5HFH5|RS20_STAAC,sp|A6QHC8|RS20_STAAE,sp|Q99TR3|RS20_STAAM,sp|Q7A5C0|RS20_STAAN,sp|Q6GGB5|RS20_STAAR,sp|Q6G8Y2|RS20_STAAS,sp|A8Z4C5|RS20_STAAT,sp|Q7A0R9|RS20_STAAW,tr|D2GGU0|D2GGU0_STAAU,tr|H1SKH4|H1SKH4_STAAU,tr|H4BRB8|H4BRB8_STAAU,tr|D2FMC5|D2F…	3	1986.06	1986.04	663.02	Ribosomal protein S20 OS=Staphylococcus aureus subsp. aureus IS-125 GN=rpsT PE=4 SV=1	Cytoplasm
M.ADESKFDQFK.G	M.ADESKFDQFK.G	SA1452	sp|Q7A593|Y1452_STAAN,sp|Q6G8U4|Y1561_STAAS,sp|Q7A0R0|Y1575_STAAW,sp|Q2FGA1|Y1582_STAA3,sp|Q99TM4|Y1625_STAAM,sp|Q5HFD7|Y1680_STAAC,sp|Q6GG78|Y1705_STAAR,sp|Q2FXV1|Y1730_STAA8,tr|D2GGX7|D2GGX7_STAAU,tr|H1SKL2|H1SKL2_STAAU,tr|H4BRF8|H4BRF8_STAAU,tr|D2FMG2|D2FMG2_STAAU,tr|C5N655|C5N655_STAA3,tr|D6J146|D6J146_STAAU,tr|H7G2H5|H7G2H5_STAA5,tr|H3RZ28|H3RZ28_STAAU,tr|H4AUM5|H4AUM5_STAAU,tr|C8ASM9|C8ASM9…	2	1213.57	1213.56	607.788	UPF0337 protein SA1452 OS=Staphylococcus aureus (strain N315) GN=SA1452 PE=1 SV=1	N/A
R.LNHQQDFIDATFTALK.S	R.LNHQQDFIDATFTALK.S	SA21193_0382	tr|F3TLW1|F3TLW1_STAAU,tr|D2GE84|D2GE84_STAAU,tr|H1SPX6|H1SPX6_STAAU,tr|H4BMW2|H4BMW2_STAAU,tr|D2FJZ0|D2FJZ0_STAAU,tr|C5N3C3|C5N3C3_STAA3,tr|D6IY87|D6IY87_STAAU,tr|H7G5A5|H7G5A5_STAA5,tr|H3RZA9|H3RZA9_STAAU,tr|H4AS85|H4AS85_STAAU,tr|C8L1X8|C8L1X8_STAAU,tr|C8APY7|C8APY7_STAAU,tr|H3TQG0|H3TQG0_STAAU,tr|H3U3U4|H3U3U4_STAAU,tr|C8N3X2|C8N3X2_STAAU,tr|C8A9W7|C8A9W7_STAAU,tr|H4AZK6|H4AZK6_STAAU,tr|D6UCG…	3	1860.95	1860.94	621.32	Putative uncharacterized protein OS=Staphylococcus aureus subsp. aureus 21193 GN=SA21193_0382 PE=4 SV=1	N/A
R.ALHEEVPGVIEVEQVF.-	R.ALHEEVPGVIEVEQVF.-	SA21193_0624	tr|F3TFW3|F3TFW3_STAAU,tr|H1SQH8|H1SQH8_STAAU,tr|H4BP06|H4BP06_STAAU,tr|D2GEP9|D2GEP9_STAAU,tr|D2FKF9|D2FKF9_STAAU,tr|D6IYS9|D6IYS9_STAAU,tr|C5N416|C5N416_STAA3,tr|H7G3U9|H7G3U9_STAA5,tr|H4ATH9|H4ATH9_STAAU,tr|H3RWG0|H3RWG0_STAAU,tr|H3TR82|H3TR82_STAAU,tr|C8AQH2|C8AQH2_STAAU,tr|C8L6K1|C8L6K1_STAAU,tr|H3TX57|H3TX57_STAAU,tr|C8N4V0|C8N4V0_STAAU,tr|C8AAF6|C8AAF6_STAAU,tr|H4B081|H4B081_STAAU,tr|H1TE5…	2	1793.93	1793.92	897.967	NifU-like protein OS=Staphylococcus aureus subsp. aureus 21193 GN=SA21193_0624 PE=4 SV=1	Cytoplasm
K.NVNNNHEPIYISGNNAENNAVIIGLEDWK.S	K.NVNNNHEPIYISGNNAENNAVIIGLEDWK.S	SA21193_1028	tr|F3TL09|F3TL09_STAAU,tr|H4BKH0|H4BKH0_STAAU,tr|D2FQ22|D2FQ22_STAAU,tr|D6J3A7|D6J3A7_STAAU,tr|C5N008|C5N008_STAA3,tr|H4APP5|H4APP5_STAAU,tr|H3RV57|H3RV57_STAAU,tr|C8ANC4|C8ANC4_STAAU,tr|C8L5K8|C8L5K8_STAAU,tr|C8N2T8|C8N2T8_STAAU,tr|H3U2Z2|H3U2Z2_STAAU,tr|C8A941|C8A941_STAAU,tr|H4AXS4|H4AXS4_STAAU,tr|D6UFK8|D6UFK8_STAAU,tr|H1TD25|H1TD25_STAAU,tr|E5TSP4|E5TSP4_STAAU,tr|C8LNC2|C8LNC2_STAAU,tr|F9KCI…	3	3250.58	3250.56	1084.53	Prevent-host-death family protein OS=Staphylococcus aureus subsp. aureus 21193 GN=SA21193_1028 PE=4 SV=1	Surface-associated
K.TIQDVPVEILYNTK.D	K.TIQDVPVEILYNTK.D	SA21194_1072	tr|H0C7S4|H0C7S4_STAAU,tr|Q9ZAI5|Q9ZAI5_STAAU,tr|D2GI98|D2GI98_STAAU,tr|H4BSF6|H4BSF6_STAAU,tr|H1SMZ5|H1SMZ5_STAAU,tr|D2FP74|D2FP74_STAAU,tr|D6J261|D6J261_STAAU,tr|C5N2H4|C5N2H4_STAA3,tr|H7G5M8|H7G5M8_STAA5,tr|H3S0T9|H3S0T9_STAAU,tr|H4AVC0|H4AVC0_STAAU,tr|C8L0R1|C8L0R1_STAAU,tr|H3TVY3|H3TVY3_STAAU,tr|C8AU67|C8AU67_STAAU,tr|C8MZH4|C8MZH4_STAAU,tr|H3TZS6|H3TZS6_STAAU,tr|C8AE28|C8AE28_STAAU,tr|H4B35…	2	1631.89	1631.88	816.946	YbbR-like protein OS=Staphylococcus aureus subsp. aureus 21194 GN=SA21194_1072 PE=4 SV=1	N/A
R.NTSSSGIQTEEKPQIENPSNELPLNPLN.-	R.NTSSSGIQTEEKPQIENPSNELPLNPLN.-	SA21194_1548	tr|H0C7W2|H0C7W2_STAAU,tr|H1SRB7|H1SRB7_STAAU,tr|D2GE32|D2GE32_STAAU,tr|D2FJW6|D2FJW6_STAAU,tr|C5N399|C5N399_STAA3,tr|D6IY63|D6IY63_STAAU,tr|H7G7L4|H7G7L4_STAA5,tr|H3RZ85|H3RZ85_STAAU,tr|C8APW4|C8APW4_STAAU,tr|H3TV59|H3TV59_STAAU,tr|H3U3W8|H3U3W8_STAAU,tr|C8A9U4|C8A9U4_STAAU,tr|D6UCJ1|D6UCJ1_STAAU,tr|H3XJM7|H3XJM7_STAAU,tr|H4DGA3|H4DGA3_STAAU,tr|D6LVN2|D6LVN2_STAAU,tr|F0DFF5|F0DFF5_STAAU,tr|H4HLV…	3	3049.5	3049.48	1017.5	Hydrolase, alpha\beta domain protein OS=Staphylococcus aureus subsp. aureus 21194 GN=SA21194_1548 PE=4 SV=1	Surface-associated
R.NFNIEFITK.L	R.NFNIEFITK.L	SA21194_2358	tr|H0C7L1|H0C7L1_STAAU,sp|Q6GAC4|Y1025_STAAS,sp|A8Z1M9|Y1032_STAAT,sp|Q2FZG8|Y1036_STAA8,sp|Q6GHZ5|Y1064_STAAR,sp|Q931U1|Y1090_STAAM,sp|Q5HGZ4|Y1099_STAAC,sp|A5IRX7|Y1150_STAA9,sp|A6U0Q8|Y1172_STAA2,sp|Q99V08|Y941_STAAN,sp|Q2YX59|Y956_STAAB,sp|Q8NX79|Y973_STAAW,sp|Q2FHZ0|Y990_STAA3,tr|H4BPF7|H4BPF7_STAAU,tr|H1SLD3|H1SLD3_STAAU,tr|D2GF54|D2GF54_STAAU,tr|D2FKW3|D2FKW3_STAAU,tr|D6IZ85|D6IZ85_STAAU,t…	2	1124.6	1124.59	563.301	UPF0356 protein SA21194_2358 OS=Staphylococcus aureus subsp. aureus 21194 GN=SA21194_2358 PE=3 SV=1	N/A
K.DKINEYTGSNNEEKK.E	K.DKINEYTGSNNEEKK.E	SA21194_2549	tr|H0C7Q8|H0C7Q8_STAAU,tr|H1SKL1|H1SKL1_STAAU,tr|H4BRF7|H4BRF7_STAAU,tr|C5N654|C5N654_STAA3,tr|D6J145|D6J145_STAAU,tr|H7G2H4|H7G2H4_STAA5,tr|H4AUM4|H4AUM4_STAAU,tr|H3RZ27|H3RZ27_STAAU,tr|H3TV02|H3TV02_STAAU,tr|H3TWI8|H3TWI8_STAAU,tr|H4B2M4|H4B2M4_STAAU,tr|H1T7Z6|H1T7Z6_STAAU,tr|D6U9T1|D6U9T1_STAAU,tr|H3XJ92|H3XJ92_STAAU,tr|E5TVE9|E5TVE9_STAAU,tr|H4DHM7|H4DHM7_STAAU,tr|F0DCV2|F0DCV2_STAAU,tr|H4HPN…	3	1767.84	1767.83	590.283	Putative uncharacterized protein OS=Staphylococcus aureus subsp. aureus 21194 GN=SA21194_2549 PE=4 SV=1	N/A
K.TTYQFASAPK.D	K.TTYQFASAPK.D	SA21209_0017	tr|H0AZU7|H0AZU7_STAAU,tr|H4BMP8|H4BMP8_STAAU,tr|D2GDZ1|D2GDZ1_STAAU,tr|H1SR77|H1SR77_STAAU,tr|D2FJS6|D2FJS6_STAAU,tr|C5N359|C5N359_STAA3,tr|D6IY21|D6IY21_STAAU,tr|H7G7Q5|H7G7Q5_STAA5,tr|H3RYW4|H3RYW4_STAAU,tr|H4AS20|H4AS20_STAAU,tr|H3TVC9|H3TVC9_STAAU,tr|C8APS4|C8APS4_STAAU,tr|C8L5E2|C8L5E2_STAAU,tr|H3U407|H3U407_STAAU,tr|C8MYR6|C8MYR6_STAAU,tr|C8A9Q4|C8A9Q4_STAAU,tr|H4AZE1|H4AZE1_STAAU,tr|H1T74…	2	1112.56	1112.55	557.282	Putative uncharacterized protein OS=Staphylococcus aureus subsp. aureus 21209 GN=SA21209_0017 PE=4 SV=1	N/A
K.FIEDIDHVNPDEVR.V	K.FIEDIDHVNPDEVR.V	SA21209_0917	tr|H0B2S7|H0B2S7_STAAU,tr|D2GHM2|D2GHM2_STAAU,tr|H1SRF2|H1SRF2_STAAU,tr|H4BNW6|H4BNW6_STAAU,tr|D2FN67|D2FN67_STAAU,tr|C5MYK7|C5MYK7_STAA3,tr|D6J1T8|D6J1T8_STAAU,tr|H7G7E3|H7G7E3_STAA5,tr|H3S009|H3S009_STAAU,tr|H4AVP9|H4AVP9_STAAU,tr|C8ATJ6|C8ATJ6_STAAU,tr|C8L093|C8L093_STAAU,tr|H3TW01|H3TW01_STAAU,tr|H3U2I5|H3U2I5_STAAU,tr|C8MYU7|C8MYU7_STAAU,tr|C8ADA4|C8ADA4_STAAU,tr|H4B3A5|H4B3A5_STAAU,tr|H1TB8…	2	1696.82	1696.81	849.41	Putative uncharacterized protein OS=Staphylococcus aureus subsp. aureus 21209 GN=SA21209_0917 PE=4 SV=1	N/A
K.SSEGSSVNVNAHLK.Q	K.SSEGSSVNVNAHLK.Q	SA21209_1061	tr|H0B2H9|H0B2H9_STAAU,sp|Q2FF31|SCED_STAA3,sp|Q2FWF8|SCED_STAA8,sp|Q5HEA4|SCED_STAAC,sp|A6QIT9|SCED_STAAE,sp|Q6G7L4|SCED_STAAS,sp|Q8NVH0|SCED_STAAW,tr|H3S0M5|H3S0M5_STAAU,tr|D6UGL8|D6UGL8_STAAU,tr|H4GHI3|H4GHI3_STAAU,tr|F4FIX7|F4FIX7_STAAU,tr|C8KMW3|C8KMW3_STAAU,tr|D4U8J4|D4U8J4_STAAU,tr|H0D562|H0D562_STAAU,tr|H4H9X9|H4H9X9_STAAU,tr|H4E9T0|H4E9T0_STAAU,tr|E7MU18|E7MU18_STAAU,tr|H3ZSX8|H3ZSX8_STA…	2	1427.71	1427.7	714.857	Putative transglycosylase SceD OS=Staphylococcus aureus subsp. aureus 21209 GN=SA21209_1061 PE=4 SV=1	Surface-associated
R.KYDDTLPPLFDELPKEEPK.S	R.KYDDTLPPLFDELPKEEPK.S	SA21209_1303	tr|H0AY28|H0AY28_STAAU,tr|H1SKG1|H1SKG1_STAAU,tr|H4BRA5|H4BRA5_STAAU,tr|D2GGS7|D2GGS7_STAAU,tr|D2FMB1|D2FMB1_STAAU,tr|D6J0Z4|D6J0Z4_STAAU,tr|C5N5Z8|C5N5Z8_STAA3,tr|H7G2C3|H7G2C3_STAA5,tr|H3RYP6|H3RYP6_STAAU,tr|H4AUH2|H4AUH2_STAAU,tr|C8L0Z1|C8L0Z1_STAAU,tr|C8ASH8|C8ASH8_STAAU,tr|H3TUB9|H3TUB9_STAAU,tr|H3U269|H3U269_STAAU,tr|C8N019|C8N019_STAAU,tr|C8ACG2|C8ACG2_STAAU,tr|H4B260|H4B260_STAAU,tr|H1T7U…	3	2273.16	2273.15	758.723	Putative uncharacterized protein OS=Staphylococcus aureus subsp. aureus 21209 GN=SA21209_1303 PE=4 SV=1	N/A
R.ITGYSVAEPFGALGEK.L	R.ITGYSVAEPFGALGEK.L	SA21232_0729	tr|H0D6G6|H0D6G6_STAAU,tr|H4BLI4|H4BLI4_STAAU,tr|D2GIK2|D2GIK2_STAAU,tr|H1SLW3|H1SLW3_STAAU,tr|D2FIM0|D2FIM0_STAAU,tr|D6J3Z1|D6J3Z1_STAAU,tr|C5N149|C5N149_STAA3,tr|H7G5Z4|H7G5Z4_STAA5,tr|H4AQV7|H4AQV7_STAAU,tr|H3RU31|H3RU31_STAAU,tr|C8L744|C8L744_STAAU,tr|H3TUI3|H3TUI3_STAAU,tr|C8ALS0|C8ALS0_STAAU,tr|C8N134|C8N134_STAAU,tr|H3U1V5|H3U1V5_STAAU,tr|C8A7J1|C8A7J1_STAAU,tr|H4AY11|H4AY11_STAAU,tr|D6UEG…	2	1637.84	1637.83	819.922	Putative lipoprotein OS=Staphylococcus aureus subsp. aureus 21232 GN=SA21232_0729 PE=4 SV=1	Surface-associated
K.DKINEYTGSNNEEK.K	K.DKINEYTGSNNEEK.K	SA21232_1421	tr|H0D373|H0D373_STAAU,tr|H1SKL1|H1SKL1_STAAU,tr|H4BRF7|H4BRF7_STAAU,tr|C5N654|C5N654_STAA3,tr|D6J145|D6J145_STAAU,tr|H7G2H4|H7G2H4_STAA5,tr|H4AUM4|H4AUM4_STAAU,tr|H3RZ27|H3RZ27_STAAU,tr|H3TV02|H3TV02_STAAU,tr|H3TWI8|H3TWI8_STAAU,tr|H4B2M4|H4B2M4_STAAU,tr|H1T7Z6|H1T7Z6_STAAU,tr|D6U9T1|D6U9T1_STAAU,tr|H3XJ92|H3XJ92_STAAU,tr|E5TVE9|E5TVE9_STAAU,tr|H4DHM7|H4DHM7_STAAU,tr|F0DCV2|F0DCV2_STAAU,tr|H4HPN…	2	1639.74	1639.73	820.874	Putative uncharacterized protein OS=Staphylococcus aureus subsp. aureus 21232 GN=SA21232_1421 PE=4 SV=1	N/A
K.NVKDKINEYTGSNNEEK.K	K.NVKDKINEYTGSNNEEK.K	SA21232_1421	tr|H0D373|H0D373_STAAU,tr|H1SKL1|H1SKL1_STAAU,tr|H4BRF7|H4BRF7_STAAU,tr|C5N654|C5N654_STAA3,tr|D6J145|D6J145_STAAU,tr|H7G2H4|H7G2H4_STAA5,tr|H4AUM4|H4AUM4_STAAU,tr|H3RZ27|H3RZ27_STAAU,tr|H3TV02|H3TV02_STAAU,tr|H3TWI8|H3TWI8_STAAU,tr|H4B2M4|H4B2M4_STAAU,tr|H1T7Z6|H1T7Z6_STAAU,tr|D6U9T1|D6U9T1_STAAU,tr|H3XJ92|H3XJ92_STAAU,tr|E5TVE9|E5TVE9_STAAU,tr|H4DHM7|H4DHM7_STAAU,tr|F0DCV2|F0DCV2_STAAU,tr|H4HPN…	3	1980.95	1980.94	661.32	Putative uncharacterized protein OS=Staphylococcus aureus subsp. aureus 21232 GN=SA21232_1421 PE=4 SV=1	N/A
K.LAGEGTVVTVLNAISEQDAQASIK.A	K.LAGEGTVVTVLNAISEQDAQASIK.A	SA21235_0169	tr|F9KEZ7|F9KEZ7_STAAU,tr|H1SPH7|H1SPH7_STAAU,tr|D2GH47|D2GH47_STAAU,tr|H4BRP2|H4BRP2_STAAU,tr|D2FMN4|D2FMN4_STAAU,tr|C5N6C9|C5N6C9_STAA3,tr|D6J1B8|D6J1B8_STAAU,tr|H7G2P6|H7G2P6_STAA5,tr|H4AUS9|H4AUS9_STAAU,tr|H3RZI4|H3RZI4_STAAU,tr|C8ASV0|C8ASV0_STAAU,tr|C8L2M8|C8L2M8_STAAU,tr|H3TP05|H3TP05_STAAU,tr|C8N1B1|C8N1B1_STAAU,tr|H3U2B3|H3U2B3_STAAU,tr|C8ACT4|C8ACT4_STAAU,tr|H4B2A3|H4B2A3_STAAU,tr|D6U9K…	3	2413.28	2413.27	805.431	Universal stress family protein OS=Staphylococcus aureus subsp. aureus 21235 GN=SA21235_0169 PE=4 SV=1	N/A
R.FIVGSVSESIVR.H	R.FIVGSVSESIVR.H	SA21235_0173	tr|F9KF01|F9KF01_STAAU,sp|Q7A551|Y1532_STAAN,sp|Q2YTD0|Y1569_STAAB,sp|Q6G8L7|Y1637_STAAS,sp|Q7A0N0|Y1653_STAAW,sp|Q2FG28|Y1656_STAA3,sp|Q99TF3|Y1710_STAAM,sp|Q5HF64|Y1759_STAAC,sp|Q6GFZ7|Y1788_STAAR,sp|Q2FXL6|Y1819_STAA8,tr|H1SPI2|H1SPI2_STAAU,tr|D2GH51|D2GH51_STAAU,tr|H4BRP6|H4BRP6_STAAU,tr|D2FMN9|D2FMN9_STAAU,tr|D6J1C2|D6J1C2_STAAU,tr|C5N6D3|C5N6D3_STAA3,tr|H7G2Q1|H7G2Q1_STAA5,tr|H4AUT3|H4AUT3_…	2	1291.72	1291.71	646.864	Universal stress family protein OS=Staphylococcus aureus subsp. aureus 21235 GN=SA21235_0173 PE=4 SV=1	N/A
K.VTIDNIGTLTTYIAK.-	K.VTIDNIGTLTTYIAK.-	SA21235_1000	tr|F9K938|F9K938_STAAU,sp|Q7A6H3|Y829_STAAN,sp|Q2YWW3|Y837_STAAB,sp|Q6GAV8|Y838_STAAS,sp|Q7A1B6|Y850_STAAW,sp|Q2FIA7|Y871_STAA3,sp|Q2FZT4|Y906_STAA8,sp|Q6GIC0|Y930_STAAR,sp|Q99VC2|Y968_STAAM,sp|Q5HHB6|Y973_STAAC,tr|D2GET1|D2GET1_STAAU,tr|H1SND3|H1SND3_STAAU,tr|H4BP38|H4BP38_STAAU,tr|D2FKJ2|D2FKJ2_STAAU,tr|D6IYW2|D6IYW2_STAAU,tr|C5N449|C5N449_STAA3,tr|H7G3R6|H7G3R6_STAA5,tr|H3RWJ2|H3RWJ2_STAAU,tr|…	2	1621.9	1621.89	811.954	FAH family protein OS=Staphylococcus aureus subsp. aureus 21235 GN=SA21235_1000 PE=4 SV=1	N/A
R.ILEGQDITLPELGR.E	R.ILEGQDITLPELGR.E	SA21235_1191	tr|F9KD87|F9KD87_STAAU,tr|D2GE84|D2GE84_STAAU,tr|H1SPX6|H1SPX6_STAAU,tr|H4BMW2|H4BMW2_STAAU,tr|D2FJZ0|D2FJZ0_STAAU,tr|C5N3C3|C5N3C3_STAA3,tr|D6IY87|D6IY87_STAAU,tr|H3RZA9|H3RZA9_STAAU,tr|H4AS85|H4AS85_STAAU,tr|C8L1X8|C8L1X8_STAAU,tr|C8APY7|C8APY7_STAAU,tr|H3TQG0|H3TQG0_STAAU,tr|H3U3U4|H3U3U4_STAAU,tr|C8N3X2|C8N3X2_STAAU,tr|C8A9W7|C8A9W7_STAAU,tr|H4AZK6|H4AZK6_STAAU,tr|D6UCG8|D6UCG8_STAAU,tr|H1TCI…	2	1552.86	1552.85	777.43	Putative uncharacterized protein OS=Staphylococcus aureus subsp. aureus 21235 GN=SA21235_1191 PE=4 SV=1	N/A
M.SLENQLAELKYDYVR.L	M.SLENQLAELKYDYVR.L	SA21235_2148	tr|F9K9N2|F9K9N2_STAAU,tr|D2GJM7|D2GJM7_STAAU,tr|H4BJX3|H4BJX3_STAAU,tr|H1SNN7|H1SNN7_STAAU,tr|D2FP99|D2FP99_STAAU,tr|D6J2Q1|D6J2Q1_STAAU,tr|C5MZE8|C5MZE8_STAA3,tr|H7G980|H7G980_STAA5,tr|H3RUK8|H3RUK8_STAAU,tr|H4AP50|H4AP50_STAAU,tr|C8AMS6|C8AMS6_STAAU,tr|H3TQ30|H3TQ30_STAAU,tr|C8L660|C8L660_STAAU,tr|H3U0M1|H3U0M1_STAAU,tr|C8N349|C8N349_STAAU,tr|C8A8J3|C8A8J3_STAAU,tr|H4AWI8|H4AWI8_STAAU,tr|H1TBL…	2	1839.95	1839.94	920.976	Putative uncharacterized protein OS=Staphylococcus aureus subsp. aureus 21235 GN=SA21235_2148 PE=4 SV=1	N/A
K.SSYVAPYYGQNAAPVAR.Q	K.SSYVAPYYGQNAAPVAR.Q	SA21235_2261	tr|F9KC97|F9KC97_STAAU,sp|Q7A3W5|Y2158_STAAN,sp|Q6G6V2|Y2259_STAAS,sp|Q8NV41|Y2289_STAAW,sp|Q2FEC8|Y2315_STAA3,sp|Q5HDI7|Y2365_STAAC,sp|Q99RQ9|Y2368_STAAM,sp|Q6GE63|Y2457_STAAR,sp|Q2FVQ2|Y2650_STAA8,tr|D2GJY8|D2GJY8_STAAU,tr|H4BK81|H4BK81_STAAU,tr|H1SMW1|H1SMW1_STAAU,tr|D2FPT3|D2FPT3_STAAU,tr|C5MZR3|C5MZR3_STAA3,tr|D6J319|D6J319_STAAU,tr|H7G404|H7G404_STAA5,tr|H3RUW8|H3RUW8_STAAU,tr|H4APF8|H4APF8…	2	1812.89	1812.88	907.447	Putative lipoprotein OS=Staphylococcus aureus subsp. aureus 21235 GN=SA21235_2261 PE=4 SV=1	Surface-associated
K.RVDGTFNDSLSYLDYKK.Q	K.RVDGTFNDSLSYLDYKK.Q	SA21235_2305	tr|F9KCE0|F9KCE0_STAAU,tr|H1SLR5|H1SLR5_STAAU,tr|D2GK33|D2GK33_STAAU,tr|H4BKC7|H4BKC7_STAAU,tr|D2FPX4|D2FPX4_STAAU,tr|C5MZW0|C5MZW0_STAA3,tr|D6J364|D6J364_STAAU,tr|H7G451|H7G451_STAA5,tr|H3RV14|H3RV14_STAAU,tr|H4APK3|H4APK3_STAAU,tr|C8L5Q3|C8L5Q3_STAAU,tr|H3TRZ8|H3TRZ8_STAAU,tr|C8AN81|C8AN81_STAAU,tr|C8N2P5|C8N2P5_STAAU,tr|H3U2U9|H3U2U9_STAAU,tr|C8A8Z9|C8A8Z9_STAAU,tr|H4AXG7|H4AXG7_STAAU,tr|H1TD9…	3	2020	2019.99	674.337	ABC transporter, substrate-binding protein, family 3 OS=Staphylococcus aureus subsp. aureus 21235 GN=SA21235_2305 PE=4 SV=1	Surface-associated
K.RATIPVLIVK.-	K.RATIPVLIVK.-	SA21252_0587	tr|H1SPH7|H1SPH7_STAAU,tr|D2GH47|D2GH47_STAAU,tr|H4BRP2|H4BRP2_STAAU,tr|D2FMN4|D2FMN4_STAAU,tr|C5N6C9|C5N6C9_STAA3,tr|D6J1B8|D6J1B8_STAAU,tr|H7G2P6|H7G2P6_STAA5,tr|H4AUS9|H4AUS9_STAAU,tr|H3RZI4|H3RZI4_STAAU,tr|C8ASV0|C8ASV0_STAAU,tr|C8L2M8|C8L2M8_STAAU,tr|H3TP05|H3TP05_STAAU,tr|C8N1B1|C8N1B1_STAAU,tr|H3U2B3|H3U2B3_STAAU,tr|C8ACT4|C8ACT4_STAAU,tr|H4B2A3|H4B2A3_STAAU,tr|D6U9K8|D6U9K8_STAAU,tr|H1T86…	2	1108.74	1108.73	555.374	Universal stress family protein OS=Staphylococcus aureus subsp. aureus 21252 GN=SA21252_0587 PE=4 SV=1	N/A
K.LNYHEEENSMVTDFEDLKELGK.E	K.LNYHEEENSMVTDFEDLKELGK.E	SA21264_0509	tr|H1T238|H1T238_STAAU,tr|H4BPU4|H4BPU4_STAAU,tr|D2GHJ7|D2GHJ7_STAAU,tr|D2FN42|D2FN42_STAAU,tr|D6J1R4|D6J1R4_STAAU,tr|C5N6T4|C5N6T4_STAA3,tr|H7G8S4|H7G8S4_STAA5,tr|H3RZY6|H3RZY6_STAAU,tr|H4AVM5|H4AVM5_STAAU,tr|C8L0H7|C8L0H7_STAAU,tr|H3TSE3|H3TSE3_STAAU,tr|C8AT94|C8AT94_STAAU,tr|C8N0F9|C8N0F9_STAAU,tr|H3TZG9|H3TZG9_STAAU,tr|C8AD81|C8AD81_STAAU,tr|H4B382|H4B382_STAAU,tr|D6U957|D6U957_STAAU,tr|H1TAG…	4	2639.23	2639.21	660.809	Putative uncharacterized protein OS=Staphylococcus aureus subsp. aureus 21264 GN=SA21264_0509 PE=4 SV=1	N/A
R.EKLNIVNQGLLDPEKYK.N	R.EKLNIVNQGLLDPEKYK.N	SA21264_2515	tr|H1T3Z6|H1T3Z6_STAAU,sp|Q7A4S2|Y1696_STAAN,sp|Q6G854|Y1802_STAAS,sp|Q2YU47|Y1812_STAAB,sp|Q7A0I3|Y1820_STAAW,sp|Q2FFL5|Y1861_STAA3,sp|A7X400|Y1865_STAA1,sp|Q99T01|Y1880_STAAM,sp|Q5HEP4|Y1938_STAAC,sp|Q6GFH7|Y1970_STAAR,sp|Q2FX13|Y2093_STAA8,tr|H4BNW2|H4BNW2_STAAU,tr|D2GHM6|D2GHM6_STAAU,tr|H1SRF6|H1SRF6_STAAU,tr|D2FNE1|D2FNE1_STAAU,tr|C5MYL4|C5MYL4_STAA3,tr|D6J1U2|D6J1U2_STAAU,tr|H7G7E7|H7G7E7_S…	3	2000.11	2000.09	667.705	UPF0435 protein SA21264_2515 OS=Staphylococcus aureus subsp. aureus 21264 GN=SA21264_2515 PE=3 SV=1	N/A
R.ERLSPSEVTAIADALGQLR.H	R.ERLSPSEVTAIADALGQLR.H	SA21264_2515	tr|H1T3Z6|H1T3Z6_STAAU,sp|Q7A4S2|Y1696_STAAN,sp|Q6G854|Y1802_STAAS,sp|Q2YU47|Y1812_STAAB,sp|Q7A0I3|Y1820_STAAW,sp|Q2FFL5|Y1861_STAA3,sp|A7X400|Y1865_STAA1,sp|Q99T01|Y1880_STAAM,sp|Q5HEP4|Y1938_STAAC,sp|Q6GFH7|Y1970_STAAR,sp|Q2FX13|Y2093_STAA8,tr|H4BNW2|H4BNW2_STAAU,tr|D2GHM6|D2GHM6_STAAU,tr|H1SRF6|H1SRF6_STAAU,tr|D2FNE1|D2FNE1_STAAU,tr|C5MYL4|C5MYL4_STAA3,tr|D6J1U2|D6J1U2_STAAU,tr|H7G7E7|H7G7E7_S…	3	2025.1	2025.09	676.036	UPF0435 protein SA21264_2515 OS=Staphylococcus aureus subsp. aureus 21264 GN=SA21264_2515 PE=3 SV=1	N/A
M.ADESKFDQFKGNVK.E	M.ADESKFDQFKGNVK.E	SA21283_0458	tr|H1TL97|H1TL97_STAAU,sp|Q7A593|Y1452_STAAN,sp|Q6G8U4|Y1561_STAAS,sp|Q7A0R0|Y1575_STAAW,sp|Q2FGA1|Y1582_STAA3,sp|Q99TM4|Y1625_STAAM,sp|Q5HFD7|Y1680_STAAC,sp|Q6GG78|Y1705_STAAR,sp|Q2FXV1|Y1730_STAA8,tr|D2GGX7|D2GGX7_STAAU,tr|H1SKL2|H1SKL2_STAAU,tr|H4BRF8|H4BRF8_STAAU,tr|D2FMG2|D2FMG2_STAAU,tr|C5N655|C5N655_STAA3,tr|D6J146|D6J146_STAAU,tr|H7G2H5|H7G2H5_STAA5,tr|H3RZ28|H3RZ28_STAAU,tr|H4AUM5|H4AUM5…	2	1611.8	1611.79	806.902	CsbD-like protein OS=Staphylococcus aureus subsp. aureus 21283 GN=SA21283_0458 PE=4 SV=1	Surface-associated
R.LNDVILTYVASTGK.M	R.LNDVILTYVASTGK.M	SA21283_2603	tr|H1THL2|H1THL2_STAAU,sp|Q931E9|PLS_STAAM,sp|P61598|PLS_STAAN,sp|Q2G2B2|SASG_STAA8,tr|H4BKK6|H4BKK6_STAAU,tr|H4APT2|H4APT2_STAAU,tr|H3RV92|H3RV92_STAAU,tr|C8L1I6|C8L1I6_STAAU,tr|C8N1V0|C8N1V0_STAAU,tr|H4AXW1|H4AXW1_STAAU,tr|H3XKC8|H3XKC8_STAAU,tr|E5TSJ8|E5TSJ8_STAAU,tr|C8LJ79|C8LJ79_STAAU,tr|C8LYX1|C8LYX1_STAAU,tr|H3X1M9|H3X1M9_STAAU,tr|H4DLY0|H4DLY0_STAAU,tr|H4GBK5|H4GBK5_STAAU,tr|F4FLA6|F4FLA6…	2	1492.83	1492.81	747.414	Putative surface protein (Fragment) OS=Staphylococcus aureus subsp. aureus 21283 GN=SA21283_2603 PE=4 SV=1	Surface-associated
R.KAYLESFR.K	R.KAYLESFR.K	SA21305_0237	tr|F5W9S5|F5W9S5_STAAU,sp|P60076|Y1176_STAAN,sp|P60078|Y1228_STAAW,sp|Q6G9L7|Y1281_STAAS,sp|P60074|Y1341_STAAM,sp|Q6GH65|Y1351_STAAR,sp|Q5HG78|Y1376_STAAC,tr|D2GFY3|D2GFY3_STAAU,tr|H1SN62|H1SN62_STAAU,tr|H4BQG1|H4BQG1_STAAU,tr|D2FLM2|D2FLM2_STAAU,tr|C5N597|C5N597_STAA3,tr|D6J007|D6J007_STAAU,tr|H7G5X7|H7G5X7_STAA5,tr|H3RXP2|H3RXP2_STAAU,tr|H4AVZ5|H4AVZ5_STAAU,tr|C8L3U8|C8L3U8_STAAU,tr|C8ARN4|C8AR…	2	1012.54	1012.53	507.274	UPF0291 protein SA21305_0237 OS=Staphylococcus aureus subsp. aureus 21305 GN=SA21305_0237 PE=3 SV=1	N/A
K.ETVGNVTDNKNLENEGK.E	K.ETVGNVTDNKNLENEGK.E	SA21305_1551	tr|F5W357|F5W357_STAAU,sp|Q7A6L9|Y772_STAAN,sp|Q6GB15|Y782_STAAS,sp|Q7A1E3|Y793_STAAW,sp|Q2FIG2|Y816_STAA3,sp|Q99VG5|Y840_STAAM,sp|Q2FZY9|Y845_STAA8,sp|Q6GIH6|Y874_STAAR,sp|Q5HHH4|Y912_STAAC,tr|H1SQK2|H1SQK2_STAAU,tr|D2GEM5|D2GEM5_STAAU,tr|H4BN99|H4BN99_STAAU,tr|D2FKD4|D2FKD4_STAAU,tr|D6IYQ5|D6IYQ5_STAAU,tr|C5N3S2|C5N3S2_STAA3,tr|H7G3X4|H7G3X4_STAA5,tr|H3RWD5|H3RWD5_STAAU,tr|H4AT87|H4AT87_STAAU,t…	2	1859.9	1859.89	930.95	CsbD-like protein OS=Staphylococcus aureus subsp. aureus 21305 GN=SA21305_1551 PE=4 SV=1	Surface-associated
K.NKPEGQNIFDALSQYEVK.R	K.NKPEGQNIFDALSQYEVK.R	SA21305_1726	tr|F5W6D8|F5W6D8_STAAU,tr|H1SPF0|H1SPF0_STAAU,tr|H4BRL5|H4BRL5_STAAU,tr|D2FMK6|D2FMK6_STAAU,tr|C5N6A2|C5N6A2_STAA3,tr|H7G2L8|H7G2L8_STAA5,tr|H4AUQ2|H4AUQ2_STAAU,tr|H3RZ72|H3RZ72_STAAU,tr|C8L330|C8L330_STAAU,tr|C8N184|C8N184_STAAU,tr|H3TYM5|H3TYM5_STAAU,tr|H4B2R9|H4B2R9_STAAU,tr|H1T841|H1T841_STAAU,tr|D6U9N5|D6U9N5_STAAU,tr|H3XJD7|H3XJD7_STAAU,tr|E5TSY8|E5TSY8_STAAU,tr|C8LHL2|C8LHL2_STAAU,tr|F0DCI…	3	2079.04	2079.03	694.016	MutT\NUDIX family protein OS=Staphylococcus aureus subsp. aureus 21305 GN=SA21305_1726 PE=4 SV=1	Surface-associated
K.NANEEELTDIYDFVQSR.E	K.NANEEELTDIYDFVQSR.E	SA21305_2580	tr|F5W7W2|F5W7W2_STAAU,sp|Q7A4S2|Y1696_STAAN,sp|Q6G854|Y1802_STAAS,sp|Q7A0I3|Y1820_STAAW,sp|Q2FFL5|Y1861_STAA3,sp|A7X400|Y1865_STAA1,sp|Q99T01|Y1880_STAAM,sp|Q5HEP4|Y1938_STAAC,sp|Q6GFH7|Y1970_STAAR,sp|Q2FX13|Y2093_STAA8,tr|H4BNW2|H4BNW2_STAAU,tr|D2GHM6|D2GHM6_STAAU,tr|D2FNE1|D2FNE1_STAAU,tr|C5MYL4|C5MYL4_STAA3,tr|D6J1U2|D6J1U2_STAAU,tr|H7G7E7|H7G7E7_STAA5,tr|H4AVQ3|H4AVQ3_STAAU,tr|H3S013|H3S013_…	2	2041.94	2041.92	1021.97	Putative uncharacterized protein OS=Staphylococcus aureus subsp. aureus 21305 GN=SA21305_2580 PE=4 SV=1	N/A
R.VIIDTEDHEYIIYTQNDQK.V	R.VIIDTEDHEYIIYTQNDQK.V	SA21333_0424	tr|H1TQU9|H1TQU9_STAAU,sp|Q99S93|Y197A_STAAN,sp|Q2YYH2|Y2054_STAAB,sp|Q6G7E1|Y2074_STAAS,sp|Q7A098|Y2099_STAAW,sp|Q2FEV9|Y2132_STAA3,sp|Q5HE32|Y2163_STAAC,sp|Q931G8|Y2173_STAAM,sp|Q6GEQ6|Y2264_STAAR,sp|Q2FW79|Y2425_STAA8,tr|D2GJE7|D2GJE7_STAAU,tr|H4BJN6|H4BJN6_STAAU,tr|H1SJA8|H1SJA8_STAAU,tr|D2FPF2|D2FPF2_STAAU,tr|D6J2H1|D6J2H1_STAAU,tr|C5MZE5|C5MZE5_STAA3,tr|H7G962|H7G962_STAA5,tr|H4ANW1|H4ANW1_…	3	2336.13	2336.12	779.713	Putative uncharacterized protein OS=Staphylococcus aureus subsp. aureus 21333 GN=SA21333_0424 PE=4 SV=1	N/A
K.IKDEVLYWK.D	K.IKDEVLYWK.D	SA21333_1405	tr|H1TNS9|H1TNS9_STAAU,tr|H4BNW0|H4BNW0_STAAU,tr|H1SRF8|H1SRF8_STAAU,tr|D2GHM8|D2GHM8_STAAU,tr|D2FNE3|D2FNE3_STAAU,tr|D6J1U4|D6J1U4_STAAU,tr|C5MYL6|C5MYL6_STAA3,tr|H7G7E9|H7G7E9_STAA5,tr|H4AVQ5|H4AVQ5_STAAU,tr|H3S015|H3S015_STAAU,tr|C8ATK2|C8ATK2_STAAU,tr|C8L099|C8L099_STAAU,tr|H3TNU3|H3TNU3_STAAU,tr|C8N0D5|C8N0D5_STAAU,tr|H3U2J1|H3U2J1_STAAU,tr|C8ADB0|C8ADB0_STAAU,tr|H4B3B1|H4B3B1_STAAU,tr|H1TB9…	2	1192.66	1192.65	597.332	Putative uncharacterized protein OS=Staphylococcus aureus subsp. aureus 21333 GN=SA21333_1405 PE=4 SV=1	N/A
K.GNVKETVGNVTDNK.N	K.GNVKETVGNVTDNK.N	SA2981_0795	tr|D3EUT3|D3EUT3_STAA4,sp|Q7A593|Y1452_STAAN,sp|Q6G8U4|Y1561_STAAS,sp|Q7A0R0|Y1575_STAAW,sp|Q2FGA1|Y1582_STAA3,sp|Q99TM4|Y1625_STAAM,sp|Q5HFD7|Y1680_STAAC,sp|Q6GG78|Y1705_STAAR,sp|Q2FXV1|Y1730_STAA8,sp|Q7A6L9|Y772_STAAN,sp|Q6GB15|Y782_STAAS,sp|Q7A1E3|Y793_STAAW,sp|Q2FIG2|Y816_STAA3,sp|Q99VG5|Y840_STAAM,sp|Q2FZY9|Y845_STAA8,sp|Q6GIH6|Y874_STAAR,sp|Q5HHH4|Y912_STAAC,tr|D2GGX7|D2GGX7_STAAU,tr|H1SQK2…	3	1473.76	1473.74	492.255	Putative uncharacterized protein OS=Staphylococcus aureus (strain 04-02981) GN=SA2981_0795 PE=4 SV=1	N/A
K.LISELEEYIKN.-	K.LISELEEYIKN.-	SACG_00120	tr|C8A8M8|C8A8M8_STAAU,sp|Q2FEJ8|SARR_STAA3,sp|Q9F0R1|SARR_STAA8,sp|Q2YYV0|SARR_STAAB,sp|Q5HDR3|SARR_STAAC,sp|Q7A2M3|SARR_STAAM,sp|Q7A425|SARR_STAAN,sp|Q6GED9|SARR_STAAR,sp|Q6G727|SARR_STAAS,sp|Q7A064|SARR_STAAW,tr|D2GJR2|D2GJR2_STAAU,tr|H1SLL0|H1SLL0_STAAU,tr|H4BK08|H4BK08_STAAU,tr|D2FPD7|D2FPD7_STAAU,tr|C5MZI4|C5MZI4_STAA3,tr|D6J2T7|D6J2T7_STAAU,tr|H7G7T8|H7G7T8_STAA5,tr|H4AP84|H4AP84_STAAU,tr|…	2	1349.71	1349.71	675.861	Staphylococcal accessory regulator family protein OS=Staphylococcus aureus subsp. aureus 68-397 GN=SACG_00120 PE=4 SV=1	Surface-associated
K.SYQDVHQSVSDALIQAQK.A	K.SYQDVHQSVSDALIQAQK.A	SACG_01111	tr|C8AB58|C8AB58_STAAU,tr|H4BPT3|H4BPT3_STAAU,tr|H1SL36|H1SL36_STAAU,tr|D2GFF4|D2GFF4_STAAU,tr|D2FL65|D2FL65_STAAU,tr|C5N4T4|C5N4T4_STAA3,tr|D6IZI6|D6IZI6_STAAU,tr|H7G342|H7G342_STAA5,tr|H4ATL8|H4ATL8_STAAU,tr|H3RX65|H3RX65_STAAU,tr|H3TPV2|H3TPV2_STAAU,tr|C8AR76|C8AR76_STAAU,tr|C8L498|C8L498_STAAU,tr|H3TXF0|H3TXF0_STAAU,tr|C8N623|C8N623_STAAU,tr|H4B125|H4B125_STAAU,tr|H1TDQ3|H1TDQ3_STAAU,tr|D6UB8…	2	2016	2015.99	1009	Putative uncharacterized protein OS=Staphylococcus aureus subsp. aureus 68-397 GN=SACG_01111 PE=4 SV=1	N/A
K.IYSNKNNELITTQPADFEK.N	K.IYSNKNNELITTQPADFEK.N	SACG_01624	tr|C8AA09|C8AA09_STAAU,sp|Q2FIS2|LTAS_STAA3,sp|Q2G093|LTAS_STAA8,sp|Q2YSL2|LTAS_STAAB,sp|Q5HHV4|LTAS_STAAC,sp|Q99VQ4|LTAS_STAAM,sp|Q7A6U1|LTAS_STAAN,sp|Q6GIS3|LTAS_STAAR,sp|Q6GBB1|LTAS_STAAS,sp|Q7A1I3|LTAS_STAAW,tr|D2GEC5|D2GEC5_STAAU,tr|H1SPT6|H1SPT6_STAAU,tr|H4BN01|H4BN01_STAAU,tr|D2FK31|D2FK31_STAAU,tr|C5N3G5|C5N3G5_STAA3,tr|D6IYC8|D6IYC8_STAAU,tr|H7G564|H7G564_STAA5,tr|H3RZE8|H3RZE8_STAAU,tr|…	3	2224.11	2224.1	742.374	Sulfatase OS=Staphylococcus aureus subsp. aureus 68-397 GN=SACG_01624 PE=4 SV=1	Surface-associated
K.EKATDFIDK.V	K.EKATDFIDK.V	SACG_02115	tr|C8AAD1|C8AAD1_STAAU,sp|Q2YWN8|Y772_STAAB,sp|Q7A6L9|Y772_STAAN,sp|Q6GB15|Y782_STAAS,sp|Q7A1E3|Y793_STAAW,sp|Q2FIG2|Y816_STAA3,sp|Q99VG5|Y840_STAAM,sp|Q2FZY9|Y845_STAA8,sp|Q6GIH6|Y874_STAAR,sp|Q5HHH4|Y912_STAAC,tr|H1SQK2|H1SQK2_STAAU,tr|D2GEM5|D2GEM5_STAAU,tr|H4BN99|H4BN99_STAAU,tr|D2FKD4|D2FKD4_STAAU,tr|D6IYQ5|D6IYQ5_STAAU,tr|C5N3S2|C5N3S2_STAA3,tr|H7G3X4|H7G3X4_STAA5,tr|H3RWD5|H3RWD5_STAAU,tr|…	2	1065.54	1065.53	533.774	Putative uncharacterized protein OS=Staphylococcus aureus subsp. aureus 68-397 GN=SACG_02115 PE=4 SV=1	N/A
K.LNIVNQGLLDPEK.Y	K.LNIVNQGLLDPEK.Y	SACG_02321	tr|C8ADA8|C8ADA8_STAAU,sp|Q7A4S2|Y1696_STAAN,sp|Q6G854|Y1802_STAAS,sp|Q2YU47|Y1812_STAAB,sp|Q7A0I3|Y1820_STAAW,sp|Q2FFL5|Y1861_STAA3,sp|A7X400|Y1865_STAA1,sp|Q99T01|Y1880_STAAM,sp|Q5HEP4|Y1938_STAAC,sp|Q6GFH7|Y1970_STAAR,sp|Q2FX13|Y2093_STAA8,tr|H4BNW2|H4BNW2_STAAU,tr|D2GHM6|D2GHM6_STAAU,tr|H1SRF6|H1SRF6_STAAU,tr|D2FNE1|D2FNE1_STAAU,tr|C5MYL4|C5MYL4_STAA3,tr|D6J1U2|D6J1U2_STAAU,tr|H7G7E7|H7G7E7_S…	2	1451.81	1451.8	726.907	UPF0435 protein SACG_02321 OS=Staphylococcus aureus subsp. aureus 68-397 GN=SACG_02321 PE=3 SV=1	N/A
R.FYNLSEIAR.Q	R.FYNLSEIAR.Q	SACG_02334	tr|C8ADC1|C8ADC1_STAAU,sp|Q2FFK2|FTN_STAA3,sp|Q2FWZ8|FTN_STAA8,sp|Q2YU34|FTN_STAAB,sp|Q5HEN0|FTN_STAAC,sp|Q99SZ3|FTN_STAAM,sp|Q7A4R2|FTN_STAAN,sp|Q6GFG4|FTN_STAAR,sp|Q6G840|FTN_STAAS,sp|Q7A0H5|FTN_STAAW,tr|D2GHP0|D2GHP0_STAAU,tr|H1SRH0|H1SRH0_STAAU,tr|H4BNU9|H4BNU9_STAAU,tr|D2FNF6|D2FNF6_STAAU,tr|C5MYM5|C5MYM5_STAA3,tr|D6J1V5|D6J1V5_STAAU,tr|H7G7G1|H7G7G1_STAA5,tr|H3S026|H3S026_STAAU,tr|H4AVR6|H4…	2	1111.57	1111.57	556.79	Ferritin OS=Staphylococcus aureus subsp. aureus 68-397 GN=SACG_02334 PE=4 SV=1	Surface-associated
R.KDFYQLLK.N	R.KDFYQLLK.N	SACIG1096_0297	tr|H4HBC4|H4HBC4_STAAU,tr|H4BKH0|H4BKH0_STAAU,tr|D6J3A7|D6J3A7_STAAU,tr|C5N008|C5N008_STAA3,tr|H4APP5|H4APP5_STAAU,tr|H3RV57|H3RV57_STAAU,tr|C8ANC4|C8ANC4_STAAU,tr|C8L5K8|C8L5K8_STAAU,tr|C8N2T8|C8N2T8_STAAU,tr|H3U2Z2|H3U2Z2_STAAU,tr|C8A941|C8A941_STAAU,tr|H4AXS4|H4AXS4_STAAU,tr|D6UFK8|D6UFK8_STAAU,tr|H1TD25|H1TD25_STAAU,tr|E5TSP4|E5TSP4_STAAU,tr|C8LNC2|C8LNC2_STAAU,tr|F9KCI5|F9KCI5_STAAU,tr|C8AF0…	2	1053.59	1053.59	527.8	Prevent-host-death family protein OS=Staphylococcus aureus subsp. aureus CIG1096 GN=SACIG1096_0297 PE=4 SV=1	Surface-associated
R.SLAHNIDPIFQIGK.G	R.SLAHNIDPIFQIGK.G	SACIG1096_2182	tr|H4HGS3|H4HGS3_STAAU,tr|H1SKI3|H1SKI3_STAAU,tr|D2GGU9|D2GGU9_STAAU,tr|H4BRC7|H4BRC7_STAAU,tr|D2FMD4|D2FMD4_STAAU,tr|C5N621|C5N621_STAA3,tr|D6J116|D6J116_STAAU,tr|H7G2E6|H7G2E6_STAA5,tr|H4AUJ5|H4AUJ5_STAAU,tr|H3RYZ9|H3RYZ9_STAAU,tr|C8ASK0|C8ASK0_STAAU,tr|C8L114|C8L114_STAAU,tr|H3TUE1|H3TUE1_STAAU,tr|C8N042|C8N042_STAAU,tr|H3U291|H3U291_STAAU,tr|C8ACI4|C8ACI4_STAAU,tr|H4B282|H4B282_STAAU,tr|D6U9W…	3	1551.85	1551.84	518.288	Putative uncharacterized protein OS=Staphylococcus aureus subsp. aureus CIG1096 GN=SACIG1096_2182 PE=4 SV=1	N/A
K.TMKFDYEELPTQDVR.D	K.TMKFDYEELPTQDVR.D	SACIG1096_2206	tr|H4HDH0|H4HDH0_STAAU,sp|P60359|Y1445_STAAN,sp|Q2YT61|Y1488_STAAB,sp|A6QHF8|Y1518_STAAE,sp|Q6G8V2|Y1553_STAAS,sp|P60360|Y1567_STAAW,sp|Q2FGA9|Y1574_STAA3,sp|A7X327|Y1604_STAA1,sp|P60358|Y1617_STAAM,sp|A8Z4F5|Y1617_STAAT,sp|Q5HFE5|Y1672_STAAC,sp|A5ITE2|Y1674_STAA9,sp|Q6GG86|Y1696_STAAR,sp|A6U286|Y1708_STAA2,sp|Q2FXW0|Y1721_STAA8,tr|H4BRF0|H4BRF0_STAAU,tr|D2GGX0|D2GGX0_STAAU,tr|H1SKK4|H1SKK4_STAAU…	2	1870.89	1870.88	936.446	Putative uncharacterized protein OS=Staphylococcus aureus subsp. aureus CIG1096 GN=SACIG1096_2206 PE=4 SV=1	N/A
-.M[147.04]TGLAEAIANTVQAAQQHDSVK.L	-.M[147.04]TGLAEAIANTVQAAQQHDSVK.L	SACIG1150_1670	tr|H4B107|H4B107_STAAU,tr|H1SL54|H1SL54_STAAU,tr|H4BPR4|H4BPR4_STAAU,tr|C5N4R6|C5N4R6_STAA3,tr|H7G360|H7G360_STAA5,tr|H3RX47|H3RX47_STAAU,tr|H4ATK0|H4ATK0_STAAU,tr|C8L4B6|C8L4B6_STAAU,tr|C8N641|C8N641_STAAU,tr|H3TXG9|H3TXG9_STAAU,tr|H1TDS1|H1TDS1_STAAU,tr|D6UBA5|D6UBA5_STAAU,tr|H3XIE0|H3XIE0_STAAU,tr|E5TRL9|E5TRL9_STAAU,tr|C8LKP1|C8LKP1_STAAU,tr|F0DE69|F0DE69_STAAU,tr|H4HN25|H4HN25_STAAU,tr|F9KA7…	3	2298.15	2298.13	767.05	Hemolytic family protein OS=Staphylococcus aureus subsp. aureus CIG1150 GN=SACIG1150_1670 PE=4 SV=1	Surface-associated
K.IGESIKDVLTK.Y	K.IGESIKDVLTK.Y	SACIG1233_1226	tr|H4DXM1|H4DXM1_STAAU,tr|H4BMP8|H4BMP8_STAAU,tr|D2GDZ1|D2GDZ1_STAAU,tr|H1SR77|H1SR77_STAAU,tr|D2FJS6|D2FJS6_STAAU,tr|C5N359|C5N359_STAA3,tr|D6IY21|D6IY21_STAAU,tr|H7G7Q5|H7G7Q5_STAA5,tr|H3RYW4|H3RYW4_STAAU,tr|H4AS20|H4AS20_STAAU,tr|H3TVC9|H3TVC9_STAAU,tr|C8APS4|C8APS4_STAAU,tr|C8L5E2|C8L5E2_STAAU,tr|H3U407|H3U407_STAAU,tr|C8MYR6|C8MYR6_STAAU,tr|C8A9Q4|C8A9Q4_STAAU,tr|H4AZE1|H4AZE1_STAAU,tr|H1T74…	2	1201.7	1201.69	601.853	Putative exported protein OS=Staphylococcus aureus subsp. aureus CIG1233 GN=SACIG1233_1226 PE=4 SV=1	Surface-associated
K.NSGVPYQTVQDLR.N	K.NSGVPYQTVQDLR.N	SACIG1233_1728	tr|H4DZ20|H4DZ20_STAAU,tr|H4BPQ3|H4BPQ3_STAAU,tr|D2GFC5|D2GFC5_STAAU,tr|D2FL36|D2FL36_STAAU,tr|C5N4Q2|C5N4Q2_STAA3,tr|D6IZF8|D6IZF8_STAAU,tr|H7G371|H7G371_STAA5,tr|H3RX36|H3RX36_STAAU,tr|H4ATJ0|H4ATJ0_STAAU,tr|C8AR48|C8AR48_STAAU,tr|H3TNV0|H3TNV0_STAAU,tr|C8L4C8|C8L4C8_STAAU,tr|C8N652|C8N652_STAAU,tr|H3TXH9|H3TXH9_STAAU,tr|C8AB30|C8AB30_STAAU,tr|H4B0Z7|H4B0Z7_STAAU,tr|H1TDT2|H1TDT2_STAAU,tr|D6UBB…	2	1475.75	1475.74	738.876	Putative uncharacterized protein OS=Staphylococcus aureus subsp. aureus CIG1233 GN=SACIG1233_1728 PE=4 SV=1	N/A
K.TIDDSTSDSNNIIDFIYK.N	K.TIDDSTSDSNNIIDFIYK.N	SACIG149_0477	tr|H4CR55|H4CR55_STAAU,sp|Q2G222|Y2979_STAA8,tr|H1SMD9|H1SMD9_STAAU,tr|H4BL03|H4BL03_STAAU,tr|D2GKQ2|D2GKQ2_STAAU,tr|D2FQL2|D2FQL2_STAAU,tr|D6J4T7|D6J4T7_STAAU,tr|C5N0K4|C5N0K4_STAA3,tr|H7G6U3|H7G6U3_STAA5,tr|H3RTF3|H3RTF3_STAAU,tr|H4AQ80|H4AQ80_STAAU,tr|H3TSN3|H3TSN3_STAAU,tr|C8L364|C8L364_STAAU,tr|C8ANV3|C8ANV3_STAAU,tr|C8MZJ1|C8MZJ1_STAAU,tr|H3TY80|H3TY80_STAAU,tr|C8A702|C8A702_STAAU,tr|H4AX53…	2	2059.97	2059.96	1030.99	Mannosyl-glycoendo-beta-N-acetylglucosaminidase family protein OS=Staphylococcus aureus subsp. aureus CIG149 GN=SACIG149_0477 PE=4 SV=1	Surface-associated
R.ALSLDDTNGFVK.L	R.ALSLDDTNGFVK.L	SACIG149_1680	tr|H4CUI3|H4CUI3_STAAU,sp|Q5HGY8|DLDH_STAAC,sp|P0A0E6|DLDH_STAAM,sp|P99084|DLDH_STAAN,sp|Q6GHY9|DLDH_STAAR,sp|Q6GAB8|DLDH_STAAS,sp|P0A0E8|DLDH_STAAU,sp|P0A0E7|DLDH_STAAW,tr|D2GF60|D2GF60_STAAU,tr|H1SLC7|H1SLC7_STAAU,tr|H4BPG3|H4BPG3_STAAU,tr|D2FKW9|D2FKW9_STAAU,tr|D6IZ91|D6IZ91_STAAU,tr|C5N4I0|C5N4I0_STAA3,tr|H7G3D7|H7G3D7_STAA5,tr|H3RWX0|H3RWX0_STAAU,tr|H4AT22|H4AT22_STAAU,tr|C8AQY1|C8AQY1_STAAU…	2	1278.66	1278.65	640.33	Dihydrolipoyl dehydrogenase OS=Staphylococcus aureus subsp. aureus CIG149 GN=SACIG149_1680 PE=4 SV=1	Surface-associated
R.ESLNLDTSALVR.Q	R.ESLNLDTSALVR.Q	SACIG1605_0093	tr|H3S1R4|H3S1R4_STAAU,tr|D2GJM7|D2GJM7_STAAU,tr|H4BJX3|H4BJX3_STAAU,tr|H1SNN7|H1SNN7_STAAU,tr|D2FP99|D2FP99_STAAU,tr|D6J2Q1|D6J2Q1_STAAU,tr|C5MZE8|C5MZE8_STAA3,tr|H7G980|H7G980_STAA5,tr|H3RUK8|H3RUK8_STAAU,tr|H4AP50|H4AP50_STAAU,tr|C8AMS6|C8AMS6_STAAU,tr|H3TQ30|H3TQ30_STAAU,tr|C8L660|C8L660_STAAU,tr|H3U0M1|H3U0M1_STAAU,tr|C8N349|C8N349_STAAU,tr|C8A8J3|C8A8J3_STAAU,tr|H4AWI8|H4AWI8_STAAU,tr|H1TBL…	2	1316.7	1316.69	659.354	Putative uncharacterized protein OS=Staphylococcus aureus subsp. aureus CIG1605 GN=SACIG1605_0093 PE=4 SV=1	N/A
R.VINHYGSLIPLTPLDNSLLR.K	R.VINHYGSLIPLTPLDNSLLR.K	SACIG1770_1561	tr|H4CFJ7|H4CFJ7_STAAU,sp|P52078|Y997_STAA8,tr|H3RWT1|H3RWT1_STAAU,tr|H3XHL5|H3XHL5_STAAU,tr|F9KLH3|F9KLH3_STAAU,tr|H4GE29|H4GE29_STAAU,tr|F4FJM7|F4FJM7_STAAU,tr|H0AXN4|H0AXN4_STAAU,tr|C8KNT0|C8KNT0_STAAU,tr|D4U2R8|D4U2R8_STAAU,tr|H0D179|H0D179_STAAU,tr|H4E655|H4E655_STAAU,tr|E7MT73|E7MT73_STAAU,tr|H3ZXH3|H3ZXH3_STAAU,tr|H3XF78|H3XF78_STAAU,tr|H1THY9|H1THY9_STAAU,tr|H0CLA1|H0CLA1_STAAU,tr|C5PXX6|…	3	2234.26	2234.24	745.755	Cell envelope-related function transcriptional attenuator common domain protein OS=Staphylococcus aureus subsp. aureus CIG1770 GN=SACIG1770_1561 PE=4 SV=1	Surface-associated
R.TGLYIIDSQLLK.G	R.TGLYIIDSQLLK.G	SACIG1770_2412	tr|H4CG83|H4CG83_STAAU,tr|H1SR40|H1SR40_STAAU,tr|H4BQ10|H4BQ10_STAAU,tr|D2GHD0|D2GHD0_STAAU,tr|D2FMW3|D2FMW3_STAAU,tr|C5N6L1|C5N6L1_STAA3,tr|D6J1J5|D6J1J5_STAAU,tr|H7G2X6|H7G2X6_STAA5,tr|H4AV07|H4AV07_STAAU,tr|H3RZR9|H3RZR9_STAAU,tr|C8L2V5|C8L2V5_STAAU,tr|C8AT27|C8AT27_STAAU,tr|H3TP90|H3TP90_STAAU,tr|H3U0W5|H3U0W5_STAAU,tr|C8N1I8|C8N1I8_STAAU,tr|C8AD12|C8AD12_STAAU,tr|H4B2I4|H4B2I4_STAAU,tr|H1T7E…	2	1362.78	1362.78	682.395	Putative exported protein OS=Staphylococcus aureus subsp. aureus CIG1770 GN=SACIG1770_2412 PE=4 SV=1	Surface-associated
K.LYINAYR.L	K.LYINAYR.L	SACIG290_1789	tr|H4HNE2|H4HNE2_STAAU,tr|H4BQA7|H4BQA7_STAAU,tr|H1SKU0|H1SKU0_STAAU,tr|D2GFQ1|D2GFQ1_STAAU,tr|D2FLG6|D2FLG6_STAAU,tr|D6IZU5|D6IZU5_STAAU,tr|C5N529|C5N529_STAA3,tr|H7G770|H7G770_STAA5,tr|H3RXG4|H3RXG4_STAAU,tr|H4ATW4|H4ATW4_STAAU,tr|H3TVK3|H3TVK3_STAAU,tr|C8ARH1|C8ARH1_STAAU,tr|C8L402|C8L402_STAAU,tr|H3U161|H3U161_STAAU,tr|C8N5S8|C8N5S8_STAAU,tr|C8ABF4|C8ABF4_STAAU,tr|H4B1C2|H4B1C2_STAAU,tr|H1TDF…	2	911.493	911.486	456.75	Putative uncharacterized protein OS=Staphylococcus aureus subsp. aureus CIG290 GN=SACIG290_1789 PE=4 SV=1	N/A
-.MNEQQTIEQIK.A	-.MNEQQTIEQIK.A	SACIG290_2509	tr|H4HQB9|H4HQB9_STAAU,tr|D2GHM2|D2GHM2_STAAU,tr|H1SRF2|H1SRF2_STAAU,tr|H4BNW6|H4BNW6_STAAU,tr|D2FN67|D2FN67_STAAU,tr|C5MYK7|C5MYK7_STAA3,tr|D6J1T8|D6J1T8_STAAU,tr|H7G7E3|H7G7E3_STAA5,tr|H3S009|H3S009_STAAU,tr|H4AVP9|H4AVP9_STAAU,tr|C8ATJ6|C8ATJ6_STAAU,tr|C8L093|C8L093_STAAU,tr|H3TW01|H3TW01_STAAU,tr|H3U2I5|H3U2I5_STAAU,tr|C8MYU7|C8MYU7_STAAU,tr|C8ADA4|C8ADA4_STAAU,tr|H4B3A5|H4B3A5_STAAU,tr|H1TB8…	2	1360.68	1360.67	681.34	Putative uncharacterized protein OS=Staphylococcus aureus subsp. aureus CIG290 GN=SACIG290_2509 PE=4 SV=1	N/A
R.EKLNIVNQGLLDPEK.Y	R.EKLNIVNQGLLDPEK.Y	SACIG290_2513	tr|H4HQC3|H4HQC3_STAAU,sp|Q7A4S2|Y1696_STAAN,sp|Q6G854|Y1802_STAAS,sp|Q2YU47|Y1812_STAAB,sp|Q7A0I3|Y1820_STAAW,sp|Q2FFL5|Y1861_STAA3,sp|A7X400|Y1865_STAA1,sp|Q99T01|Y1880_STAAM,sp|Q5HEP4|Y1938_STAAC,sp|Q6GFH7|Y1970_STAAR,sp|Q2FX13|Y2093_STAA8,tr|H4BNW2|H4BNW2_STAAU,tr|D2GHM6|D2GHM6_STAAU,tr|H1SRF6|H1SRF6_STAAU,tr|D2FNE1|D2FNE1_STAAU,tr|C5MYL4|C5MYL4_STAA3,tr|D6J1U2|D6J1U2_STAAU,tr|H7G7E7|H7G7E7_S…	3	1708.94	1708.94	570.653	Putative uncharacterized protein OS=Staphylococcus aureus subsp. aureus CIG290 GN=SACIG290_2513 PE=4 SV=1	N/A
K.LNIVNQGLLDPEKYK.N	K.LNIVNQGLLDPEKYK.N	SACIG290_2513	tr|H4HQC3|H4HQC3_STAAU,sp|Q7A4S2|Y1696_STAAN,sp|Q6G854|Y1802_STAAS,sp|Q2YU47|Y1812_STAAB,sp|Q7A0I3|Y1820_STAAW,sp|Q2FFL5|Y1861_STAA3,sp|A7X400|Y1865_STAA1,sp|Q99T01|Y1880_STAAM,sp|Q5HEP4|Y1938_STAAC,sp|Q6GFH7|Y1970_STAAR,sp|Q2FX13|Y2093_STAA8,tr|H4BNW2|H4BNW2_STAAU,tr|D2GHM6|D2GHM6_STAAU,tr|H1SRF6|H1SRF6_STAAU,tr|D2FNE1|D2FNE1_STAAU,tr|C5MYL4|C5MYL4_STAA3,tr|D6J1U2|D6J1U2_STAAU,tr|H7G7E7|H7G7E7_S…	2	1742.97	1742.96	872.486	Putative uncharacterized protein OS=Staphylococcus aureus subsp. aureus CIG290 GN=SACIG290_2513 PE=4 SV=1	N/A
K.APFEIKDGDLDSVIEQVR.A	K.APFEIKDGDLDSVIEQVR.A	SACIG547_1642	tr|H4D2T7|H4D2T7_STAAU,sp|Q5HH71|Y1020_STAAC,sp|A6QFM5|Y885_STAAE,sp|Q2FI62|Y916_STAA3,sp|Q2FZP9|Y951_STAA8,sp|A8Z0B9|Y973_STAAT,tr|H3RWP0|H3RWP0_STAAU,tr|H0CUI8|H0CUI8_STAAU,tr|H4GE73|H4GE73_STAAU,tr|F4FJA8|F4FJA8_STAAU,tr|H0AWZ7|H0AWZ7_STAAU,tr|C8KMH5|C8KMH5_STAAU,tr|D4U2M4|D4U2M4_STAAU,tr|H0D1B9|H0D1B9_STAAU,tr|H4E5T0|H4E5T0_STAAU,tr|E7MTB4|E7MTB4_STAAU,tr|H3ZS64|H3ZS64_STAAU,tr|H3XFQ3|H3XFQ3_…	3	2030.05	2030.03	677.685	Putative uncharacterized protein OS=Staphylococcus aureus subsp. aureus CIG547 GN=SACIG547_1642 PE=4 SV=1	N/A
K.SLDTPIKIDL.-	K.SLDTPIKIDL.-	SACIGC340D_0217	tr|H4D5X8|H4D5X8_STAAU,tr|D2GK00|D2GK00_STAAU,tr|H4BK94|H4BK94_STAAU,tr|D2FPU6|D2FPU6_STAAU,tr|C5MZS6|C5MZS6_STAA3,tr|D6J331|D6J331_STAAU,tr|H7G419|H7G419_STAA5,tr|H3RUY1|H3RUY1_STAAU,tr|H4APH1|H4APH1_STAAU,tr|C8AN49|C8AN49_STAAU,tr|C8L5T5|C8L5T5_STAAU,tr|H3TSX7|H3TSX7_STAAU,tr|C8N2L3|C8N2L3_STAAU,tr|H3U2R5|H3U2R5_STAAU,tr|C8A8W7|C8A8W7_STAAU,tr|H4AXD5|H4AXD5_STAAU,tr|D6UFT6|D6UFT6_STAAU,tr|H1TCM…	2	1113.64	1113.63	557.821	Pyridoxamine 5'-phosphate oxidase family protein OS=Staphylococcus aureus subsp. aureus CIGC340D GN=SACIGC340D_0217 PE=4 SV=1	Cytoplasm
K.DLELSPINDKNDFLDQR.V	K.DLELSPINDKNDFLDQR.V	SACIGC340D_1413	tr|H4D958|H4D958_STAAU,sp|P52078|Y997_STAA8,tr|H1SQ48|H1SQ48_STAAU,tr|D2GF21|D2GF21_STAAU,tr|H4BPC3|H4BPC3_STAAU,tr|D2FKT0|D2FKT0_STAAU,tr|C5N4D7|C5N4D7_STAA3,tr|D6IZ52|D6IZ52_STAAU,tr|H7G3H8|H7G3H8_STAA5,tr|H4ASY2|H4ASY2_STAAU,tr|H3RWT1|H3RWT1_STAAU,tr|H3TU11|H3TU11_STAAU,tr|C8AQU2|C8AQU2_STAAU,tr|C8L523|C8L523_STAAU,tr|H3TXS7|H3TXS7_STAAU,tr|C8N4I3|C8N4I3_STAAU,tr|C8AAS6|C8AAS6_STAAU,tr|H4B0T4|…	3	2031	2030.99	678.004	Cell envelope-related function transcriptional attenuator common domain protein OS=Staphylococcus aureus subsp. aureus CIGC340D GN=SACIGC340D_1413 PE=4 SV=1	Surface-associated
M.AIVDVVVIPVGTEGPSVSK.Y	M.AIVDVVVIPVGTEGPSVSK.Y	SACIGC340D_1908	tr|H4DAK2|H4DAK2_STAAU,tr|H1SKD5|H1SKD5_STAAU,tr|D2GGQ1|D2GGQ1_STAAU,tr|H4BR80|H4BR80_STAAU,tr|D2FM85|D2FM85_STAAU,tr|D6J0W8|D6J0W8_STAAU,tr|C5N5X2|C5N5X2_STAA3,tr|H7G296|H7G296_STAA5,tr|H4AUE7|H4AUE7_STAAU,tr|H3RYM1|H3RYM1_STAAU,tr|C8ASF2|C8ASF2_STAAU,tr|C8L0W5|C8L0W5_STAAU,tr|H3TU93|H3TU93_STAAU,tr|C8MZZ3|C8MZZ3_STAAU,tr|H3U244|H3U244_STAAU,tr|C8ACD6|C8ACD6_STAAU,tr|H4B235|H4B235_STAAU,tr|H1T7R…	2	1865.06	1865.05	933.533	Putative uncharacterized protein OS=Staphylococcus aureus subsp. aureus CIGC340D GN=SACIGC340D_1908 PE=4 SV=1	N/A
-.MNMHILYNLR.T	-.MNMHILYNLR.T	SACIGC348_0984	tr|H4DP35|H4DP35_STAAU,tr|D2GJ64|D2GJ64_STAAU,tr|H1SNX9|H1SNX9_STAAU,tr|H4BM33|H4BM33_STAAU,tr|D2FJ47|D2FJ47_STAAU,tr|D6IXF7|D6IXF7_STAAU,tr|C5N1R0|C5N1R0_STAA3,tr|H7G4U2|H7G4U2_STAA5,tr|H3RVR1|H3RVR1_STAAU,tr|H4ARF7|H4ARF7_STAAU,tr|C8L7P8|C8L7P8_STAAU,tr|C8AMB6|C8AMB6_STAAU,tr|H3TUS3|H3TUS3_STAAU,tr|C8N1M9|C8N1M9_STAAU,tr|H3TWT7|H3TWT7_STAAU,tr|C8A838|C8A838_STAAU,tr|H4AYT9|H4AYT9_STAAU,tr|H1T9X…	2	1303.66	1303.65	652.834	Putative uncharacterized protein OS=Staphylococcus aureus subsp. aureus CIGC348 GN=SACIGC348_0984 PE=4 SV=1	N/A
K.YKNANEEELTDIYDFVQSR.E	K.YKNANEEELTDIYDFVQSR.E	SACIGC348_1949	tr|H4DRS7|H4DRS7_STAAU,sp|Q7A4S2|Y1696_STAAN,sp|Q6G854|Y1802_STAAS,sp|Q7A0I3|Y1820_STAAW,sp|Q2FFL5|Y1861_STAA3,sp|A7X400|Y1865_STAA1,sp|Q99T01|Y1880_STAAM,sp|Q5HEP4|Y1938_STAAC,sp|Q6GFH7|Y1970_STAAR,sp|Q2FX13|Y2093_STAA8,tr|H4BNW2|H4BNW2_STAAU,tr|D2GHM6|D2GHM6_STAAU,tr|D2FNE1|D2FNE1_STAAU,tr|C5MYL4|C5MYL4_STAA3,tr|D6J1U2|D6J1U2_STAAU,tr|H7G7E7|H7G7E7_STAA5,tr|H4AVQ3|H4AVQ3_STAAU,tr|H3S013|H3S013_…	3	2333.09	2333.08	778.701	Putative uncharacterized protein OS=Staphylococcus aureus subsp. aureus CIGC348 GN=SACIGC348_1949 PE=4 SV=1	N/A
K.LLDSDLSSLHISK.Q	K.LLDSDLSSLHISK.Q	SACIGC348_2031	tr|H4DS08|H4DS08_STAAU,tr|H1SL56|H1SL56_STAAU,tr|D2GFD5|D2GFD5_STAAU,tr|D2FL46|D2FL46_STAAU,tr|C5N4R2|C5N4R2_STAA3,tr|D6IZG7|D6IZG7_STAAU,tr|H7G362|H7G362_STAA5,tr|H3RX45|H3RX45_STAAU,tr|C8L4B8|C8L4B8_STAAU,tr|C8AR57|C8AR57_STAAU,tr|H3TPT3|H3TPT3_STAAU,tr|C8N643|C8N643_STAAU,tr|C8AB39|C8AB39_STAAU,tr|D6UBA7|D6UBA7_STAAU,tr|H1TDS3|H1TDS3_STAAU,tr|H3XIE2|H3XIE2_STAAU,tr|E5TRL7|E5TRL7_STAAU,tr|H4DI9…	2	1426.78	1426.77	714.391	Putative DNA-binding protein OS=Staphylococcus aureus subsp. aureus CIGC348 GN=SACIGC348_2031 PE=4 SV=1	Cytoplasm
R.KALEDYGIDYDQIIVR.G	R.KALEDYGIDYDQIIVR.G	SACIGC348_2516	tr|H4DTE2|H4DTE2_STAAU,tr|H1SPH7|H1SPH7_STAAU,tr|D2GH47|D2GH47_STAAU,tr|H4BRP2|H4BRP2_STAAU,tr|D2FMN4|D2FMN4_STAAU,tr|C5N6C9|C5N6C9_STAA3,tr|D6J1B8|D6J1B8_STAAU,tr|H7G2P6|H7G2P6_STAA5,tr|H4AUS9|H4AUS9_STAAU,tr|H3RZI4|H3RZI4_STAAU,tr|C8ASV0|C8ASV0_STAAU,tr|C8L2M8|C8L2M8_STAAU,tr|H3TP05|H3TP05_STAAU,tr|C8N1B1|C8N1B1_STAAU,tr|H3U2B3|H3U2B3_STAAU,tr|C8ACT4|C8ACT4_STAAU,tr|H4B2A3|H4B2A3_STAAU,tr|D6U9K…	3	1909.99	1909.98	637.667	Universal stress family protein OS=Staphylococcus aureus subsp. aureus CIGC348 GN=SACIGC348_2516 PE=4 SV=1	N/A
K.AQGLGAWGF.-	K.AQGLGAWGF.-	SADG_00389	tr|C8AFB0|C8AFB0_STAAU,sp|A7X6T9|ISAA_STAA1,sp|Q2FDT8|ISAA_STAA3,sp|Q2FV52|ISAA_STAA8,sp|Q5HCY1|ISAA_STAAC,sp|A6QK59|ISAA_STAAE,sp|P65645|ISAA_STAAM,sp|P99160|ISAA_STAAN,sp|Q6GDN1|ISAA_STAAR,sp|Q6G6A5|ISAA_STAAS,sp|P60158|ISAA_STAAU,sp|P60157|ISAA_STAAW,tr|D2GKH8|D2GKH8_STAAU,tr|H4BKS8|H4BKS8_STAAU,tr|D6J4K9|D6J4K9_STAAU,tr|C5N0C1|C5N0C1_STAA3,tr|H3RT79|H3RT79_STAAU,tr|H4AQ04|H4AQ04_STAAU,tr|C8AN…	2	905.444	905.44	453.727	Secretory protein SAI-B OS=Staphylococcus aureus subsp. aureus E1410 GN=SADG_00389 PE=4 SV=1	Surface-associated
K.DKGADITKVDGFNQSMDLLLSK.R	K.DKGADITKVDGFNQSMDLLLSK.R	SAGG_00893	tr|C8LA17|C8LA17_STAAU,tr|H1SLR5|H1SLR5_STAAU,tr|D2GK33|D2GK33_STAAU,tr|H4BKC7|H4BKC7_STAAU,tr|D2FPX4|D2FPX4_STAAU,tr|C5MZW0|C5MZW0_STAA3,tr|D6J364|D6J364_STAAU,tr|H7G451|H7G451_STAA5,tr|H3RV14|H3RV14_STAAU,tr|H4APK3|H4APK3_STAAU,tr|C8L5Q3|C8L5Q3_STAAU,tr|H3TRZ8|H3TRZ8_STAAU,tr|C8AN81|C8AN81_STAAU,tr|C8N2P5|C8N2P5_STAAU,tr|H3U2U9|H3U2U9_STAAU,tr|C8A8Z9|C8A8Z9_STAAU,tr|H4AXG7|H4AXG7_STAAU,tr|H1TD9…	3	2394.23	2394.21	799.077	Extracellular solute-binding protein family 3 OS=Staphylococcus aureus A5948 GN=SAGG_00893 PE=4 SV=1	Surface-associated
K.AYLESFR.K	K.AYLESFR.K	SAIG_00142	tr|C8LVK0|C8LVK0_STAAU,sp|P60076|Y1176_STAAN,sp|P60078|Y1228_STAAW,sp|Q6G9L7|Y1281_STAAS,sp|P60074|Y1341_STAAM,sp|Q6GH65|Y1351_STAAR,sp|Q5HG78|Y1376_STAAC,tr|D2GFY3|D2GFY3_STAAU,tr|H1SN62|H1SN62_STAAU,tr|H4BQG1|H4BQG1_STAAU,tr|D2FLM2|D2FLM2_STAAU,tr|C5N597|C5N597_STAA3,tr|D6J007|D6J007_STAAU,tr|H7G5X7|H7G5X7_STAA5,tr|H3RXP2|H3RXP2_STAAU,tr|H4AVZ5|H4AVZ5_STAAU,tr|C8L3U8|C8L3U8_STAAU,tr|C8ARN4|C8AR…	2	884.451	884.439	443.227	UPF0291 protein SAIG_00142 OS=Staphylococcus aureus A6300 GN=SAIG_00142 PE=3 SV=1	N/A
R.TLAYLAELSK.-	R.TLAYLAELSK.-	SAIG_00904	tr|C8LQR1|C8LQR1_STAAU,sp|Q5HHP5|G3P1_STAAC,sp|P0A036|G3P1_STAAM,sp|P99136|G3P1_STAAN,sp|Q6GIL8|G3P1_STAAR,sp|Q6GB58|G3P1_STAAS,sp|P0A038|G3P1_STAAU,sp|P0A037|G3P1_STAAW,tr|B0FZE1|B0FZE1_STAAU,tr|D2GEI1|D2GEI1_STAAU,tr|H1SQQ9|H1SQQ9_STAAU,tr|H4BN55|H4BN55_STAAU,tr|D2FK90|D2FK90_STAAU,tr|C5N3M5|C5N3M5_STAA3,tr|D6IYI6|D6IYI6_STAAU,tr|H7G501|H7G501_STAA5,tr|H4ASH6|H4ASH6_STAAU,tr|H3RW64|H3RW64_STAAU…	2	1107.63	1107.62	554.816	Glyceraldehyde-3-phosphate dehydrogenase 1 OS=Staphylococcus aureus A6300 GN=SAIG_00904 PE=3 SV=1	Cytoplasm
R.AFGLIDEDQIVGK.V	R.AFGLIDEDQIVGK.V	SAIG_02102	tr|C8LUU3|C8LUU3_STAAU,sp|Q5HHB9|LEP_STAAC,sp|P0A067|LEP_STAAM,sp|P0A068|LEP_STAAN,sp|Q6GIC3|LEP_STAAR,sp|Q6GAW1|LEP_STAAS,sp|P0A070|LEP_STAAU,sp|P0A069|LEP_STAAW,tr|H1SND6|H1SND6_STAAU,tr|D2GES8|D2GES8_STAAU,tr|H4BP35|H4BP35_STAAU,tr|D2FKI9|D2FKI9_STAAU,tr|C5N446|C5N446_STAA3,tr|D6IYV9|D6IYV9_STAAU,tr|H7G3R9|H7G3R9_STAA5,tr|H3RWI9|H3RWI9_STAAU,tr|H4ASP4|H4ASP4_STAAU,tr|C8L6H2|C8L6H2_STAAU,tr|C8A…	2	1403.74	1403.73	702.872	Type-1 signal peptidase 1B OS=Staphylococcus aureus A6300 GN=SAIG_02102 PE=3 SV=1	Surface-associated
M.ADESKFEQAK.G	M.ADESKFEQAK.G	SANG_00084	tr|C8MY24|C8MY24_STAAU,sp|Q2YWN8|Y772_STAAB,sp|Q7A6L9|Y772_STAAN,sp|Q6GB15|Y782_STAAS,sp|Q7A1E3|Y793_STAAW,sp|Q2FIG2|Y816_STAA3,sp|Q99VG5|Y840_STAAM,sp|Q2FZY9|Y845_STAA8,sp|Q6GIH6|Y874_STAAR,sp|Q5HHH4|Y912_STAAC,tr|H1SQK2|H1SQK2_STAAU,tr|D2GEM5|D2GEM5_STAAU,tr|H4BN99|H4BN99_STAAU,tr|D2FKD4|D2FKD4_STAAU,tr|D6IYQ5|D6IYQ5_STAAU,tr|C5N3S2|C5N3S2_STAA3,tr|H7G3X4|H7G3X4_STAA5,tr|H3RWD5|H3RWD5_STAAU,tr|…	2	1151.55	1151.55	576.78	SigmaB-controlled protein OS=Staphylococcus aureus A9763 GN=SANG_00084 PE=4 SV=1	N/A
K.EKATDFIDKVK.G	K.EKATDFIDKVK.G	SANG_00084	tr|C8MY24|C8MY24_STAAU,sp|Q2YWN8|Y772_STAAB,sp|Q7A6L9|Y772_STAAN,sp|Q6GB15|Y782_STAAS,sp|Q7A1E3|Y793_STAAW,sp|Q2FIG2|Y816_STAA3,sp|Q99VG5|Y840_STAAM,sp|Q2FZY9|Y845_STAA8,sp|Q6GIH6|Y874_STAAR,sp|Q5HHH4|Y912_STAAC,tr|H1SQK2|H1SQK2_STAAU,tr|D2GEM5|D2GEM5_STAAU,tr|H4BN99|H4BN99_STAAU,tr|D2FKD4|D2FKD4_STAAU,tr|D6IYQ5|D6IYQ5_STAAU,tr|C5N3S2|C5N3S2_STAA3,tr|H7G3X4|H7G3X4_STAA5,tr|H3RWD5|H3RWD5_STAAU,tr|…	2	1292.7	1292.7	647.356	SigmaB-controlled protein OS=Staphylococcus aureus A9763 GN=SANG_00084 PE=4 SV=1	N/A
K.LTIVNVIDSR.T	K.LTIVNVIDSR.T	SANG_00475	tr|C8MWZ9|C8MWZ9_STAAU,sp|Q7A551|Y1532_STAAN,sp|Q2YTD0|Y1569_STAAB,sp|Q6G8L7|Y1637_STAAS,sp|Q7A0N0|Y1653_STAAW,sp|Q2FG28|Y1656_STAA3,sp|Q99TF3|Y1710_STAAM,sp|Q5HF64|Y1759_STAAC,sp|Q6GFZ7|Y1788_STAAR,sp|Q2FXL6|Y1819_STAA8,tr|H1SPI2|H1SPI2_STAAU,tr|D2GH51|D2GH51_STAAU,tr|H4BRP6|H4BRP6_STAAU,tr|D2FMN9|D2FMN9_STAAU,tr|D6J1C2|D6J1C2_STAAU,tr|C5N6D3|C5N6D3_STAA3,tr|H7G2Q1|H7G2Q1_STAA5,tr|H4AUT3|H4AUT3_…	2	1128.66	1128.65	565.332	Universal stress protein OS=Staphylococcus aureus A9763 GN=SANG_00475 PE=4 SV=1	N/A
R.DVLNNVYR.T	R.DVLNNVYR.T	SANG_01240	tr|C8MUP6|C8MUP6_STAAU,sp|P60359|Y1445_STAAN,sp|Q2YT61|Y1488_STAAB,sp|A6QHF8|Y1518_STAAE,sp|Q6G8V2|Y1553_STAAS,sp|P60360|Y1567_STAAW,sp|Q2FGA9|Y1574_STAA3,sp|A7X327|Y1604_STAA1,sp|P60358|Y1617_STAAM,sp|A8Z4F5|Y1617_STAAT,sp|Q5HFE5|Y1672_STAAC,sp|A5ITE2|Y1674_STAA9,sp|Q6GG86|Y1696_STAAR,sp|A6U286|Y1708_STAA2,sp|Q2FXW0|Y1721_STAA8,tr|H4BRF0|H4BRF0_STAAU,tr|D2GGX0|D2GGX0_STAAU,tr|H1SKK4|H1SKK4_STAAU…	2	991.517	991.509	496.762	UPF0297 protein SANG_01240 OS=Staphylococcus aureus A9763 GN=SANG_01240 PE=3 SV=1	N/A
K.ALYLQGYNSAK.T	K.ALYLQGYNSAK.T	SAPG_01275	tr|D1Q9M4|D1Q9M4_STAAU,tr|D2GIX7|D2GIX7_STAAU,tr|H1SP45|H1SP45_STAAU,tr|H4BLW5|H4BLW5_STAAU,tr|D2FIW0|D2FIW0_STAAU,tr|D6J4C4|D6J4C4_STAAU,tr|C5N1J2|C5N1J2_STAA3,tr|H7G4M9|H7G4M9_STAA5,tr|H3RVJ4|H3RVJ4_STAAU,tr|H4AR89|H4AR89_STAAU,tr|C8AM51|C8AM51_STAAU,tr|C8L7I1|C8L7I1_STAAU,tr|H3TW57|H3TW57_STAAU,tr|C8N439|C8N439_STAAU,tr|H3U1G5|H3U1G5_STAAU,tr|C8A7X2|C8A7X2_STAAU,tr|H4AYM1|H4AYM1_STAAU,tr|D6UE2…	2	1226.64	1226.63	614.322	Lipoprotein e(P4) family 5'-nucleotidase OS=Staphylococcus aureus A9765 GN=SAPG_01275 PE=4 SV=1	Surface-associated
K.ALEDYGIDYDQIIVR.G	K.ALEDYGIDYDQIIVR.G	SAPG_01809	tr|D1QB58|D1QB58_STAAU,tr|H1SPH7|H1SPH7_STAAU,tr|D2GH47|D2GH47_STAAU,tr|H4BRP2|H4BRP2_STAAU,tr|D2FMN4|D2FMN4_STAAU,tr|C5N6C9|C5N6C9_STAA3,tr|D6J1B8|D6J1B8_STAAU,tr|H7G2P6|H7G2P6_STAA5,tr|H4AUS9|H4AUS9_STAAU,tr|H3RZI4|H3RZI4_STAAU,tr|C8ASV0|C8ASV0_STAAU,tr|C8L2M8|C8L2M8_STAAU,tr|H3TP05|H3TP05_STAAU,tr|C8N1B1|C8N1B1_STAAU,tr|H3U2B3|H3U2B3_STAAU,tr|C8ACT4|C8ACT4_STAAU,tr|H4B2A3|H4B2A3_STAAU,tr|D6U9K…	2	1781.91	1781.88	891.949	Universal stress protein family OS=Staphylococcus aureus A9765 GN=SAPG_01809 PE=4 SV=1	N/A
K.TVQTLNNLLK.S	K.TVQTLNNLLK.S	SAPIG0372	tr|D2N462|D2N462_STAA5,tr|H1SK38|H1SK38_STAAU,tr|D2GGF7|D2GGF7_STAAU,tr|H4BQX9|H4BQX9_STAAU,tr|H7G1Z6|H7G1Z6_STAA5,tr|H3RY68|H3RY68_STAAU,tr|H4ANM8|H4ANM8_STAAU,tr|C8L6N7|C8L6N7_STAAU,tr|D6UAA1|D6UAA1_STAAU,tr|H1TCB9|H1TCB9_STAAU,tr|E5TZ79|E5TZ79_STAAU,tr|H4DJB9|H4DJB9_STAAU,tr|C8LIU0|C8LIU0_STAAU,tr|D6LY02|D6LY02_STAAU,tr|F0DDQ5|F0DDQ5_STAAU,tr|H4HP64|H4HP64_STAAU,tr|C8AGK1|C8AGK1_STAAU,tr|H4H09…	2	1142.68	1142.67	572.34	Phage terminase, small subunit OS=Staphylococcus aureus (strain MRSA ST398 \ isolate S0385) GN=SAPIG0372 PE=4 SV=1	Surface-associated
R.TVLILVNAQQR.K	R.TVLILVNAQQR.K	SAPIG0697	tr|D2N527|D2N527_STAA5,sp|Q2FJ20|SARA_STAA3,sp|Q2G2U9|SARA_STAA8,sp|Q2YSV9|SARA_STAAB,sp|Q5HI51|SARA_STAAC,sp|A6QES8|SARA_STAAE,sp|Q7A2W5|SARA_STAAM,sp|Q7A732|SARA_STAAN,sp|Q6GJ52|SARA_STAAR,sp|Q6GBL2|SARA_STAAS,sp|P0C1U6|SARA_STAAU,sp|Q7A1N5|SARA_STAAW,tr|D2GDZ4|D2GDZ4_STAAU,tr|H1SR80|H1SR80_STAAU,tr|H4BMQ1|H4BMQ1_STAAU,tr|D2FJS9|D2FJS9_STAAU,tr|D6IY24|D6IY24_STAAU,tr|C5N362|C5N362_STAA3,tr|H7G7…	2	1253.75	1253.75	627.88	Staphylococcal accessory regulator A OS=Staphylococcus aureus (strain MRSA ST398 \ isolate S0385) GN=SAPIG0697 PE=4 SV=1	Surface-associated
R.VIAHLPNFESDTDTFVATYR.L	R.VIAHLPNFESDTDTFVATYR.L	SAPIG0756	tr|D2N586|D2N586_STAA5,tr|D2GE84|D2GE84_STAAU,tr|H1SPX6|H1SPX6_STAAU,tr|H4BMW2|H4BMW2_STAAU,tr|D2FJZ0|D2FJZ0_STAAU,tr|C5N3C3|C5N3C3_STAA3,tr|H7G5A5|H7G5A5_STAA5,tr|H3RZA9|H3RZA9_STAAU,tr|H4AS85|H4AS85_STAAU,tr|C8L1X8|C8L1X8_STAAU,tr|H3TQG0|H3TQG0_STAAU,tr|H3U3U4|H3U3U4_STAAU,tr|C8N3X2|C8N3X2_STAAU,tr|H4AZK6|H4AZK6_STAAU,tr|D6UCG8|D6UCG8_STAAU,tr|H1TCI1|H1TCI1_STAAU,tr|H3XJK2|H3XJK2_STAAU,tr|E5TWI…	3	2295.13	2295.12	766.046	Putative uncharacterized protein OS=Staphylococcus aureus (strain MRSA ST398 \ isolate S0385) GN=SAPIG0756 PE=4 SV=1	N/A
K.AQEQAQAIEKDENISALMNAEQK.M	K.AQEQAQAIEKDENISALMNAEQK.M	SAPIG1911	tr|D2N8H9|D2N8H9_STAA5,sp|Q7A4V3|Y1663_STAAN,sp|A6QI27|Y1737_STAAE,sp|Q6G890|Y1766_STAAS,sp|Q2YTZ2|Y1778_STAAB,sp|Q7A0K2|Y1786_STAAW,sp|Q2FFQ0|Y1795_STAA3,sp|A7X3V3|Y1830_STAA1,sp|A8YY15|Y1838_STAAT,sp|Q99T33|Y1845_STAAM,sp|A5IU10|Y1898_STAA9,sp|Q5HET0|Y1902_STAAC,sp|A6U2U8|Y1932_STAA2,sp|Q6GFL1|Y1936_STAAR,sp|Q2FXA0|Y1977_STAA8,tr|H1SNS4|H1SNS4_STAAU,tr|D2GHI9|D2GHI9_STAAU,tr|H4BPV2|H4BPV2_STAAU…	3	2558.24	2558.23	853.75	UPF0342 protein SAPIG1911 OS=Staphylococcus aureus (strain MRSA ST398 \ isolate S0385) GN=SAPIG1911 PE=3 SV=1	Cytoplasm
R.MPDISTTVETLNLISK.M	R.MPDISTTVETLNLISK.M	SAQG_01091	tr|D1QHB7|D1QHB7_STAAU,tr|D2GJA9|D2GJA9_STAAU,tr|H1SJR4|H1SJR4_STAAU,tr|H4BM83|H4BM83_STAAU,tr|C5N1W7|C5N1W7_STAA3,tr|D6IXJ8|D6IXJ8_STAAU,tr|H7G6N4|H7G6N4_STAA5,tr|H3RVY6|H3RVY6_STAAU,tr|H4ARK6|H4ARK6_STAAU,tr|C8L7U9|C8L7U9_STAAU,tr|C8AMF8|C8AMF8_STAAU,tr|H3TRQ3|H3TRQ3_STAAU,tr|C8N550|C8N550_STAAU,tr|C8A877|C8A877_STAAU,tr|H4AZ17|H4AZ17_STAAU,tr|D6UDP5|D6UDP5_STAAU,tr|H1TA27|H1TA27_STAAU,tr|E5TUX…	2	1760.94	1760.92	881.469	Putative uncharacterized protein OS=Staphylococcus aureus A10102 GN=SAQG_01091 PE=4 SV=1	N/A
K.LVIVANDASDNTAK.L	K.LVIVANDASDNTAK.L	SAQG_01198	tr|D1QHM4|D1QHM4_STAAU,tr|H4BQ88|H4BQ88_STAAU,tr|D2FLE7|D2FLE7_STAAU,tr|C5N510|C5N510_STAA3,tr|H4ATU5|H4ATU5_STAAU,tr|H3RXE5|H3RXE5_STAAU,tr|C8L421|C8L421_STAAU,tr|H3U180|H3U180_STAAU,tr|C8N5U7|C8N5U7_STAAU,tr|H4B1A3|H4B1A3_STAAU,tr|H1TDH7|H1TDH7_STAAU,tr|D6UB08|D6UB08_STAAU,tr|H3XQ57|H3XQ57_STAAU,tr|E5TRW7|E5TRW7_STAAU,tr|C8LKE6|C8LKE6_STAAU,tr|F0D9B6|F0D9B6_STAAU,tr|F9KBI4|F9KBI4_STAAU,tr|F9KIA…	2	1429.75	1429.74	715.878	Putative uncharacterized protein OS=Staphylococcus aureus A10102 GN=SAQG_01198 PE=4 SV=1	N/A
R.YSTIATNC[160.03]YDTAEVIK.E	R.YSTIATNC[160.03]YDTAEVIK.E	SAQG_01217	tr|D1QHP3|D1QHP3_STAAU,tr|H4BQA7|H4BQA7_STAAU,tr|H1SKU0|H1SKU0_STAAU,tr|D2GFQ1|D2GFQ1_STAAU,tr|D2FLG6|D2FLG6_STAAU,tr|D6IZU5|D6IZU5_STAAU,tr|C5N529|C5N529_STAA3,tr|H7G770|H7G770_STAA5,tr|H3RXG4|H3RXG4_STAAU,tr|H3TVK3|H3TVK3_STAAU,tr|C8ARH1|C8ARH1_STAAU,tr|C8L402|C8L402_STAAU,tr|H3U161|H3U161_STAAU,tr|C8N5S8|C8N5S8_STAAU,tr|C8ABF4|C8ABF4_STAAU,tr|H4B1C2|H4B1C2_STAAU,tr|H1TDF8|H1TDF8_STAAU,tr|D6UAY…	2	1847.86	1847.86	924.938	Putative uncharacterized protein OS=Staphylococcus aureus A10102 GN=SAQG_01217 PE=4 SV=1	N/A
R.TYSSYEVYDAQFTEK.S	R.TYSSYEVYDAQFTEK.S	SAQG_01386	tr|D1QI62|D1QI62_STAAU,sp|Q7A551|Y1532_STAAN,sp|Q2YTD0|Y1569_STAAB,sp|Q6G8L7|Y1637_STAAS,sp|Q7A0N0|Y1653_STAAW,sp|Q2FG28|Y1656_STAA3,sp|Q99TF3|Y1710_STAAM,sp|Q5HF64|Y1759_STAAC,sp|Q6GFZ7|Y1788_STAAR,sp|Q2FXL6|Y1819_STAA8,tr|H1SPI2|H1SPI2_STAAU,tr|D2GH51|D2GH51_STAAU,tr|H4BRP6|H4BRP6_STAAU,tr|D2FMN9|D2FMN9_STAAU,tr|D6J1C2|D6J1C2_STAAU,tr|C5N6D3|C5N6D3_STAA3,tr|H7G2Q1|H7G2Q1_STAA5,tr|H4AUT3|H4AUT3_…	2	1829.81	1829.8	915.907	Universal stress protein OS=Staphylococcus aureus A10102 GN=SAQG_01386 PE=4 SV=1	N/A
K.ILSQEDYFDKKR.N	K.ILSQEDYFDKKR.N	sarA	tr|D1Q8L5|D1Q8L5_STAAU,sp|Q2FJ20|SARA_STAA3,sp|Q2G2U9|SARA_STAA8,sp|Q2YSV9|SARA_STAAB,sp|Q5HI51|SARA_STAAC,sp|A6QES8|SARA_STAAE,sp|Q7A2W5|SARA_STAAM,sp|Q7A732|SARA_STAAN,sp|Q6GJ52|SARA_STAAR,sp|Q6GBL2|SARA_STAAS,sp|P0C1U6|SARA_STAAU,sp|Q7A1N5|SARA_STAAW,tr|D2GDZ4|D2GDZ4_STAAU,tr|H1SR80|H1SR80_STAAU,tr|H4BMQ1|H4BMQ1_STAAU,tr|D2FJS9|D2FJS9_STAAU,tr|D6IY24|D6IY24_STAAU,tr|C5N362|C5N362_STAA3,tr|H7G7…	2	1540.8	1540.79	771.402	Transcriptional regulator sarA OS=Staphylococcus aureus A9765 GN=SAPG_00916 PE=4 SV=1	Cytoplasm
R.ITEANNEIEL.-	R.ITEANNEIEL.-	sarA	tr|H4HDW0|H4HDW0_STAAU,sp|Q2FJ20|SARA_STAA3,sp|Q2G2U9|SARA_STAA8,sp|Q2YSV9|SARA_STAAB,sp|Q5HI51|SARA_STAAC,sp|A6QES8|SARA_STAAE,sp|Q7A2W5|SARA_STAAM,sp|Q7A732|SARA_STAAN,sp|Q6GJ52|SARA_STAAR,sp|Q6GBL2|SARA_STAAS,sp|P0C1U6|SARA_STAAU,sp|Q7A1N5|SARA_STAAW,tr|D2GDZ4|D2GDZ4_STAAU,tr|H1SR80|H1SR80_STAAU,tr|H4BMQ1|H4BMQ1_STAAU,tr|D2FJS9|D2FJS9_STAAU,tr|D6IY24|D6IY24_STAAU,tr|C5N362|C5N362_STAA3,tr|H7G7…	2	1144.57	1144.56	573.288	Transcriptional regulator sarA OS=Staphylococcus aureus subsp. aureus CIG1096 GN=sarA PE=4 SV=1	Cytoplasm
K.KIESLLSR.V	K.KIESLLSR.V	sarA	tr|F9K8J8|F9K8J8_STAAU,sp|Q2FJ20|SARA_STAA3,sp|Q2G2U9|SARA_STAA8,sp|Q2YSV9|SARA_STAAB,sp|Q5HI51|SARA_STAAC,sp|A6QES8|SARA_STAAE,sp|Q7A2W5|SARA_STAAM,sp|Q7A732|SARA_STAAN,sp|Q6GJ52|SARA_STAAR,sp|Q6GBL2|SARA_STAAS,sp|P0C1U6|SARA_STAAU,sp|Q7A1N5|SARA_STAAW,tr|D2GDZ4|D2GDZ4_STAAU,tr|H1SR80|H1SR80_STAAU,tr|H4BMQ1|H4BMQ1_STAAU,tr|D2FJS9|D2FJS9_STAAU,tr|D6IY24|D6IY24_STAAU,tr|C5N362|C5N362_STAA3,tr|H7G7…	2	944.571	944.566	473.29	Transcriptional regulator SarA OS=Staphylococcus aureus subsp. aureus 21235 GN=sarA PE=4 SV=1	Cytoplasm
R.KKIESLLSR.V	R.KKIESLLSR.V	sarA	tr|H3S490|H3S490_STAAU,sp|Q2FJ20|SARA_STAA3,sp|Q2G2U9|SARA_STAA8,sp|Q2YSV9|SARA_STAAB,sp|Q5HI51|SARA_STAAC,sp|A6QES8|SARA_STAAE,sp|Q7A2W5|SARA_STAAM,sp|Q7A732|SARA_STAAN,sp|Q6GJ52|SARA_STAAR,sp|Q6GBL2|SARA_STAAS,sp|P0C1U6|SARA_STAAU,sp|Q7A1N5|SARA_STAAW,tr|D2GDZ4|D2GDZ4_STAAU,tr|H1SR80|H1SR80_STAAU,tr|H4BMQ1|H4BMQ1_STAAU,tr|D2FJS9|D2FJS9_STAAU,tr|D6IY24|D6IY24_STAAU,tr|C5N362|C5N362_STAA3,tr|H7G7…	3	1072.67	1072.66	358.561	Transcriptional regulator sarA OS=Staphylococcus aureus subsp. aureus CIG1605 GN=sarA PE=4 SV=1	Cytoplasm
K.RITEANNEIEL.-	K.RITEANNEIEL.-	sarA	tr|H4AZE4|H4AZE4_STAAU,sp|Q2FJ20|SARA_STAA3,sp|Q2G2U9|SARA_STAA8,sp|Q2YSV9|SARA_STAAB,sp|Q5HI51|SARA_STAAC,sp|A6QES8|SARA_STAAE,sp|Q7A2W5|SARA_STAAM,sp|Q7A732|SARA_STAAN,sp|Q6GJ52|SARA_STAAR,sp|Q6GBL2|SARA_STAAS,sp|P0C1U6|SARA_STAAU,sp|Q7A1N5|SARA_STAAW,tr|D2GDZ4|D2GDZ4_STAAU,tr|H1SR80|H1SR80_STAAU,tr|H4BMQ1|H4BMQ1_STAAU,tr|D2FJS9|D2FJS9_STAAU,tr|D6IY24|D6IY24_STAAU,tr|C5N362|C5N362_STAA3,tr|H7G7…	2	1300.67	1300.66	651.338	Transcriptional regulator sarA OS=Staphylococcus aureus subsp. aureus CIG1150 GN=sarA PE=4 SV=1	Cytoplasm
M.SKINDINDLVNATFQVK.K	M.SKINDINDLVNATFQVK.K	sarR	tr|H4CQ57|H4CQ57_STAAU,sp|Q2FEJ8|SARR_STAA3,sp|Q9F0R1|SARR_STAA8,sp|Q2YYV0|SARR_STAAB,sp|Q5HDR3|SARR_STAAC,sp|Q7A2M3|SARR_STAAM,sp|Q7A425|SARR_STAAN,sp|Q6GED9|SARR_STAAR,sp|Q6G727|SARR_STAAS,sp|Q7A064|SARR_STAAW,tr|D2GJR2|D2GJR2_STAAU,tr|H1SLL0|H1SLL0_STAAU,tr|H4BK08|H4BK08_STAAU,tr|D2FPD7|D2FPD7_STAAU,tr|C5MZI4|C5MZI4_STAA3,tr|D6J2T7|D6J2T7_STAAU,tr|H7G7T8|H7G7T8_STAA5,tr|H4AP84|H4AP84_STAAU,tr|…	2	1918.03	1918.02	960.015	HTH-type transcriptional regulator sarR OS=Staphylococcus aureus subsp. aureus CIG149 GN=sarR PE=4 SV=1	Cytoplasm
R.TVIVYVTDTQK.A	R.TVIVYVTDTQK.A	sarR	tr|F9K9R7|F9K9R7_STAAU,sp|Q2FEJ8|SARR_STAA3,sp|Q9F0R1|SARR_STAA8,sp|Q2YYV0|SARR_STAAB,sp|Q5HDR3|SARR_STAAC,sp|Q7A2M3|SARR_STAAM,sp|Q7A425|SARR_STAAN,sp|Q6GED9|SARR_STAAR,sp|Q6G727|SARR_STAAS,sp|Q7A064|SARR_STAAW,tr|D2GJR2|D2GJR2_STAAU,tr|H1SLL0|H1SLL0_STAAU,tr|H4BK08|H4BK08_STAAU,tr|D2FPD7|D2FPD7_STAAU,tr|C5MZI4|C5MZI4_STAA3,tr|D6J2T7|D6J2T7_STAAU,tr|H7G7T8|H7G7T8_STAA5,tr|H4AP84|H4AP84_STAAU,tr|…	2	1265.69	1265.69	633.851	HTH-type transcriptional regulator SarR OS=Staphylococcus aureus subsp. aureus 21235 GN=sarR PE=4 SV=1	Cytoplasm
K.LFDEFRETQINFQQK.Q	K.LFDEFRETQINFQQK.Q	SATW20_18390	tr|D1GNW1|D1GNW1_STAA0,sp|Q7A4V3|Y1663_STAAN,sp|A6QI27|Y1737_STAAE,sp|Q6G890|Y1766_STAAS,sp|Q2YTZ2|Y1778_STAAB,sp|Q7A0K2|Y1786_STAAW,sp|Q2FFQ0|Y1795_STAA3,sp|A7X3V3|Y1830_STAA1,sp|A8YY15|Y1838_STAAT,sp|Q99T33|Y1845_STAAM,sp|A5IU10|Y1898_STAA9,sp|Q5HET0|Y1902_STAAC,sp|A6U2U8|Y1932_STAA2,sp|Q6GFL1|Y1936_STAAR,sp|Q2FXA0|Y1977_STAA8,tr|H1SNS4|H1SNS4_STAAU,tr|D2GHI9|D2GHI9_STAAU,tr|H4BPV2|H4BPV2_STAAU…	2	1941.97	1941.96	971.986	UPF0342 protein SATW20_18390 OS=Staphylococcus aureus (strain TW20 \ 0582) GN=SATW20_18390 PE=3 SV=1	Cytoplasm
R.LGVNHWQIPVNQPK.G	R.LGVNHWQIPVNQPK.G	SAUG_00731	tr|D2ULV2|D2ULV2_STAAU,sp|Q2FH99|CATA_STAA3,sp|Q2FYU7|CATA_STAA8,sp|Q2YXT2|CATA_STAAB,sp|Q5HG86|CATA_STAAC,sp|Q99UE2|CATA_STAAM,sp|Q7A5T2|CATA_STAAN,sp|Q6GH72|CATA_STAAR,sp|Q6G9M4|CATA_STAAS,sp|Q9L4S1|CATA_STAAU,sp|Q8NWV5|CATA_STAAW,sp|Q9L4S2|CATB_STAAA,tr|D2GFX6|D2GFX6_STAAU,tr|H1SN69|H1SN69_STAAU,tr|H4BQF4|H4BQF4_STAAU,tr|D2FLL5|D2FLL5_STAAU,tr|C5N590|C5N590_STAA3,tr|D6J000|D6J000_STAAU,tr|H7G5…	3	1628.89	1628.88	543.967	Catalase OS=Staphylococcus aureus subsp. aureus H19 GN=SAUG_00731 PE=3 SV=1	Surface-associated
R.TLEEVGKVFGVTR.E	R.TLEEVGKVFGVTR.E	SAUG_00966	tr|D2UMI7|D2UMI7_STAAU,sp|P0A0J0|RPOD_STAA8,sp|Q5HFJ9|RPOD_STAAC,sp|P0A0I8|RPOD_STAAM,sp|Q99TT5|RPOD_STAAN,sp|Q6GGD8|RPOD_STAAR,sp|Q6G905|RPOD_STAAS,sp|P0A0I9|RPOD_STAAW,tr|H1SKF0|H1SKF0_STAAU,tr|D2GGR6|D2GGR6_STAAU,tr|H4BR94|H4BR94_STAAU,tr|D2FMA0|D2FMA0_STAAU,tr|C5N5Y7|C5N5Y7_STAA3,tr|D6J0Y3|D6J0Y3_STAAU,tr|H7G2B1|H7G2B1_STAA5,tr|H4AUG1|H4AUG1_STAAU,tr|H3RYN5|H3RYN5_STAAU,tr|C8L0Y0|C8L0Y0_STAAU…	3	1433.8	1433.79	478.937	RNA polymerase sigma factor OS=Staphylococcus aureus subsp. aureus H19 GN=SAUG_00966 PE=3 SV=1	Cytoplasm
R.TKHNLEIDELAQQLNEK.Y	R.TKHNLEIDELAQQLNEK.Y	SAUG_02110	tr|D2UJD9|D2UJD9_STAAU,tr|D2GJ64|D2GJ64_STAAU,tr|H1SNX9|H1SNX9_STAAU,tr|H4BM33|H4BM33_STAAU,tr|D2FJ47|D2FJ47_STAAU,tr|D6IXF7|D6IXF7_STAAU,tr|C5N1R0|C5N1R0_STAA3,tr|H7G4U2|H7G4U2_STAA5,tr|H3RVR1|H3RVR1_STAAU,tr|H4ARF7|H4ARF7_STAAU,tr|C8L7P8|C8L7P8_STAAU,tr|C8AMB6|C8AMB6_STAAU,tr|H3TUS3|H3TUS3_STAAU,tr|C8N1M9|C8N1M9_STAAU,tr|H3TWT7|H3TWT7_STAAU,tr|C8A838|C8A838_STAAU,tr|H4AYT9|H4AYT9_STAAU,tr|H1T9X…	3	2022.05	2022.04	675.02	Putative uncharacterized protein OS=Staphylococcus aureus subsp. aureus H19 GN=SAUG_02110 PE=4 SV=1	N/A
R.LSPSEVTAIADALGQLR.H	R.LSPSEVTAIADALGQLR.H	SAUG_02282	tr|D2UNL6|D2UNL6_STAAU,sp|Q7A4S2|Y1696_STAAN,sp|Q6G854|Y1802_STAAS,sp|Q2YU47|Y1812_STAAB,sp|Q7A0I3|Y1820_STAAW,sp|Q2FFL5|Y1861_STAA3,sp|A7X400|Y1865_STAA1,sp|Q99T01|Y1880_STAAM,sp|Q5HEP4|Y1938_STAAC,sp|Q6GFH7|Y1970_STAAR,sp|Q2FX13|Y2093_STAA8,tr|H4BNW2|H4BNW2_STAAU,tr|D2GHM6|D2GHM6_STAAU,tr|H1SRF6|H1SRF6_STAAU,tr|D2FNE1|D2FNE1_STAAU,tr|C5MYL4|C5MYL4_STAA3,tr|D6J1U2|D6J1U2_STAAU,tr|H7G7E7|H7G7E7_S…	2	1739.95	1739.94	870.978	UPF0435 protein SAUG_02282 OS=Staphylococcus aureus subsp. aureus H19 GN=SAUG_02282 PE=3 SV=1	N/A
R.FEEQFQQLSPK.V	R.FEEQFQQLSPK.V	SaurJH9_0266	tr|A5IPF0|A5IPF0_STAA9,sp|Q5HJ91|ESXA_STAAC,sp|P0C046|ESXA_STAAE,sp|Q99WU4|ESXA_STAAM,sp|Q7A7S4|ESXA_STAAN,sp|Q6GK29|ESXA_STAAR,sp|Q6GCJ0|ESXA_STAAS,sp|Q7A1V4|ESXA_STAAW,tr|D2GIV3|D2GIV3_STAAU,tr|H1SP64|H1SP64_STAAU,tr|H4BLU1|H4BLU1_STAAU,tr|D2FIT7|D2FIT7_STAAU,tr|D6J494|D6J494_STAAU,tr|C5N1F7|C5N1F7_STAA3,tr|H7G4Q2|H7G4Q2_STAA5,tr|H4AR65|H4AR65_STAAU,tr|H3RVG3|H3RVG3_STAAU,tr|C8L7F6|C8L7F6_STAAU…	2	1379.68	1379.67	690.843	Putative uncharacterized protein OS=Staphylococcus aureus (strain JH9) GN=SaurJH9_0266 PE=4 SV=1	N/A
R.EQQLDVISR.T	R.EQQLDVISR.T	SAVC_00865	tr|H6LNN6|H6LNN6_STAAU,sp|Q2FK44|PFLB_STAA3,sp|Q2G1D8|PFLB_STAA8,sp|Q2YV53|PFLB_STAAB,sp|Q5HJF4|PFLB_STAAC,sp|Q99WZ7|PFLB_STAAM,sp|Q7A7X6|PFLB_STAAN,sp|Q6GK90|PFLB_STAAR,sp|Q6GCQ0|PFLB_STAAS,sp|Q7A1W9|PFLB_STAAW,tr|H4HKP1|H4HKP1_STAAU,tr|H1SJY5|H1SJY5_STAAU,tr|H4BLN4|H4BLN4_STAAU,tr|D2GIP4|D2GIP4_STAAU,tr|D2FIR4|D2FIR4_STAAU,tr|C5N193|C5N193_STAA3,tr|D6J434|D6J434_STAAU,tr|H7G641|H7G641_STAA5,tr|…	2	1086.58	1086.57	544.291	Formate acetyltransferase OS=Staphylococcus aureus subsp. aureus VC40 GN=SAVC_00865 PE=4 SV=1	Surface-associated
K.HNLEIDELAQQLNEK.Y	K.HNLEIDELAQQLNEK.Y	SAVC_01620	tr|H6LQ11|H6LQ11_STAAU,tr|D2GJ64|D2GJ64_STAAU,tr|H1SNX9|H1SNX9_STAAU,tr|H4BM33|H4BM33_STAAU,tr|D2FJ47|D2FJ47_STAAU,tr|D6IXF7|D6IXF7_STAAU,tr|C5N1R0|C5N1R0_STAA3,tr|H7G4U2|H7G4U2_STAA5,tr|H3RVR1|H3RVR1_STAAU,tr|H4ARF7|H4ARF7_STAAU,tr|C8L7P8|C8L7P8_STAAU,tr|C8AMB6|C8AMB6_STAAU,tr|H3TUS3|H3TUS3_STAAU,tr|C8N1M9|C8N1M9_STAAU,tr|H3TWT7|H3TWT7_STAAU,tr|C8A838|C8A838_STAAU,tr|H4AYT9|H4AYT9_STAAU,tr|H1T9X…	3	1792.9	1792.9	598.639	Putative uncharacterized protein OS=Staphylococcus aureus subsp. aureus VC40 GN=SAVC_01620 PE=4 SV=1	N/A
K.SVINSDTPVIVK.F	K.SVINSDTPVIVK.F	SAVC_03680	tr|H6LLD5|H6LLD5_STAAU,tr|D2GEL5|D2GEL5_STAAU,tr|H1SQL1|H1SQL1_STAAU,tr|D2FKC4|D2FKC4_STAAU,tr|D6IYM1|D6IYM1_STAAU,tr|C5N3R2|C5N3R2_STAA3,tr|H7G3Y4|H7G3Y4_STAA5,tr|H3RW98|H3RW98_STAAU,tr|C8AQB5|C8AQB5_STAAU,tr|H3TRB7|H3TRB7_STAAU,tr|C8AA97|C8AA97_STAAU,tr|D6UC36|D6UC36_STAAU,tr|H3XI79|H3XI79_STAAU,tr|H4DGV7|H4DGV7_STAAU,tr|D6LVZ2|D6LVZ2_STAAU,tr|F9KCS1|F9KCS1_STAAU,tr|H4HMA5|H4HMA5_STAAU,tr|C8AHX…	2	1270.72	1270.71	636.364	Putative thioredoxin OS=Staphylococcus aureus subsp. aureus VC40 GN=SAVC_03680 PE=4 SV=1	Surface-associated
K.IGGIGLAFKK.G	K.IGGIGLAFKK.G	SAVC_03880	tr|H6LLH5|H6LLH5_STAAU,sp|Q7A6J4|Y802_STAAN,sp|Q2YWP9|Y807_STAAB,sp|Q6GAY5|Y811_STAAS,sp|Q8NXG0|Y823_STAAW,sp|Q2FID4|Y844_STAA3,sp|Q2FZV7|Y878_STAA8,sp|Q6GIE7|Y903_STAAR,sp|Q99VE0|Y941_STAAM,sp|Q5HHE4|Y944_STAAC,tr|H1SQH3|H1SQH3_STAAU,tr|D2GEQ4|D2GEQ4_STAAU,tr|H4BP11|H4BP11_STAAU,tr|D2FKG4|D2FKG4_STAAU,tr|C5N421|C5N421_STAA3,tr|D6IYT4|D6IYT4_STAAU,tr|H7G3U4|H7G3U4_STAA5,tr|H4ASM0|H4ASM0_STAAU,tr|…	2	1002.63	1002.62	502.319	NADH dehydrogenase, putative OS=Staphylococcus aureus subsp. aureus VC40 GN=SAVC_03880 PE=4 SV=1	Cytoplasm
R.LNVLDLQR.L	R.LNVLDLQR.L	SAVC_04395	tr|H6LM09|H6LM09_STAAU,sp|Q5HH38|MENB_STAAC,sp|Q99V48|MENB_STAAM,sp|Q7A6A9|MENB_STAAN,sp|Q6GI37|MENB_STAAR,sp|Q6GAG7|MENB_STAAS,sp|Q8NXA0|MENB_STAAW,tr|H1SQ38|H1SQ38_STAAU,tr|D2GF11|D2GF11_STAAU,tr|H4BPB3|H4BPB3_STAAU,tr|D2FKR9|D2FKR9_STAAU,tr|C5N4C5|C5N4C5_STAA3,tr|D6IZ42|D6IZ42_STAAU,tr|H7G3I9|H7G3I9_STAA5,tr|H3RWS1|H3RWS1_STAAU,tr|H4ASX2|H4ASX2_STAAU,tr|C8AQT2|C8AQT2_STAAU,tr|C8L533|C8L533_STA…	2	969.568	969.561	485.788	Dihydroxynaphthoic acid synthetase OS=Staphylococcus aureus subsp. aureus VC40 GN=SAVC_04395 PE=4 SV=1	Surface-associated
K.AQEVDSIDKLDNVIQIVGK.N	K.AQEVDSIDKLDNVIQIVGK.N	SAVC_04445	tr|H6LM19|H6LM19_STAAU,sp|P52078|Y997_STAA8,tr|H1SQ48|H1SQ48_STAAU,tr|D2GF21|D2GF21_STAAU,tr|H4BPC3|H4BPC3_STAAU,tr|D2FKT0|D2FKT0_STAAU,tr|C5N4D7|C5N4D7_STAA3,tr|D6IZ52|D6IZ52_STAAU,tr|H7G3H8|H7G3H8_STAA5,tr|H4ASY2|H4ASY2_STAAU,tr|H3RWT1|H3RWT1_STAAU,tr|H3TU11|H3TU11_STAAU,tr|C8AQU2|C8AQU2_STAAU,tr|C8L523|C8L523_STAAU,tr|H3TXS7|H3TXS7_STAAU,tr|C8N4I3|C8N4I3_STAAU,tr|C8AAS6|C8AAS6_STAAU,tr|H4B0T4|…	3	2083.13	2083.12	695.379	Putative uncharacterized protein OS=Staphylococcus aureus subsp. aureus VC40 GN=SAVC_04445 PE=4 SV=1	N/A
-.MTGLAEAIANTVQAAQQHDSVK.L	-.MTGLAEAIANTVQAAQQHDSVK.L	SAVC_05030	tr|H6LN32|H6LN32_STAAU,tr|H1SL54|H1SL54_STAAU,tr|H4BPR4|H4BPR4_STAAU,tr|C5N4R6|C5N4R6_STAA3,tr|H7G360|H7G360_STAA5,tr|H3RX47|H3RX47_STAAU,tr|H4ATK0|H4ATK0_STAAU,tr|C8L4B6|C8L4B6_STAAU,tr|C8N641|C8N641_STAAU,tr|H3TXG9|H3TXG9_STAAU,tr|H4B107|H4B107_STAAU,tr|H1TDS1|H1TDS1_STAAU,tr|D6UBA5|D6UBA5_STAAU,tr|H3XIE0|H3XIE0_STAAU,tr|E5TRL9|E5TRL9_STAAU,tr|C8LKP1|C8LKP1_STAAU,tr|F0DE69|F0DE69_STAAU,tr|H4HN2…	3	2282.15	2282.13	761.718	Anti protein (Phenol soluble modulin) OS=Staphylococcus aureus subsp. aureus VC40 GN=SAVC_05030 PE=4 SV=1	Surface-associated
K.DIYEKDFEK.T	K.DIYEKDFEK.T	SAVC_06485	tr|H6LQA8|H6LQA8_STAAU,sp|A7X2D9|GPSB_STAA1,sp|A6U1R5|GPSB_STAA2,sp|Q2FGZ4|GPSB_STAA3,sp|Q2FYI5|GPSB_STAA8,sp|A5ISX6|GPSB_STAA9,sp|Q2YY60|GPSB_STAAB,sp|Q5HFX8|GPSB_STAAC,sp|A6QGZ6|GPSB_STAAE,sp|Q99U42|GPSB_STAAM,sp|Q7A5L1|GPSB_STAAN,sp|Q6GGW4|GPSB_STAAR,sp|Q6G9B7|GPSB_STAAS,sp|A8Z425|GPSB_STAAT,sp|Q7A0V6|GPSB_STAAW,tr|H1SJP2|H1SJP2_STAAU,tr|H4BQR5|H4BQR5_STAAU,tr|D2GG89|D2GG89_STAAU,tr|D2FLY1|D2F…	2	1185.56	1185.56	593.785	Putative uncharacterized protein OS=Staphylococcus aureus subsp. aureus VC40 GN=SAVC_06485 PE=4 SV=1	N/A
K.FDYEELPTQDVR.D	K.FDYEELPTQDVR.D	SAVC_07335	tr|H6LS46|H6LS46_STAAU,sp|P60359|Y1445_STAAN,sp|Q2YT61|Y1488_STAAB,sp|A6QHF8|Y1518_STAAE,sp|Q6G8V2|Y1553_STAAS,sp|P60360|Y1567_STAAW,sp|Q2FGA9|Y1574_STAA3,sp|A7X327|Y1604_STAA1,sp|P60358|Y1617_STAAM,sp|A8Z4F5|Y1617_STAAT,sp|Q5HFE5|Y1672_STAAC,sp|A5ITE2|Y1674_STAA9,sp|Q6GG86|Y1696_STAAR,sp|A6U286|Y1708_STAA2,sp|Q2FXW0|Y1721_STAA8,tr|H4BRF0|H4BRF0_STAAU,tr|D2GGX0|D2GGX0_STAAU,tr|H1SKK4|H1SKK4_STAAU…	2	1510.7	1510.69	756.354	Putative uncharacterized protein OS=Staphylococcus aureus subsp. aureus VC40 GN=SAVC_07335 PE=4 SV=1	N/A
K.YKGVSPANAPESVQDAAAVK.L	K.YKGVSPANAPESVQDAAAVK.L	SAVC_09355	tr|H6LM60|H6LM60_STAAU,sp|A7X4T4|SCED_STAA1,sp|Q2FF31|SCED_STAA3,sp|Q2FWF8|SCED_STAA8,sp|Q2YUK8|SCED_STAAB,sp|Q5HEA4|SCED_STAAC,sp|A6QIT9|SCED_STAAE,sp|Q99SG2|SCED_STAAM,sp|Q7A4F2|SCED_STAAN,sp|Q6GEX9|SCED_STAAR,sp|Q6G7L4|SCED_STAAS,sp|Q8NVH0|SCED_STAAW,tr|H1SQ72|H1SQ72_STAAU,tr|D2GI32|D2GI32_STAAU,tr|H4BS92|H4BS92_STAAU,tr|D2FP09|D2FP09_STAAU,tr|C5N2P0|C5N2P0_STAA3,tr|D6J298|D6J298_STAAU,tr|H7G5…	3	2001.03	2001.02	668.013	Putative uncharacterized protein OS=Staphylococcus aureus subsp. aureus VC40 GN=SAVC_09355 PE=4 SV=1	N/A
R.VADIKIPTSEIK.N	R.VADIKIPTSEIK.N	SAVC_09735	tr|H6LMN4|H6LMN4_STAAU,sp|Q99S93|Y197A_STAAN,sp|Q2YYH2|Y2054_STAAB,sp|Q6G7E1|Y2074_STAAS,sp|Q7A098|Y2099_STAAW,sp|Q2FEV9|Y2132_STAA3,sp|Q5HE32|Y2163_STAAC,sp|Q931G8|Y2173_STAAM,sp|Q6GEQ6|Y2264_STAAR,sp|Q2FW79|Y2425_STAA8,tr|D2GJE7|D2GJE7_STAAU,tr|H4BJN6|H4BJN6_STAAU,tr|H1SJA8|H1SJA8_STAAU,tr|D2FPF2|D2FPF2_STAAU,tr|D6J2H1|D6J2H1_STAAU,tr|C5MZE5|C5MZE5_STAA3,tr|H7G962|H7G962_STAA5,tr|H4ANW1|H4ANW1_…	3	1312.77	1312.76	438.594	Putative uncharacterized protein OS=Staphylococcus aureus subsp. aureus VC40 GN=SAVC_09735 PE=4 SV=1	N/A
K.FEDAEDIAKESLK.L	K.FEDAEDIAKESLK.L	SAZG_00980	tr|D6IZU5|D6IZU5_STAAU,tr|H4BQA7|H4BQA7_STAAU,tr|H1SKU0|H1SKU0_STAAU,tr|D2GFQ1|D2GFQ1_STAAU,tr|D2FLG6|D2FLG6_STAAU,tr|C5N529|C5N529_STAA3,tr|H7G770|H7G770_STAA5,tr|H3RXG4|H3RXG4_STAAU,tr|H4ATW4|H4ATW4_STAAU,tr|H3TVK3|H3TVK3_STAAU,tr|C8ARH1|C8ARH1_STAAU,tr|C8L402|C8L402_STAAU,tr|H3U161|H3U161_STAAU,tr|C8N5S8|C8N5S8_STAAU,tr|C8ABF4|C8ABF4_STAAU,tr|H4B1C2|H4B1C2_STAAU,tr|H1TDF8|H1TDF8_STAAU,tr|D6UAY…	2	1493.73	1493.72	747.87	Putative uncharacterized protein OS=Staphylococcus aureus subsp. aureus M809 GN=SAZG_00980 PE=4 SV=1	N/A
K.GVSPANAPESVQDAAAVK.L	K.GVSPANAPESVQDAAAVK.L	sceD	tr|H3S8V4|H3S8V4_STAAU,sp|A7X4T4|SCED_STAA1,sp|Q2FF31|SCED_STAA3,sp|Q2FWF8|SCED_STAA8,sp|Q2YUK8|SCED_STAAB,sp|Q5HEA4|SCED_STAAC,sp|A6QIT9|SCED_STAAE,sp|Q99SG2|SCED_STAAM,sp|Q7A4F2|SCED_STAAN,sp|Q6GEX9|SCED_STAAR,sp|Q6G7L4|SCED_STAAS,sp|Q8NVH0|SCED_STAAW,tr|H1SQ72|H1SQ72_STAAU,tr|D2GI32|D2GI32_STAAU,tr|H4BS92|H4BS92_STAAU,tr|D2FP09|D2FP09_STAAU,tr|C5N2P0|C5N2P0_STAA3,tr|D6J298|D6J298_STAAU,tr|H7G5…	2	1709.86	1709.86	855.937	Putative transglycosylase sceD OS=Staphylococcus aureus subsp. aureus CIG1605 GN=sceD PE=4 SV=1	Surface-associated
K.AWIPIDGTYDLGPGPR.M	K.AWIPIDGTYDLGPGPR.M	sdhB	tr|H4FZH3|H4FZH3_STAAU,tr|Q7WY97|Q7WY97_STAAU,tr|D2GFB2|D2GFB2_STAAU,tr|H1SL76|H1SL76_STAAU,tr|H4BPN8|H4BPN8_STAAU,tr|D2FL21|D2FL21_STAAU,tr|D6IZE3|D6IZE3_STAAU,tr|C5N4N6|C5N4N6_STAA3,tr|H7G385|H7G385_STAA5,tr|H4AT74|H4AT74_STAAU,tr|H3RX22|H3RX22_STAAU,tr|C8AR33|C8AR33_STAAU,tr|C8L4T3|C8L4T3_STAAU,tr|H3TNW5|H3TNW5_STAAU,tr|C8N492|C8N492_STAAU,tr|H3TXJ4|H3TXJ4_STAAU,tr|C8AB17|C8AB17_STAAU,tr|H4B0J…	2	1726.88	1726.87	864.441	Succinate dehydrogenase iron-sulfur subunit OS=Staphylococcus aureus subsp. aureus IS-157 GN=sdhB PE=4 SV=1	Surface-associated
K.DKATQLGTIANETIK.E	K.DKATQLGTIANETIK.E	SEVCU006_1179	tr|H0DBD8|H0DBD8_STAAU,tr|D2GH98|D2GH98_STAAU,tr|H4BRT8|H4BRT8_STAAU,tr|D2FMT1|D2FMT1_STAAU,tr|D6J1G3|D6J1G3_STAAU,tr|C5N6H7|C5N6H7_STAA3,tr|H7G2U2|H7G2U2_STAA5,tr|H3RZN2|H3RZN2_STAAU,tr|H4AUX5|H4AUX5_STAAU,tr|C8ASZ5|C8ASZ5_STAAU,tr|C8L2S3|C8L2S3_STAAU,tr|H3TP58|H3TP58_STAAU,tr|H3U2F9|H3U2F9_STAAU,tr|C8N1F6|C8N1F6_STAAU,tr|C8ACX9|C8ACX9_STAAU,tr|H4B2E9|H4B2E9_STAAU,tr|D6U9G1|D6U9G1_STAAU,tr|H1T8B…	2	1601.87	1601.86	801.938	Putative uncharacterized protein OS=Staphylococcus aureus subsp. aureus VCU006 GN=SEVCU006_1179 PE=4 SV=1	N/A
K.NNPILVGEAGVGK.T	K.NNPILVGEAGVGK.T	SEVCU006_1698	tr|H0DDS5|H0DDS5_STAAU,sp|Q2FDV8|CLPL_STAA3,sp|Q2FV74|CLPL_STAA8,sp|Q2YWB1|CLPL_STAAB,sp|Q5HD02|CLPL_STAAC,sp|Q99R88|CLPL_STAAM,sp|Q7A3F4|CLPL_STAAN,sp|Q6GDQ0|CLPL_STAAR,sp|Q6G6C6|CLPL_STAAS,sp|Q8NUR7|CLPL_STAAW,tr|H1SQV3|H1SQV3_STAAU,tr|D2GKF8|D2GKF8_STAAU,tr|H4BKQ5|H4BKQ5_STAAU,tr|D2FQB0|D2FQB0_STAAU,tr|C5N098|C5N098_STAA3,tr|D6J4I9|D6J4I9_STAAU,tr|H7G4J4|H7G4J4_STAA5,tr|H3RT57|H3RT57_STAAU,tr|…	2	1266.71	1266.69	634.354	Putative uncharacterized protein OS=Staphylococcus aureus subsp. aureus VCU006 GN=SEVCU006_1698 PE=4 SV=1	N/A
K.GLWNEDKENEVIER.A	K.GLWNEDKENEVIER.A	SGAG_01471	tr|D1R0Q5|D1R0Q5_STAAU,sp|Q5HGZ1|ODPA_STAAC,sp|P60089|ODPA_STAAM,sp|Q820A6|ODPA_STAAN,sp|Q6GHZ2|ODPA_STAAR,sp|Q6GAC1|ODPA_STAAS,sp|P60090|ODPA_STAAW,tr|H4BPG0|H4BPG0_STAAU,tr|D2GF57|D2GF57_STAAU,tr|D2FKW6|D2FKW6_STAAU,tr|C5N4H7|C5N4H7_STAA3,tr|D6IZ88|D6IZ88_STAAU,tr|H7G3E0|H7G3E0_STAA5,tr|H4AT19|H4AT19_STAAU,tr|H3RWW7|H3RWW7_STAAU,tr|C8L4Y8|C8L4Y8_STAAU,tr|C8AQX8|C8AQX8_STAAU,tr|H3TVG1|H3TVG1_STA…	2	1729.83	1729.83	865.921	Pyruvate dehydrogenase (Acetyl-transferring) E1 component, alpha subunit OS=Staphylococcus aureus A8117 GN=SGAG_01471 PE=4 SV=1	Cytoplasm
K.AEVKNPTQNISGTQVYQDPAIVQPK.T	K.AEVKNPTQNISGTQVYQDPAIVQPK.T	sle_1	tr|D1R0L3|D1R0L3_STAAU,sp|A7X0T9|ATL_STAA1,sp|Q2FZK7|ATL_STAA8,sp|Q5HH31|ATL_STAAC,sp|Q931U5|ATL_STAAM,sp|Q99V41|ATL_STAAN,sp|Q6GI31|ATL_STAAR,sp|Q6GAG0|ATL_STAAS,sp|P0C5Z8|ATL_STAAU,sp|Q8NX96|ATL_STAAW,tr|H1SQ45|H1SQ45_STAAU,tr|D2GF18|D2GF18_STAAU,tr|H4BPC0|H4BPC0_STAAU,tr|D2FKS7|D2FKS7_STAAU,tr|D6IZ49|D6IZ49_STAAU,tr|C5N4D4|C5N4D4_STAA3,tr|H7G3I1|H7G3I1_STAA5,tr|H3RWS8|H3RWS8_STAAU,tr|H4ASX9|H4…	3	2724.42	2724.41	909.143	N-acetylmuramoyl-L-alanine amidase OS=Staphylococcus aureus A8117 GN=SGAG_01429 PE=4 SV=1	Surface-associated
K.AFNEQPFAVVK.E	K.AFNEQPFAVVK.E	sle_1	tr|D1R0L3|D1R0L3_STAAU,sp|A7X0T9|ATL_STAA1,sp|Q2FZK7|ATL_STAA8,sp|Q5HH31|ATL_STAAC,sp|Q931U5|ATL_STAAM,sp|Q99V41|ATL_STAAN,sp|Q6GI31|ATL_STAAR,sp|Q6GAG0|ATL_STAAS,sp|P0C5Z8|ATL_STAAU,sp|Q8NX96|ATL_STAAW,tr|D2GF18|D2GF18_STAAU,tr|H4BPC0|H4BPC0_STAAU,tr|D2FKS7|D2FKS7_STAAU,tr|D6IZ49|D6IZ49_STAAU,tr|C5N4D4|C5N4D4_STAA3,tr|H3RWS8|H3RWS8_STAAU,tr|H4ASX9|H4ASX9_STAAU,tr|C8L526|C8L526_STAAU,tr|C8AQT9|C8…	2	1248.66	1248.65	625.332	N-acetylmuramoyl-L-alanine amidase OS=Staphylococcus aureus A8117 GN=SGAG_01429 PE=4 SV=1	Surface-associated
R.LNGLNNFFIYPGQK.L	R.LNGLNNFFIYPGQK.L	sle_1	tr|H4D807|H4D807_STAAU,sp|Q2FJH7|SLE1_STAA3,sp|Q2G0U9|SLE1_STAA8,sp|Q2YVT4|SLE1_STAAB,sp|Q5HIL2|SLE1_STAAC,sp|Q7A7E0|SLE1_STAAN,sp|Q6GJK9|SLE1_STAAR,sp|Q6GC24|SLE1_STAAS,sp|P0C1U7|SLE1_STAAU,sp|Q7A1T4|SLE1_STAAW,tr|H1SJS9|H1SJS9_STAAU,tr|D2GJC4|D2GJC4_STAAU,tr|H4BM99|H4BM99_STAAU,tr|D2FJB1|D2FJB1_STAAU,tr|D6IXL3|D6IXL3_STAAU,tr|C5N1Y5|C5N1Y5_STAA3,tr|H7G6L7|H7G6L7_STAA5,tr|H4ARM1|H4ARM1_STAAU,tr|…	2	1623.85	1623.84	812.928	N-acetylmuramoyl-L-alanine amidase sle1 OS=Staphylococcus aureus subsp. aureus CIGC340D GN=SACIGC340D_0948 PE=4 SV=1	Surface-associated
K.QVSVGKDVYLYGTINNR.T	K.QVSVGKDVYLYGTINNR.T	sle_1	tr|D1QGT3|D1QGT3_STAAU,sp|A7X0T9|ATL_STAA1,sp|Q2FZK7|ATL_STAA8,sp|Q5HH31|ATL_STAAC,sp|Q931U5|ATL_STAAM,sp|Q99V41|ATL_STAAN,sp|Q6GI31|ATL_STAAR,sp|Q6GAG0|ATL_STAAS,sp|P0C5Z8|ATL_STAAU,sp|Q8NX96|ATL_STAAW,tr|H1SQ45|H1SQ45_STAAU,tr|D2GF18|D2GF18_STAAU,tr|H4BPC0|H4BPC0_STAAU,tr|D2FKS7|D2FKS7_STAAU,tr|D6IZ49|D6IZ49_STAAU,tr|C5N4D4|C5N4D4_STAA3,tr|H7G3I1|H7G3I1_STAA5,tr|H3RWS8|H3RWS8_STAAU,tr|H4ASX9|H4…	3	1925.01	1925	642.674	N-acetylmuramoyl-L-alanine amidase OS=Staphylococcus aureus A10102 GN=SAQG_00907 PE=4 SV=1	Surface-associated
K.SLNNLTSNLIFPNQVLK.V	K.SLNNLTSNLIFPNQVLK.V	sle_1	tr|H1TF34|H1TF34_STAAU,sp|Q2FJH7|SLE1_STAA3,sp|Q2G0U9|SLE1_STAA8,sp|Q2YVT4|SLE1_STAAB,sp|Q5HIL2|SLE1_STAAC,sp|Q7A7E0|SLE1_STAAN,sp|Q6GJK9|SLE1_STAAR,sp|Q6GC24|SLE1_STAAS,sp|P0C1U7|SLE1_STAAU,sp|Q7A1T4|SLE1_STAAW,tr|H1SJS9|H1SJS9_STAAU,tr|D2GJC4|D2GJC4_STAAU,tr|H4BM99|H4BM99_STAAU,tr|D2FJB1|D2FJB1_STAAU,tr|D6IXL3|D6IXL3_STAAU,tr|C5N1Y5|C5N1Y5_STAA3,tr|H7G6L7|H7G6L7_STAA5,tr|H4ARM1|H4ARM1_STAAU,tr|…	2	1914.07	1914.06	958.036	N-acetylmuramoyl-L-alanine amidase Sle1 OS=Staphylococcus aureus subsp. aureus 21283 GN=sle_1 PE=4 SV=1	Surface-associated
K.SPVNVMQTYTVKPGTK.L	K.SPVNVMQTYTVKPGTK.L	sle_1	tr|D1QGT3|D1QGT3_STAAU,sp|A7X0T9|ATL_STAA1,sp|Q2FZK7|ATL_STAA8,sp|Q5HH31|ATL_STAAC,sp|Q931U5|ATL_STAAM,sp|Q99V41|ATL_STAAN,sp|Q6GI31|ATL_STAAR,sp|Q6GAG0|ATL_STAAS,sp|P0C5Z8|ATL_STAAU,sp|Q8NX96|ATL_STAAW,tr|H1SQ45|H1SQ45_STAAU,tr|D2GF18|D2GF18_STAAU,tr|H4BPC0|H4BPC0_STAAU,tr|D2FKS7|D2FKS7_STAAU,tr|D6IZ49|D6IZ49_STAAU,tr|C5N4D4|C5N4D4_STAA3,tr|H7G3I1|H7G3I1_STAA5,tr|H3RWS8|H3RWS8_STAAU,tr|H4ASX9|H4…	3	1748.92	1748.91	583.978	N-acetylmuramoyl-L-alanine amidase OS=Staphylococcus aureus A10102 GN=SAQG_00907 PE=4 SV=1	Surface-associated
R.TINAAAAEELSYITGK.-	R.TINAAAAEELSYITGK.-	sle_1	tr|H6LRQ4|H6LRQ4_STAAU,sp|Q2G222|Y2979_STAA8,tr|H1SMD9|H1SMD9_STAAU,tr|H4BL03|H4BL03_STAAU,tr|D2GKQ2|D2GKQ2_STAAU,tr|D2FQL2|D2FQL2_STAAU,tr|D6J4T7|D6J4T7_STAAU,tr|C5N0K4|C5N0K4_STAA3,tr|H3RTF3|H3RTF3_STAAU,tr|H4AQ80|H4AQ80_STAAU,tr|H3TSN3|H3TSN3_STAAU,tr|C8L364|C8L364_STAAU,tr|C8ANV3|C8ANV3_STAAU,tr|C8MZJ1|C8MZJ1_STAAU,tr|H3TY80|H3TY80_STAAU,tr|C8A702|C8A702_STAAU,tr|H4AX53|H4AX53_STAAU,tr|H1T8U4…	2	1650.86	1650.85	826.431	N-acetylmuramoyl-L-alanine amidase OS=Staphylococcus aureus subsp. aureus VC40 GN=SAVC_12100 PE=4 SV=1	Surface-associated
R.NGFIQSLKDDPSQSTNVLGEAK.K	R.NGFIQSLKDDPSQSTNVLGEAK.K	spa	tr|Q2UW46|Q2UW46_STAAU,sp|P02976|SPA_STAA8,sp|P0A015|SPA_STAAM,sp|P99134|SPA_STAAN,sp|P38507|SPA_STAAU,tr|Q2UW42|Q2UW42_STAAU,tr|Q2UW48|Q2UW48_STAAU,tr|Q2UW54|Q2UW54_STAAU,tr|Q2UW56|Q2UW56_STAAU,tr|Q2UW16|Q2UW16_STAAU,tr|Q2UW09|Q2UW09_STAAU,tr|Q2UW26|Q2UW26_STAAU,tr|Q2UW39|Q2UW39_STAAU,tr|A1KDX6|A1KDX6_STAAU,tr|A1KDX7|A1KDX7_STAAU,tr|A1KE35|A1KE35_STAAU,tr|A1KE40|A1KE40_STAAU,tr|A1KE43|A1KE43_STA…	3	2347.18	2347.17	783.396	Immunoglobulin G binding protein A (Fragment) OS=Staphylococcus aureus GN=spa PE=4 SV=1	Surface-associated
R.DIAHPINSDMR.Q	R.DIAHPINSDMR.Q	spoVG	tr|H4HDE7|H4HDE7_STAAU,sp|A6TYX2|SP5G_STAA2,sp|Q2FJE4|SP5G_STAA3,sp|Q2G0S5|SP5G_STAA8,sp|A5IQ50|SP5G_STAA9,sp|Q2YVU7|SP5G_STAAB,sp|Q5HIH8|SP5G_STAAC,sp|A6QEF1|SP5G_STAAE,sp|Q99WA5|SP5G_STAAM,sp|Q7A7B5|SP5G_STAAN,sp|Q6GJH3|SP5G_STAAR,sp|Q6GBZ0|SP5G_STAAS,sp|Q8NXZ8|SP5G_STAAW,tr|H1SM52|H1SM52_STAAU,tr|D2GDM4|D2GDM4_STAAU,tr|H4BMD2|H4BMD2_STAAU,tr|D2FJE5|D2FJE5_STAAU,tr|C5N2D8|C5N2D8_STAA3,tr|D6IXP6…	2	1267.61	1267.6	634.806	Putative septation protein spoVG OS=Staphylococcus aureus subsp. aureus CIG1096 GN=spoVG PE=4 SV=1	Surface-associated
R.VIEGNSGLFVAM[147.04]PSK.R	R.VIEGNSGLFVAM[147.04]PSK.R	spoVG	tr|H0D8T4|H0D8T4_STAAU,sp|A6TYX2|SP5G_STAA2,sp|Q2FJE4|SP5G_STAA3,sp|Q2G0S5|SP5G_STAA8,sp|A5IQ50|SP5G_STAA9,sp|Q2YVU7|SP5G_STAAB,sp|Q5HIH8|SP5G_STAAC,sp|A6QEF1|SP5G_STAAE,sp|Q99WA5|SP5G_STAAM,sp|Q7A7B5|SP5G_STAAN,sp|Q6GJH3|SP5G_STAAR,sp|Q6GBZ0|SP5G_STAAS,sp|Q8NXZ8|SP5G_STAAW,tr|H1SM52|H1SM52_STAAU,tr|D2GDM4|D2GDM4_STAAU,tr|H4BMD2|H4BMD2_STAAU,tr|D2FJE5|D2FJE5_STAAU,tr|C5N2D8|C5N2D8_STAA3,tr|D6IXP6…	2	1563.81	1563.8	782.906	Putative septation protein spoVG OS=Staphylococcus aureus subsp. aureus VCU006 GN=spoVG PE=3 SV=1	Surface-associated
R.VIEGNSGLFVAMPSKR.T	R.VIEGNSGLFVAMPSKR.T	spoVG	tr|F9KD07|F9KD07_STAAU,sp|A6TYX2|SP5G_STAA2,sp|Q2FJE4|SP5G_STAA3,sp|Q2G0S5|SP5G_STAA8,sp|A5IQ50|SP5G_STAA9,sp|Q2YVU7|SP5G_STAAB,sp|Q5HIH8|SP5G_STAAC,sp|A6QEF1|SP5G_STAAE,sp|Q99WA5|SP5G_STAAM,sp|Q7A7B5|SP5G_STAAN,sp|Q6GJH3|SP5G_STAAR,sp|Q6GBZ0|SP5G_STAAS,sp|Q8NXZ8|SP5G_STAAW,tr|H1SM52|H1SM52_STAAU,tr|D2GDM4|D2GDM4_STAAU,tr|H4BMD2|H4BMD2_STAAU,tr|D2FJE5|D2FJE5_STAAU,tr|C5N2D8|C5N2D8_STAA3,tr|D6IXP6…	2	1703.92	1703.9	852.959	Putative septation protein spoVG OS=Staphylococcus aureus subsp. aureus 21235 GN=spoVG PE=3 SV=1	Surface-associated
R.VIEGNSGLFVAM[147.04]PSKR.T	R.VIEGNSGLFVAM[147.04]PSKR.T	spoVG	tr|H0C9K0|H0C9K0_STAAU,sp|A6TYX2|SP5G_STAA2,sp|Q2FJE4|SP5G_STAA3,sp|Q2G0S5|SP5G_STAA8,sp|A5IQ50|SP5G_STAA9,sp|Q2YVU7|SP5G_STAAB,sp|Q5HIH8|SP5G_STAAC,sp|A6QEF1|SP5G_STAAE,sp|Q99WA5|SP5G_STAAM,sp|Q7A7B5|SP5G_STAAN,sp|Q6GJH3|SP5G_STAAR,sp|Q6GBZ0|SP5G_STAAS,sp|Q8NXZ8|SP5G_STAAW,tr|H1SM52|H1SM52_STAAU,tr|D2GDM4|D2GDM4_STAAU,tr|H4BMD2|H4BMD2_STAAU,tr|D2FJE5|D2FJE5_STAAU,tr|C5N2D8|C5N2D8_STAA3,tr|D6IXP6…	2	1719.91	1719.9	860.956	Putative septation protein spoVG OS=Staphylococcus aureus subsp. aureus 21194 GN=spoVG PE=3 SV=1	Surface-associated
K.AVDTPIDGIEKL.-	K.AVDTPIDGIEKL.-	srpF	tr|H4HCQ1|H4HCQ1_STAAU,tr|H4BLI2|H4BLI2_STAAU,tr|H1SLW5|H1SLW5_STAAU,tr|D2GIK0|D2GIK0_STAAU,tr|D2FIL8|D2FIL8_STAAU,tr|D6J3Y9|D6J3Y9_STAAU,tr|C5N147|C5N147_STAA3,tr|H7G5Z2|H7G5Z2_STAA5,tr|H3RU29|H3RU29_STAAU,tr|H4AQV5|H4AQV5_STAAU,tr|C8L742|C8L742_STAAU,tr|C8APD8|C8APD8_STAAU,tr|H3TUI1|H3TUI1_STAAU,tr|C8N136|C8N136_STAAU,tr|H3U1V7|H3U1V7_STAAU,tr|C8A7I9|C8A7I9_STAAU,tr|H4AY09|H4AY09_STAAU,tr|H1T9C…	2	1269.69	1269.68	635.848	Alpha-helical coiled-coil protein OS=Staphylococcus aureus subsp. aureus CIG1096 GN=srpF PE=4 SV=1	Cytoplasm
R.MTTYNEVDNLTK.N	R.MTTYNEVDNLTK.N	sspP	tr|H0CA21|H0CA21_STAAU,sp|Q2G2R8|SSPP_STAA8,sp|Q5HEL3|SSPP_STAAC,sp|P65825|SSPP_STAAM,sp|P65826|SSPP_STAAN,sp|Q6GFE8|SSPP_STAAR,sp|Q6G824|SSPP_STAAS,sp|P81297|SSPP_STAAU,sp|Q8NVS9|SSPP_STAAW,tr|H1SRI7|H1SRI7_STAAU,tr|D2GHQ6|D2GHQ6_STAAU,tr|H4BNT2|H4BNT2_STAAU,tr|D2FNH2|D2FNH2_STAAU,tr|C5MYR4|C5MYR4_STAA3,tr|D6J0G0|D6J0G0_STAAU,tr|H7G7H8|H7G7H8_STAA5,tr|H3S042|H3S042_STAAU,tr|H4AVT3|H4AVT3_STAAU,t…	2	1427.67	1427.66	714.837	Staphopain A OS=Staphylococcus aureus subsp. aureus 21194 GN=sspP PE=4 SV=1	Surface-associated
K.TESIPTGNNVTQLK.Q	K.TESIPTGNNVTQLK.Q	sspP	tr|H3YJP9|H3YJP9_STAAU,sp|Q2G2R8|SSPP_STAA8,sp|Q5HEL3|SSPP_STAAC,sp|P65825|SSPP_STAAM,sp|P65826|SSPP_STAAN,sp|Q6GFE8|SSPP_STAAR,sp|Q6G824|SSPP_STAAS,sp|P81297|SSPP_STAAU,sp|Q8NVS9|SSPP_STAAW,tr|H1SRI7|H1SRI7_STAAU,tr|D2GHQ6|D2GHQ6_STAAU,tr|H4BNT2|H4BNT2_STAAU,tr|D2FNH2|D2FNH2_STAAU,tr|C5MYR4|C5MYR4_STAA3,tr|D6J0G0|D6J0G0_STAAU,tr|H7G7H8|H7G7H8_STAA5,tr|H3S042|H3S042_STAAU,tr|H4AVT3|H4AVT3_STAAU,t…	2	1500.79	1500.78	751.396	Staphopain A OS=Staphylococcus aureus subsp. aureus IS-105 GN=sspP PE=4 SV=1	Surface-associated
K.YTINVSPFLSK.V	K.YTINVSPFLSK.V	sspP	tr|D3EXV4|D3EXV4_STAA4,sp|Q2G2R8|SSPP_STAA8,sp|Q5HEL3|SSPP_STAAC,sp|P65825|SSPP_STAAM,sp|P65826|SSPP_STAAN,sp|Q6G824|SSPP_STAAS,sp|Q8NVS9|SSPP_STAAW,tr|H4BNT2|H4BNT2_STAAU,tr|C5MYR4|C5MYR4_STAA3,tr|H3S042|H3S042_STAAU,tr|H4AVT3|H4AVT3_STAAU,tr|C8L0C6|C8L0C6_STAAU,tr|H3U2L9|H3U2L9_STAAU,tr|C8MZ14|C8MZ14_STAAU,tr|H4B3D9|H4B3D9_STAAU,tr|H1TBC2|H1TBC2_STAAU,tr|D6UDD4|D6UDD4_STAAU,tr|H3XPN3|H3XPN3_STA…	2	1267.69	1267.68	634.848	Staphopain A OS=Staphylococcus aureus (strain 04-02981) GN=SA2981_1866 PE=4 SV=1	Surface-associated
K.AKEFVENAK.E	K.AKEFVENAK.E	ST398NM02_0895	tr|H7G3X4|H7G3X4_STAA5,sp|Q2YWN8|Y772_STAAB,sp|Q7A6L9|Y772_STAAN,sp|Q6GB15|Y782_STAAS,sp|Q7A1E3|Y793_STAAW,sp|Q2FIG2|Y816_STAA3,sp|Q99VG5|Y840_STAAM,sp|Q2FZY9|Y845_STAA8,sp|Q6GIH6|Y874_STAAR,sp|Q5HHH4|Y912_STAAC,tr|H1SQK2|H1SQK2_STAAU,tr|D2GEM5|D2GEM5_STAAU,tr|H4BN99|H4BN99_STAAU,tr|D2FKD4|D2FKD4_STAAU,tr|D6IYQ5|D6IYQ5_STAAU,tr|C5N3S2|C5N3S2_STAA3,tr|H3RWD5|H3RWD5_STAAU,tr|H4AT87|H4AT87_STAAU,tr|…	2	1034.55	1034.54	518.277	Putative uncharacterized protein OS=Staphylococcus aureus subsp. aureus DR10 GN=ST398NM02_0895 PE=4 SV=1	N/A
K.GNVKETVGNVTDNKNLENEGK.E	K.GNVKETVGNVTDNKNLENEGK.E	ST398NM02_0895	tr|H7G3X4|H7G3X4_STAA5,sp|Q7A6L9|Y772_STAAN,sp|Q6GB15|Y782_STAAS,sp|Q7A1E3|Y793_STAAW,sp|Q2FIG2|Y816_STAA3,sp|Q99VG5|Y840_STAAM,sp|Q2FZY9|Y845_STAA8,sp|Q6GIH6|Y874_STAAR,sp|Q5HHH4|Y912_STAAC,tr|H1SQK2|H1SQK2_STAAU,tr|D2GEM5|D2GEM5_STAAU,tr|H4BN99|H4BN99_STAAU,tr|D2FKD4|D2FKD4_STAAU,tr|D6IYQ5|D6IYQ5_STAAU,tr|C5N3S2|C5N3S2_STAA3,tr|H3RWD5|H3RWD5_STAAU,tr|H4AT87|H4AT87_STAAU,tr|C8AQE8|C8AQE8_STAAU,t…	3	2258.13	2258.11	753.712	Putative uncharacterized protein OS=Staphylococcus aureus subsp. aureus DR10 GN=ST398NM02_0895 PE=4 SV=1	N/A
K.LYSVPWGTYKQEAGAVSGTGNQTFK.A	K.LYSVPWGTYKQEAGAVSGTGNQTFK.A	ST398NM02_1050	tr|H7G3I1|H7G3I1_STAA5,sp|A7X0T9|ATL_STAA1,sp|Q2FZK7|ATL_STAA8,sp|Q5HH31|ATL_STAAC,sp|Q931U5|ATL_STAAM,sp|Q99V41|ATL_STAAN,sp|Q6GI31|ATL_STAAR,sp|Q6GAG0|ATL_STAAS,sp|P0C5Z8|ATL_STAAU,sp|Q8NX96|ATL_STAAW,tr|D2GF18|D2GF18_STAAU,tr|H4BPC0|H4BPC0_STAAU,tr|D2FKS7|D2FKS7_STAAU,tr|D6IZ49|D6IZ49_STAAU,tr|C5N4D4|C5N4D4_STAA3,tr|H3RWS8|H3RWS8_STAAU,tr|H4ASX9|H4ASX9_STAAU,tr|C8L526|C8L526_STAAU,tr|C8AQT9|C8…	3	2688.34	2688.32	897.113	Peptidoglycan endo-beta-N-acetylglucosaminidase OS=Staphylococcus aureus subsp. aureus DR10 GN=ST398NM02_1050 PE=4 SV=1	Surface-associated
K.ETVGNVTDNKELEKEGQQDK.A	K.ETVGNVTDNKELEKEGQQDK.A	ST398NM02_1689	tr|H7G2H5|H7G2H5_STAA5,sp|Q7A593|Y1452_STAAN,sp|Q6G8U4|Y1561_STAAS,sp|Q7A0R0|Y1575_STAAW,sp|Q2FGA1|Y1582_STAA3,sp|Q99TM4|Y1625_STAAM,sp|Q5HFD7|Y1680_STAAC,sp|Q6GG78|Y1705_STAAR,sp|Q2FXV1|Y1730_STAA8,tr|D2GGX7|D2GGX7_STAAU,tr|H1SKL2|H1SKL2_STAAU,tr|H4BRF8|H4BRF8_STAAU,tr|D2FMG2|D2FMG2_STAAU,tr|C5N655|C5N655_STAA3,tr|D6J146|D6J146_STAAU,tr|H3RZ28|H3RZ28_STAAU,tr|H4AUM5|H4AUM5_STAAU,tr|C8ASM9|C8ASM9…	3	2260.1	2260.08	754.368	Putative uncharacterized protein OS=Staphylococcus aureus subsp. aureus DR10 GN=ST398NM02_1689 PE=4 SV=1	N/A
R.EKDNSGTTNIDDIDWDNL.-	R.EKDNSGTTNIDDIDWDNL.-	stbD	tr|A6QJU5|A6QJU5_STAAE,tr|H4BKH0|H4BKH0_STAAU,tr|D2FQ22|D2FQ22_STAAU,tr|H4APP5|H4APP5_STAAU,tr|H3RV57|H3RV57_STAAU,tr|C8L5K8|C8L5K8_STAAU,tr|C8N2T8|C8N2T8_STAAU,tr|H3U2Z2|H3U2Z2_STAAU,tr|H4AXS4|H4AXS4_STAAU,tr|D6UFK8|D6UFK8_STAAU,tr|H1TD25|H1TD25_STAAU,tr|E5TSP4|E5TSP4_STAAU,tr|C8LNC2|C8LNC2_STAAU,tr|F9KKS9|F9KKS9_STAAU,tr|H0CYN9|H0CYN9_STAAU,tr|C8LYB8|C8LYB8_STAAU,tr|H3X1J9|H3X1J9_STAAU,tr|H4DLU…	2	2063.9	2063.89	1032.95	Prevent-host-death protein OS=Staphylococcus aureus (strain Newman) GN=stbD PE=4 SV=1	Surface-associated
K.ENLAEVLDKHL.-	K.ENLAEVLDKHL.-	trxA	tr|H4B0J0|H4B0J0_STAAU,sp|Q2FHT6|THIO_STAA3,sp|Q2FZD2|THIO_STAA8,sp|Q2YXD0|THIO_STAAB,sp|Q5HGT9|THIO_STAAC,sp|P0A0K4|THIO_STAAM,sp|P99122|THIO_STAAN,sp|Q6GHU0|THIO_STAAR,sp|Q6GA69|THIO_STAAS,sp|P0A0K6|THIO_STAAU,sp|P0A0K5|THIO_STAAW,tr|H1SL80|H1SL80_STAAU,tr|D2GFA8|D2GFA8_STAAU,tr|H4BPN4|H4BPN4_STAAU,tr|D2FL17|D2FL17_STAAU,tr|C5N4N0|C5N4N0_STAA3,tr|D6IZD9|D6IZD9_STAAU,tr|H7G389|H7G389_STAA5,tr|H3…	2	1279.68	1279.68	640.846	Thioredoxin OS=Staphylococcus aureus subsp. aureus CIG1150 GN=trxA PE=4 SV=1	Surface-associated
K.SPEQVESFLAETFK.-	K.SPEQVESFLAETFK.-	trxA	tr|H0C737|H0C737_STAAU,tr|D2GEL5|D2GEL5_STAAU,tr|H1SQL1|H1SQL1_STAAU,tr|H4BN89|H4BN89_STAAU,tr|D2FKC4|D2FKC4_STAAU,tr|D6IYM1|D6IYM1_STAAU,tr|C5N3R2|C5N3R2_STAA3,tr|H7G3Y4|H7G3Y4_STAA5,tr|H4ASL0|H4ASL0_STAAU,tr|H3RW98|H3RW98_STAAU,tr|C8L2B5|C8L2B5_STAAU,tr|C8AQB5|C8AQB5_STAAU,tr|H3TRB7|H3TRB7_STAAU,tr|C8N3J3|C8N3J3_STAAU,tr|H3TYZ0|H3TYZ0_STAAU,tr|C8AA97|C8AA97_STAAU,tr|H4AZY3|H4AZY3_STAAU,tr|H1TDU…	2	1610.79	1610.78	806.399	Thioredoxin OS=Staphylococcus aureus subsp. aureus 21194 GN=SA21194_0922 PE=4 SV=1	Surface-associated
R.GITINTSHIEYQTDKR.H	R.GITINTSHIEYQTDKR.H	tuf	tr|H0C964|H0C964_STAAU,sp|A7WYX6|EFTU_STAA1,sp|A6TZ25|EFTU_STAA2,sp|Q2FJ92|EFTU_STAA3,sp|Q2G0N0|EFTU_STAA8,sp|A5IQA2|EFTU_STAA9,sp|Q2YSB3|EFTU_STAAB,sp|Q5HIC7|EFTU_STAAC,sp|A6QEK0|EFTU_STAAE,sp|P64028|EFTU_STAAM,sp|P99152|EFTU_STAAN,sp|Q6GJC0|EFTU_STAAR,sp|Q6GBT9|EFTU_STAAS,sp|A8YZP5|EFTU_STAAT,sp|P64029|EFTU_STAAW,tr|H1SMA0|H1SMA0_STAAU,tr|D2GDS5|D2GDS5_STAAU,tr|H4BMI4|H4BMI4_STAAU,tr|D2FJJ7|D2F…	3	1874.96	1874.95	625.99	Elongation factor Tu OS=Staphylococcus aureus subsp. aureus 21194 GN=tuf PE=3 SV=1	Surface-associated
R.KLLDYAEAGDNIGALLR.G	R.KLLDYAEAGDNIGALLR.G	tuf	tr|H4HDP3|H4HDP3_STAAU,sp|A7WYX6|EFTU_STAA1,sp|A6TZ25|EFTU_STAA2,sp|Q2FJ92|EFTU_STAA3,sp|Q2G0N0|EFTU_STAA8,sp|A5IQA2|EFTU_STAA9,sp|Q2YSB3|EFTU_STAAB,sp|Q5HIC7|EFTU_STAAC,sp|A6QEK0|EFTU_STAAE,sp|P64028|EFTU_STAAM,sp|P99152|EFTU_STAAN,sp|Q6GJC0|EFTU_STAAR,sp|Q6GBT9|EFTU_STAAS,sp|A8YZP5|EFTU_STAAT,sp|P64029|EFTU_STAAW,tr|B9UDT1|B9UDT1_STAAU,tr|D0VD78|D0VD78_STAAU,tr|H1SMA0|H1SMA0_STAAU,tr|D2GDS5|D2G…	2	1831	1830.98	916.499	Translation elongation factor Tu OS=Staphylococcus aureus subsp. aureus CIG1096 GN=tuf PE=4 SV=1	Surface-associated
K.LLDYAEAGDNIGALLR.G	K.LLDYAEAGDNIGALLR.G	tuf	tr|Q93PV8|Q93PV8_STAAU,sp|A7WYX6|EFTU_STAA1,sp|A6TZ25|EFTU_STAA2,sp|Q2FJ92|EFTU_STAA3,sp|Q2G0N0|EFTU_STAA8,sp|A5IQA2|EFTU_STAA9,sp|Q2YSB3|EFTU_STAAB,sp|Q5HIC7|EFTU_STAAC,sp|A6QEK0|EFTU_STAAE,sp|P64028|EFTU_STAAM,sp|P99152|EFTU_STAAN,sp|Q6GJC0|EFTU_STAAR,sp|Q6GBT9|EFTU_STAAS,sp|A8YZP5|EFTU_STAAT,sp|P64029|EFTU_STAAW,tr|B9UDT1|B9UDT1_STAAU,tr|D0VD78|D0VD78_STAAU,tr|H1SMA0|H1SMA0_STAAU,tr|D2GDS5|D2G…	2	1702.9	1702.89	852.452	Translation elongation factor Tu (Fragment) OS=Staphylococcus aureus GN=tuf PE=4 SV=1	Surface-associated
K.NGDSVAQSYDMIDNAPEEKER.G	K.NGDSVAQSYDMIDNAPEEKER.G	tuf	tr|H0C964|H0C964_STAAU,sp|A7WYX6|EFTU_STAA1,sp|A6TZ25|EFTU_STAA2,sp|Q2FJ92|EFTU_STAA3,sp|Q2G0N0|EFTU_STAA8,sp|A5IQA2|EFTU_STAA9,sp|Q2YSB3|EFTU_STAAB,sp|Q5HIC7|EFTU_STAAC,sp|A6QEK0|EFTU_STAAE,sp|P64028|EFTU_STAAM,sp|P99152|EFTU_STAAN,sp|Q6GJC0|EFTU_STAAR,sp|Q6GBT9|EFTU_STAAS,sp|A8YZP5|EFTU_STAAT,sp|P64029|EFTU_STAAW,tr|H1SMA0|H1SMA0_STAAU,tr|D2GDS5|D2GDS5_STAAU,tr|H4BMI4|H4BMI4_STAAU,tr|D2FJJ7|D2F…	3	2367.04	2367.03	790.017	Elongation factor Tu OS=Staphylococcus aureus subsp. aureus 21194 GN=tuf PE=3 SV=1	Surface-associated
K.TTLTAAIATVLAK.N	K.TTLTAAIATVLAK.N	tuf	tr|D1QKR6|D1QKR6_STAAU,sp|A7WYX6|EFTU_STAA1,sp|A6TZ25|EFTU_STAA2,sp|Q2FJ92|EFTU_STAA3,sp|Q2G0N0|EFTU_STAA8,sp|A5IQA2|EFTU_STAA9,sp|Q2YSB3|EFTU_STAAB,sp|Q5HIC7|EFTU_STAAC,sp|A6QEK0|EFTU_STAAE,sp|P64028|EFTU_STAAM,sp|P99152|EFTU_STAAN,sp|Q6GJC0|EFTU_STAAR,sp|Q6GBT9|EFTU_STAAS,sp|A8YZP5|EFTU_STAAT,sp|P64029|EFTU_STAAW,tr|H1SMA0|H1SMA0_STAAU,tr|D2GDS5|D2GDS5_STAAU,tr|H4BMI4|H4BMI4_STAAU,tr|D2FJJ7|D2F…	2	1272.78	1272.77	637.39	Elongation factor Tu OS=Staphylococcus aureus A10102 GN=tuf PE=3 SV=1	Surface-associated
R.TVGSGVVTEIIK.-	R.TVGSGVVTEIIK.-	tuf	tr|D1QKR6|D1QKR6_STAAU,sp|A7WYX6|EFTU_STAA1,sp|A6TZ25|EFTU_STAA2,sp|Q2FJ92|EFTU_STAA3,sp|Q2G0N0|EFTU_STAA8,sp|A5IQA2|EFTU_STAA9,sp|Q2YSB3|EFTU_STAAB,sp|Q5HIC7|EFTU_STAAC,sp|A6QEK0|EFTU_STAAE,sp|P64028|EFTU_STAAM,sp|P99152|EFTU_STAAN,sp|Q6GJC0|EFTU_STAAR,sp|Q6GBT9|EFTU_STAAS,sp|A8YZP5|EFTU_STAAT,sp|P64029|EFTU_STAAW,tr|H1SMA0|H1SMA0_STAAU,tr|D2GDS5|D2GDS5_STAAU,tr|H4BMI4|H4BMI4_STAAU,tr|D2FJJ7|D2F…	2	1201.7	1201.69	601.853	Elongation factor Tu OS=Staphylococcus aureus A10102 GN=tuf PE=3 SV=1	Surface-associated
K.VGEEVEIIGLHDTSK.T	K.VGEEVEIIGLHDTSK.T	tuf	tr|H4HDP3|H4HDP3_STAAU,sp|A7WYX6|EFTU_STAA1,sp|A6TZ25|EFTU_STAA2,sp|Q2FJ92|EFTU_STAA3,sp|Q2G0N0|EFTU_STAA8,sp|A5IQA2|EFTU_STAA9,sp|Q2YSB3|EFTU_STAAB,sp|Q5HIC7|EFTU_STAAC,sp|A6QEK0|EFTU_STAAE,sp|P64028|EFTU_STAAM,sp|P99152|EFTU_STAAN,sp|Q6GJC0|EFTU_STAAR,sp|Q6GBT9|EFTU_STAAS,sp|A8YZP5|EFTU_STAAT,sp|P64029|EFTU_STAAW,tr|Q200B3|Q200B3_STAAU,tr|B9UDT1|B9UDT1_STAAU,tr|D0VD78|D0VD78_STAAU,tr|H1SMA0|H1S…	3	1624.84	1624.83	542.617	Translation elongation factor Tu OS=Staphylococcus aureus subsp. aureus CIG1096 GN=tuf PE=4 SV=1	Surface-associated
R.AGLGM[147.04]TDGILSLVPAAR.V	R.AGLGM[147.04]TDGILSLVPAAR.V	upp	tr|F9KFF6|F9KFF6_STAAU,sp|A7X4V6|UPP_STAA1,sp|A6U3J7|UPP_STAA2,sp|Q2FF16|UPP_STAA3,sp|Q2FWE6|UPP_STAA8,sp|A5IUQ7|UPP_STAA9,sp|Q2YUJ2|UPP_STAAB,sp|Q5HE88|UPP_STAAC,sp|A6QIV6|UPP_STAAE,sp|P67395|UPP_STAAM,sp|P67396|UPP_STAAN,sp|Q6GEW3|UPP_STAAR,sp|Q6G7J8|UPP_STAAS,sp|A8YY79|UPP_STAAT,sp|P67397|UPP_STAAW,tr|H1SQ88|H1SQ88_STAAU,tr|D2GI48|D2GI48_STAAU,tr|H4BSA8|H4BSA8_STAAU,tr|D2FP25|D2FP25_STAAU,tr|C…	2	1656.9	1656.89	829.451	Uracil phosphoribosyltransferase OS=Staphylococcus aureus subsp. aureus 21235 GN=upp PE=3 SV=1	Surface-associated
R.DLELQDVDIETPVTK.M	R.DLELQDVDIETPVTK.M	upp	tr|D1GQY4|D1GQY4_STAA0,sp|A7X4V6|UPP_STAA1,sp|A6U3J7|UPP_STAA2,sp|Q2FF16|UPP_STAA3,sp|Q2FWE6|UPP_STAA8,sp|A5IUQ7|UPP_STAA9,sp|Q2YUJ2|UPP_STAAB,sp|Q5HE88|UPP_STAAC,sp|A6QIV6|UPP_STAAE,sp|P67395|UPP_STAAM,sp|P67396|UPP_STAAN,sp|Q6GEW3|UPP_STAAR,sp|Q6G7J8|UPP_STAAS,sp|A8YY79|UPP_STAAT,sp|P67397|UPP_STAAW,tr|H1SQ88|H1SQ88_STAAU,tr|D2GI48|D2GI48_STAAU,tr|H4BSA8|H4BSA8_STAAU,tr|D2FP25|D2FP25_STAAU,tr|C…	2	1713.88	1713.87	857.941	Uracil phosphoribosyltransferase OS=Staphylococcus aureus (strain TW20 \ 0582) GN=upp PE=3 SV=1	Surface-associated
K.HLDIPAGAAVR.F	K.HLDIPAGAAVR.F	ureB	tr|H4D8E5|H4D8E5_STAAU,sp|A7X5M0|URE2_STAA1,sp|A6U413|URE2_STAA2,sp|Q2FEK4|URE2_STAA3,sp|Q2G2K6|URE2_STAA8,sp|A5IV70|URE2_STAA9,sp|Q2YYQ7|URE2_STAAB,sp|Q5HDR9|URE2_STAAC,sp|A6QJC9|URE2_STAAE,sp|P67406|URE2_STAAM,sp|P67407|URE2_STAAN,sp|Q6GEE5|URE2_STAAR,sp|Q6G733|URE2_STAAS,sp|A8Z386|URE2_STAAT,sp|Q8NV90|URE2_STAAW,tr|H1SLL6|H1SLL6_STAAU,tr|D2GJQ6|D2GJQ6_STAAU,tr|H4BK01|H4BK01_STAAU,tr|D2FPD1|D2F…	2	1118.63	1118.62	560.317	Urease subunit beta OS=Staphylococcus aureus subsp. aureus CIGC340D GN=ureB PE=4 SV=1	Surface-associated
K.VNDLIKEEAEDVKNDESTDE.-	K.VNDLIKEEAEDVKNDESTDE.-	xseB	tr|H4FYC5|H4FYC5_STAAU,sp|A7X2P9|EX7S_STAA1,sp|A6U1Z4|EX7S_STAA2,sp|Q2FGL1|EX7S_STAA3,sp|Q2FY47|EX7S_STAA8,sp|A5IT51|EX7S_STAA9,sp|Q2YYB9|EX7S_STAAB,sp|Q5HFP9|EX7S_STAAC,sp|P67460|EX7S_STAAM,sp|P67461|EX7S_STAAN,sp|Q6GGH6|EX7S_STAAR,sp|Q6G943|EX7S_STAAS,sp|A8Z462|EX7S_STAAT,sp|P67462|EX7S_STAAW,tr|H1SKB3|H1SKB3_STAAU,tr|D2GGM8|D2GGM8_STAAU,tr|H4BR57|H4BR57_STAAU,tr|D2FM62|D2FM62_STAAU,tr|D6J0U5|D…	2	2291.05	2291.03	1146.52	Exodeoxyribonuclease VII, small subunit OS=Staphylococcus aureus subsp. aureus IS-157 GN=xseB PE=4 SV=1	Cytoplasm
R.AAAALILAGLVADGK.T
K.AAADDEESSQELINEAVNLLVK.S
R.AAAENIIPNSTGAAK.A
R.AAAGGDEAAIFAGDLMR.M
R.AAAIANFDLGK.L
R.AAAIDLAGR.D
R.AAAIDLAGRDVLEAVQMSVNPK.V
K.AAAIGAGTAGVAGAAGAMAASK.A
K.AAAIGAGTAGVAGAAGAM[147.04]AASK.A
K.AAANIGLEPEEVAIITGIGC[160.03]SGR.L
K.AAAQNGWIDEER.V
K.AAAVQIHNLLGIQPFAR.C
K.AAAVSDYTPVDVLEHK.M
K.AAC[160.03]EAYGYELDEETEK.L
K.AAC[160.03]EAYGYELDEETEKIFTDYR.K
K.AAC[160.03]EAYGYELDEETEKIFTDYRK.T
K.AADGVNFVFGGIQYIDPK.Q
K.AADIVLSDDEIQYIDELFPIED.-
R.AADLPANLIQAQR.D
K.AADNFLDPNK.A
K.AADYAFSQMK.-
R.AADYLVDIGPGAGEHGGQIVSSGTPQK.V
R.AAEAAHIIPIVR.V
R.AAEAAYLLDEEMSEIKDEIQEAQK.Y
R.AAEAENVDMR.L
K.AAEDAPYPSVEEAYAFVYEEGSLN.-
K.AAEELEKDGYSVEVIDLR.T
K.AAEELKDIAK.V
K.AAEESREQIEDAIQGADMVFVTSGMGGGTGTGAAPVVAK.L
K.AAEESREQIEDAIQGADM[147.04]VFVTSGMGGGTGTGAAPVVAK.L
K.AAEILYISQPAVTQR.L
R.AAEKAGIEGLDEFLTGPTAIATSSEDAVAAAK.V
K.AAEKPGSEIQDEILYNSEIGYYR.G
R.AAELEDIIHNK.F
K.AAELELPLTK.E
K.AAELQYGTIPQLEK.E
R.AAEMLDKPIEDLR.L
R.AAEM[147.04]LDKPIEDLR.L
K.AAENGISASQLAMHLNENLPEK.T
K.AAENGISASQLAM[147.04]HLNENLPEK.T
R.AAEVEADVILMGK.N
K.AAFLYLEDIQEK.F
R.AAGADVQYVSIPSNGVWYDHIGIDK.E
R.AAGADVQYVSIPSNGVWYDHIGIDKER.R
K.AAGGFIIQVMPGAK.D
K.AAGGFIIQVM[147.04]PGAK.D
K.AAGGFIIQVMPGAKDETISK.L
K.AAHITDYSNASR.T
K.AAHPNTIIFLTADAFGVIPPISK.L
K.AAIDTHGVGAGAVR.T
R.AAIDTLSTLTGR.R
R.AAIDVFEHEPATDSPLVAHDK.L
R.AAIEFGK.M
R.AAIEMLTSSFR.N
K.AAIFDAHLLVLDDPELIQPIQDK.L
K.AAIISLTK.S
K.AAILPLSK.K
K.AAILPLSKK.L
K.AAINENTAAVLVEPIQGEAGINIPPEGYLK.A
R.AAIQYAIDNNR.K
R.AAIQYAIDNNRK.S
R.AAITHLLNQEISVDVPATLLHK.H
K.AAITMAINSLSYSEK.E
K.AAITM[147.04]AINSLSYSEK.E
K.AAKPELAHTLNGSGLAVGR.T
R.AALTMAMVNSGDMIDLSDIK.G
R.AALTMAM[147.04]VNSGDMIDLSDIK.G
K.AAMAGDGQVTLGQQVIMK.Q
K.AAMAGDGQVTLGQQVIM[147.04]K.Q
K.AAM[147.04]AGDGQVTLGQQVIMK.Q
R.AAMALNMEIATESK.F
R.AAM[147.04]ALNMEIATESK.F
R.AAMALNM[147.04]EIATESK.F
R.AAM[147.04]ALNM[147.04]EIATESK.F
R.AAMFIFDEGNAEQLPALK.A
K.AAMNADTDGLAGLQQMAGDATLLYYTTDEAK.E
K.AAMNADTDGLAGLQQM[147.04]AGDATLLYYTTDEAK.E
K.AAM[147.04]NADTDGLAGLQQMAGDATLLYYTTDEAK.E
K.AAM[147.04]NADTDGLAGLQQM[147.04]AGDATLLYYTTDEAK.E
K.AAMNADTDGLAGLQQMAGDATLLYYTTDEAKEGR.D
K.AAMSVLIGTNTAEAHPVIASR.M
K.AAM[147.04]SVLIGTNTAEAHPVIASR.M
K.AANIIPDYTHAR.F
K.AANIKENNTIVVR.H
K.AANIVDETYEYILTVVK.A
K.AANQAAILK.A
R.AANVAYEIGTR.H
K.AANVLSEHAEVDK.G
K.AANVLSEHAEVDKGDR.V
R.AAQLFIEQYQLK.Q
K.AAQLGEVPIGAIITK.D
R.AAQLSEIFANR.A
K.AAQMYGINEVYLISHALLETGNGTSQLAK.G
R.AAQQFIGTHDFTGFC[160.03]SQK.T
K.AAQSLELDERPLDEISDVTELK.G
K.AAQSNLIHSNK.A
R.AASIVAEQIAGNDTIEFK.G
K.AASNLSSSKTRK.A
K.AASSLTGDNATIPNHK.D
K.AATIIDAEHVK.K
K.AATIIDAEHVKK.S
K.AATIIFDK.G
K.AATKEADDIIK.D
R.AATPTQAAVIATPDQYELLQQIQQYQFTLTR.F
K.AAVDTLIVIPNDR.L
K.AAVDTLIVIPNDRLLDIVDK.S
K.AAVEAIADLIDSSELNEDYC[160.03]IPGPFDK.R
K.AAVEAIADLIDSSELNEDYC[160.03]IPGPFDKR.V
R.AAVEEGIVAGGGTALVNVYQK.V
K.AAVEGDEAKEYWLC[160.03]WVTTER.N
R.AAVELAQEWRGDK.Q
K.AAVGAPPMSVPHLDTR.F
K.AAVHTITQGLEK.E
K.AAVLTVSDTR.D
K.AAVSSSQTVEALVSQL.-
K.AAVVGILK.G
K.AAYELIGELK.S
K.AAYEQHLVTLLNEDK.V
R.AAYIGGFDSTSNVR.A
R.AAYPINHIDNIVVPSK.A
K.AC[160.03]HIAEVLMPEGQVDASDIHDHK.L
K.AC[160.03]TSETPKTPEETDNQL.-
K.AC[160.03]VDLSIQYIPQR.L
R.AC[160.03]YLLQTYANGK.V
R.ADAILLGAIGGPK.W
R.ADALSMIGTAYEVAALYNTK.M
K.ADALTGEDLTAIPQPK.V
K.ADAQQNNFNKDQQSAFYEILNMPNLNEAQR.N
K.ADAQQNNFNKDQQSAFYEILNM[147.04]PNLNEAQR.N
K.ADDAVTLDTTGK.S
K.ADDGYILNGVK.T
K.ADDIQNEIK.S
K.ADDLLNLQK.R
K.ADDTFSNIQLPFYTLSDYNELIEVAENEGK.L
K.ADELINSAR.V
K.ADELTQER.L
K.ADESYLVGSDLGPAESYLNIER.L
R.ADFDALPITEDTGLSFASQNK.G
R.ADFDALPVEELNDVPYK.S
K.ADFIGATIR.E
R.ADFNNGEVR.K
R.ADFNVPLK.D
R.ADFNVPLKDGEITNDNR.L
R.ADFVMINNFTNEMMYR.D
K.ADGAVEYGVK.N
K.ADGEIFTETTVYNYETLQQR.L
K.ADGHLMINAQK.N
K.ADGHLM[147.04]INAQK.N
K.ADGLVSGAAHSTGDTVRPALQIIK.T
K.ADGNYVQAHNHIAALNEQMK.Q
K.ADGNYVQAHNHIAALNEQM[147.04]K.Q
K.ADGTMTAGTSAPLSDGAGFVVLMSGDK.V
K.ADGTM[147.04]TAGTSAPLSDGAGFVVLMSGDK.V
K.ADGTMTAGTSAPLSDGAGFVVLMSGDKVK.E
K.ADHQYQIVIGPGTVDEVYK.Q
R.ADIDGLHPGR.T
R.ADIDLPFER.A
R.ADIDYAHAEADTTYGK.L
R.ADIGGVLNVSELNLIK.R
R.ADIGGVLNVSELNLIKR.L
R.ADIIDKLFNMNAIESR.D
K.ADILKLDVDENPSTAAK.Y
R.ADISEFVPPYVEK.A
M.ADITVVNDTGELYNVINQK.K
K.ADIVLLGISR.T
K.ADIYLVSIR.V
K.ADIYPVNPPK.R
K.ADKDGYIIFPK.N
K.ADKGQC[160.03]VILDNEDVTDFLR.N
R.ADKLIEDYMQDVK.G
R.ADKLPSKDHPDYADLEK.E
K.ADKPTDFNSEK.Q
K.ADKSNPSHIGAQMPGSVTEVK.V
K.ADKSNPSHIGAQM[147.04]PGSVTEVK.V
K.ADKYEWLLQK.A
K.ADLLLWFLRPEMK.S
M.ADLLNVLK.D
M.ADLLNVLKDK.L
K.ADLPVIPGTDGPIK.S
K.ADMQQLAPR.V
R.ADNMAHYLTSQGVK.K
R.ADNM[147.04]AHYLTSQGVK.K
K.ADNNFNKEQQNAFYEILNMPNLNEEQR.N
K.ADNNFNKEQQNAFYEILNM[147.04]PNLNEEQR.N
K.ADNNLGQSFSFIK.H
K.ADNTPFIGYK.V
K.ADNVLQDR.L
K.ADPEVDGTKSETFVIISFK.H
K.ADQDKMTQALVK.L
R.ADQIAGIGITNQR.E
K.ADQIQINGK.D
R.ADQSKEEFDK.A
K.ADRVFLC[160.03]EIFGSIR.E
K.ADSDIDLK.K
R.ADSGTVIQAISK.T
R.ADSIAVQFK.E
R.ADSQFLHQAAQR.G
K.ADSYVPYTIAVNGTSTPILSK.L
K.ADSYVQPFEIGKPIVSHVVAK.V
K.ADTDLALAVDK.A
K.ADTIDQALADFKPEIIINQITDLK.N
K.ADTNIVEVK.K
K.ADVIIYATPVAITNK.Y
R.ADVLFR.N
K.ADVQDLNHGTVHSPSPVDVK.A
K.ADVSNRDDVFNAVR.Q
K.ADVYPNQLSGGQK.Q
K.ADWEVILPDIK.A
R.ADYEPNALSGGQK.Q
K.ADYIFVDDFHPLIYTVR.F
K.ADYIISNMEVIPTYK.Y
K.ADYVDEILK.S
R.ADYVIFTPDNPANDDPK.M
K.AEAQANQMVGDAVEK.A
K.AEAQANQM[147.04]VGDAVEK.A
R.AEASDVANAIYDGTDAVMLSGETAAGLYPEEAVK.T
R.AEASDVANAIYDGTDAVM[147.04]LSGETAAGLYPEEAVK.T
K.AEAVVEEIK.A
K.AEDNAFFPSPYSLSQYTAPK.T
K.AEDNSMVEAIDTEEVWLADKR.V
K.AEDYHQDFYK.K
K.AEDYKISFNDIEFLPPVTPPNNVIAFGR.N
K.AEEEPTILNSEKPEENWLFK.L
K.AEEGLFK.A
K.AEEIQKEVSKDPSK.F
K.AEEISALLR.S
K.AEEIYVNTR.D
R.AEELQLR.L
K.AEENITFSVEK.N
R.AEERNDDLYAGIDLINNK.L
R.AEERNDDLYAGIDLINNKLER.Q
K.AEETFGIR.L
K.AEETTQPVAQPLVK.L
R.AEEVLYITHATSR.M
K.AEFDFIEK.L
K.AEFPEVAELDLVR.H
K.AEGAHITPFIEK.A
K.AEGATIAVGGK.R
K.AEGDYITLENENPYDEQPLK.L
R.AEGELQPVDIK.T
K.AEGFDDIEWGEDFGAPHETAIANHYDLPVFITNYPTK.L
K.AEGFNHVIAR.H
K.AEGLHGDITQAK.R
K.AEGLVNTSQSPDDK.L
K.AEGPILNPDTK.Y
K.AEHDLLTMIK.H
K.AEIEGEMGDTHVGLQAR.L
K.AEIEGEM[147.04]GDTHVGLQAR.L
R.AEIFLK.Q
K.AEIIAFNGNFHGR.T
K.AEIMPTFK.A
K.AEINFK.D
R.AEKEEFEEISVR.G
K.AELEKESINVK.T
K.AELLAINK.L
K.AELLAPMSAIAGQR.S
K.AELLTFK.G
R.AELMLR.V
K.AELMLSTSK.M
K.AELPNLEEELK.L
K.AELSALIR.M
R.AELTNAMIDEDLNVLQEYK.D
R.AELTNAMIDEDLNVLQEYKDQQK.H
K.AELVQSFVER.R
R.AELVSGSVNIETK.L
R.AELYEMLTER.E
K.AEMNGILNEYDVYQSK.V
K.AENAGDGTATKVDKEDQISATEAIEK.A
K.AENDSTASQSEMSEPKPQEEK.K
K.AENDSTASQSEM[147.04]SEPKPQEEK.K
K.AENDSTASQSEMSEPKPQEEKK.G
K.AENHAIDVFSENLR.N
K.AENKIEDIGQGAEIIKR.T
K.AENVIFIGLLC[160.03]K.H
K.AEPGYGPLFAISDSEAEMR.K
K.AEPGYGPLFAISDSEAEM[147.04]R.K
R.AEPVGC[160.03]TATILYK.M
K.AEQIIDC[160.03]AVENGITYFDTADMYDK.G
K.AEQIIQYAHLGDYK.T
M.AEQQTIMER.L
R.AEQVVENIK.A
-.AESEC[160.03]WNIPSK.G
R.AESHLENDDDNTDIHR.A
R.AESHLENDDDNTDIHRAER.A
K.AESINSTYEHQTSYVSK.Y
K.AESLLDEAGWKK.G
K.AESLNKLDQTEDNLTR.V
K.AESVLINLLK.V
R.AETAPLYALSAISYEK.E
K.AETLISEGK.V
K.AETVEALMETTLPNGK.S
K.AETVEALM[147.04]ETTLPNGK.S
K.AEVLFNK.V
R.AEVTSYDDYVQYGGESGAK.E
K.AEVVYEPNHK.H
K.AEVYVLSK.D
K.AEVYVLSKDEGGR.H
K.AEWLQHLNEFAK.S
K.AEYNDQHSQFPYK.N
K.AFAEEAVK.E
K.AFAEVNGETFYSR.V
K.AFAFLPK.K
K.AFAIQAGR.E
K.AFAQLVTK.A
R.AFDDDNVTHVAGR.V
K.AFDEQEFR.Q
K.AFDEQEFRQDMSQFGDSLLVINDEEIVK.V
K.AFDEQYR.S
R.AFDHDEGPNTGGMGAYC[160.03]PVPHISDDVLK.L
R.AFDHDEGPNTGGM[147.04]GAYC[160.03]PVPHISDDVLK.L
K.AFDKGTTTEDIAQSISPGLR.K
R.AFDMDVLYTGPNR.K
K.AFDNYNAVPPATGIVHQVNLEYLASVVHVR.D
R.AFDTAYFYDNEASLGR.A
K.AFDTTGEWLPQETLDTIK.E
K.AFDTTGEWLPQETLDTIKEYLIAVK.G
K.AFEAHASQTGPFLK.Q
K.AFEEVLDTYLK.V
M.AFEFRLPDIGEGIHEGEIVK.W
R.AFEGFK.V
R.AFEGFKVEQVK.D
M.AFEGLSER.L
K.AFELISSDDRLTDEVK.L
K.AFELLK.D
M.AFELPK.L
R.AFESGEWSQETAETR.G
K.AFETEDAIQNGADEIDMVINIGALK.D
K.AFETEDAIQNGADEIDM[147.04]VINIGALK.D
K.AFETEDAIQNGADEIDMVINIGALKDGR.F
K.AFFGAAR.N
K.AFFNTQQTK.D
R.AFHSDNLGEWYEK.L
K.AFIAFLEETFDQFLPFYSA.-
K.AFIDDYLASFPGVK.Q
K.AFIDEWVDDFDEYYK.S
K.AFIDSQGFK.D
K.AFIDSQGFKDMIR.E
K.AFIESHWGNQNA.-
K.AFIETYQQQHPDDEVK.H
K.AFIIAYEPR.N
R.AFISGTDDYVTKPFEVK.E
R.AFITLPSIIFADEPTGALDSK.S
K.AFKDENLGNVLQSGIK.L
M.AFKLPNLPYAYDALEPYIDQR.T
K.AFKPIMENTLK.Y
R.AFLAELEHY.-
K.AFLDSLNIK.Y
K.AFLDTIYVLTK.G
R.AFLEDLNQPFIYIGK.D
K.AFLLGAGGSTDLINAVELASQYDK.L
K.AFLLGAGGSTDLINAVELASQYDKLK.G
K.AFMGDTADGYAGVK.G
K.AFNDNFVNQEK.T
K.AFNEDDETKAVVMIGEIGGTAEEEAAEWIK.A
K.AFNVEGLDAR.M
K.AFNYDIPNETTGEC[160.03]WAISAHPNGPNTIINGPYK.D
K.AFPGQPSIAHDSNIEGLK.R
K.AFPGQPSIAHDSNIEGLKR.L
K.AFPMFDNIEYTEDIEVMK.K
K.AFPMFDNIEYTEDIEVMKK.W
K.AFQETNLQK.L
K.AFQFAYLSLMQEEK.L
K.AFQIDASVNPGNSGGAVVNR.E
K.AFQQANKLEVTGEFNK.E
K.AFQQAVAC[160.03]GTATAFDEDLATR.D
K.AFQSLYNGHYNQDFATIESTYELSQEELDK.L
K.AFQSLYNGHYNQDFATIESTYELSQEELDKIVK.L
R.AFSLAAVAADAPVAGTDITNQLTNVTVGIDSGTTVYPHQAGYVK.L
K.AFSSGASSLTGVEAISNAVTNFR.E
R.AFTASAGPGLSLMMEAIGLSGMTETPLVIINTQR.G
K.AFTC[160.03]IQMVK.L
K.AFTLEILK.E
M.AFTLSAIQQAHQQFTGVDFPK.L
R.AFTSHLFANK.S
K.AFVALR.K
K.AFVASAIK.N
R.AFVEISPELAEDR.G
K.AFVILQDHTAGDDTLVK.E
K.AFVIPVPGSTLPSVIGWR.T
K.AFVLANGSPLLAR.V
R.AFVLIPLNDIAANVVEPR.S
R.AFVQDGTNIESK.L
R.AFYALPLLSNK.A
R.AFYEAQAPVADTDLTVPYIC[160.03]LNGAEVR.D
K.AFYQVLHLK.G
K.AFYSAIR.Q
K.AFYSTVQNHLGELILTISK.A
K.AFYTHGHLYQVNR.T
K.AGAAHTWIENLGG.-
R.AGADMIITYFAK.D
K.AGAETFYNPSTYVK.A
R.AGAFGEGPITEASIR.L
R.AGAIMASPDEFSVTFK.G
K.AGAIMQTTQGAYGHVAYVESVNSNGSVR.V
K.AGAIM[147.04]QTTQGAYGHVAYVESVNSNGSVR.V
K.AGAIVIDNSSQWR.M
K.AGALAANYPFATIDPNVGIVEVPDAR.L
K.AGANVTVLYR.G
K.AGASTTDKSVEFLLNMDAK.S
R.AGATYDDIEDAK.L
K.AGC[160.03]GYVPVDTSIPEDR.L
K.AGDFTEEKLELAK.K
K.AGDGGNGITAYR.R
K.AGDIIPEVVR.S
K.AGDLIK.Q
K.AGDQFC[160.03]IFITEK.V
K.AGDQIAYSGSTGNSTAPHVHFQR.M
K.AGDSVILIDNHR.E
K.AGDTIEEDDVLAEVQNDK.S
K.AGDTVVVSAASGAVGSVVGQIAK.L
K.AGDVTVADTMK.K
K.AGDVTVADTM[147.04]K.K
K.AGDVTVADTMKK.L
K.AGEAINTVPSNGYLEGTIR.T
K.AGEFYTPQQVSK.L
K.AGEIQM[147.04]NR.R
K.AGEIQNQKGHSK.N
R.AGEKVEPAMIENR.R
R.AGEKVEPAM[147.04]IENR.R
R.AGEKVEPAMIENRR.M
K.AGEPFAPGANPMHGR.D
K.AGEPFAPGANPM[147.04]HGR.D
R.AGEVYEASNAQYFVVDPVMVC[160.03]K.G
R.AGEVYEASNAQYFVVDPVM[147.04]VC[160.03]K.G
R.AGEVYEASNAQYFVVDPVMVC[160.03]KGEDEVLNPGNTEAMIK.Y
K.AGEYEDC[160.03]KDADLVVITAGAPQKPGETR.L
K.AGEYSDC[160.03]HDADLVVIC[160.03]AGAAQKPGETR.L
R.AGFDDGNRPIGSFLFVGPTGVGK.T
R.AGFDLLK.K
K.AGFQTIIITGDR.D
K.AGGAYVPIDPNYPSDR.Q
R.AGGIMFPIIK.S
R.AGGIM[147.04]FPIIK.S
K.AGGLPVSVK.T
R.AGGSINGVMNLMNEFK.A
K.AGIALLEVLEQDGVYEK.L
K.AGIDINR.K
K.AGIDVFR.L
R.AGIEDIIIVTGR.H
K.AGIEGLDEFLTGPTAIATSSEDAVAAAK.V
K.AGIINIEQQR.N
K.AGINDITVTNTAINQLPK.D
R.AGINSVQELADK.S
R.AGINSVQELADKSEADMMK.V
R.AGINSVQELADKSEADM[147.04]MK.V
R.AGINSVQELADKSEADMM[147.04]K.V
R.AGINSVQELADKSEADM[147.04]M[147.04]K.V
R.AGISQFNPK.Q
K.AGITVGVADIVVLPDK.Q
K.AGITVGVADIVVLPDKQQILDEHEK.L
K.AGIVHASIGK.V
K.AGIVNLER.H
K.AGIYTADLINTSEIK.A
R.AGKEGIAVTFVNPIEMDYIR.Q
K.AGKTEIEYLDEMIAGIK.Q
K.AGLADEIPDIK.L
K.AGLADEIPDIKIEVPK.D
K.AGLADEIPDIKIEVPKDTK.N
R.AGLAEISIPENEPGSSIMPGK.V
R.AGLAEISIPENEPGSSIM[147.04]PGK.V
K.AGLALTTNQLESHYLAGGNVDR.V
R.AGLESTGIAR.E
K.AGLFLAMQYPSEITGVTNADFMR.S
R.AGLGMTDGILSLVPAAR.V
R.AGLHNPPMEDAAYTNIAK.S
R.AGLHNPPM[147.04]EDAAYTNIAK.S
R.AGLLHDVGK.A
K.AGLQANQLLQQAK.T
K.AGLSAMLEVLQVIK.E
R.AGLSDTVPGQTVNR.Y
K.AGLTIEENVPTINK.L
K.AGLTNQEIK.V
K.AGLTPNKLDEK.T
K.AGMDAIVAQGSEAGGHR.G
K.AGM[147.04]DAIVAQGSEAGGHR.G
R.AGMGYTGSHDLR.E
R.AGM[147.04]GYTGSHDLR.E
R.AGMQSAAVTWGAHDAR.S
K.AGNLFAK.D
K.AGNSGQIPVDYTLIK.N
R.AGNTTFLC[160.03]GVNDDR.V
R.AGNTTFLC[160.03]GVNDDRVDEILSVINQTC[160.03]GNR.E
K.AGQIIFLDK.G
K.AGQIIFLDKGQVTGK.G
K.AGQLIGK.S
K.AGQPVLLGTVAVETSEYISNLLK.K
K.AGQVIIQTYNPDHYSILDVQK.N
K.AGSDVKVEDVLTIR.F
K.AGSGVATLGLPDSPGVPEGIAK.N
R.AGSIYGVIGFSGAGK.S
R.AGSMIGYFLNEGPVTNFEQANK.S
R.AGSM[147.04]IGYFLNEGPVTNFEQANK.S
R.AGSMIGYFLNEGPVTNFEQANKSDLK.L
R.AGSNAIYEFLTLR.L
R.AGTENLAQIVGMAK.A
R.AGTENLAQIVGM[147.04]AK.A
K.AGTGC[160.03]YVSISEDK.R
K.AGTGC[160.03]YVSISEDKR.Y
K.AGTNGVHGAPLGEVER.K
K.AGTNGVHGAPLGEVERK.L
K.AGTWMNTGEGGLSEYHLK.G
R.AGVAYMATGGMAGALR.A
K.AGVDYQSLDMQPAHLFFMIAAPEGGAQTHLDALAK.L
K.AGVDYQSLDMQPAHLFFM[147.04]IAAPEGGAQTHLDALAK.L
K.AGVDYQSLDM[147.04]QPAHLFFMIAAPEGGAQTHLDALAK.L
R.AGVGVDNINIDAATLK.G
R.AGVHSGDSIAVYPPQTLTEDELATLEDYTIK.L
K.AGVIDQIDIALMIHPGNETYK.T
R.AGVIETTFK.E
K.AGVIGLTK.S
K.AGVITESEVQEIIDHFIMK.L
R.AGVITFNLQDVHPHDVATAVDTEGVAVR.A
K.AGVITGLPDAYGR.G
K.AGWAEVKQEEIEK.Y
R.AGYAIEYDAIVPTQLWPTLETK.M
K.AGYEAIIVNNNPETVSTDFSISDK.L
K.AGYETSAYATEK.L
K.AGYLEEMSNNGVK.Y
K.AGYLEEM[147.04]SNNGVK.Y
K.AGYTAVVSHR.S
R.AGYTVNNTPK.A
K.AGYVETKPYK.G
K.AHAHEFEQSTMNESR.Y
K.AHAPSIVTPMIITNLENK.E
K.AHAPSIVTPM[147.04]IITNLENK.E
K.AHEDGLVDDVVAQSIDK.L
R.AHGADTILTQHFLK.D
R.AHGIEVEC[160.03]VDDER.A
K.AHGLTIDALK.T
K.AHIDLDFPISVEQVILSGC[160.03]YK.E
K.AHINDNAFEVK.L
K.AHKFSASAAEAIDAK.G
K.AHLPVNENTPK.L
K.AHLQMLEER.K
K.AHNEPSWMTELR.K
K.AHNEPSWM[147.04]TELR.K
K.AHNIINDINDIDGTGHR.V
K.AHPELLNMFNQTNQK.R
K.AHPELLNM[147.04]FNQTNQK.R
M.AHTITIVGLGNYGIDDLPLGIYK.F
R.AHTNIALIK.Y
K.AHVAMIEAVR.L
K.AHVIYPTVPENLINEQTK.F
K.AHWDIVEELK.M
K.AIADAGIQPEDIDMIIVATATGDMPFPTVANMLQER.L
K.AIADAGIQPEDIDM[147.04]IIVATATGDMPFPTVANMLQER.L
K.AIADAGIQPEDIDMIIVATATGDM[147.04]PFPTVANMLQER.L
K.AIADAGIQPEDIDMIIVATATGDMPFPTVANM[147.04]LQER.L
K.AIADAGIQPEDIDM[147.04]IIVATATGDM[147.04]PFPTVANMLQER.L
K.AIADEDLLVTSVLSGNR.N
K.AIASTIDGEAR.Y
K.AIAVGIPGIQVDGMDALAVYQATK.E
K.AIAVGIPGIQVDGM[147.04]DALAVYQATK.E
R.AICINPK.Y
K.AIDALVPIGR.G
K.AIDDLR.-
K.AIDEEQLTAQILLQELNEMEQER.T
K.AIDEEQLTAQILLQELNEM[147.04]EQER.T
R.AIDEFK.E
K.AIDELPVIALLC[160.03]TQAVGTSTIK.D
K.AIDELPVIALLC[160.03]TQAVGTSTIKDAEELK.V
R.AIDEMYAK.Q
K.AIDEQIGR.G
R.AIDGATLNDC[160.03]R.L
R.AIDGLSVQPTHLLIDAMTLDNALPQVSLIK.G
K.AIDGQITNFHLPK.S
K.AIDIIGAPSTFGQR.K
K.AIDILK.K
K.AIDINAGTINTGDK.A
K.AIDLIDEASSK.V
K.AIDLVDQAC[160.03]ATIR.T
K.AIDNDEVEVEFFGTMKPFILKPK.G
K.AIDNLQNK.L
R.AIDNPLQDIYLVGLMR.S
K.AIDVLDITAAHLSAQSPAVDK.V
K.AIDVLDITAAHLSAQSPAVDKVETEK.R
K.AIDVLDITAAHLSAQSPAVDKVETEKR.L
K.AIDYLR.E
K.AIEAVDEC[160.03]LGEVVDK.L
R.AIEDDENGLK.T
K.AIEDYLTSEVYHLDK.D
K.AIEDYLTSEVYHLDKDTTSQINSPK.S
K.AIEEEFGVTAAAPVAVAGAAGGADAAAEK.T
K.AIEEEFGVTAAAPVAVAGAAGGADAAAEKTEFDVELTSAGSSK.L
K.AIEETANDIIHYIEQNK.S
K.AIEHLDIDYTEVDMK.K
R.AIEIAEQALESVEPGVTK.H
R.AIEINDHVALVSDGFFPMGDTVELAAQHGIK.A
R.AIEIVSDQTNDNINMEETIHVPVIGK.V
K.AIELLK.K
R.AIENENDTYLTK.F
R.AIENISFDIYKGETLGLVGESGC[160.03]GK.S
R.AIEPEEGLSAMFR.N
K.AIEQAIEAAK.E
K.AIEQAIEAAKEEGK.V
R.AIEQHAKPIELDR.E
K.AIETLGYPFIVK.T
K.AIFLDMDGTILHENNQASTYTK.D
K.AIFNITK.L
R.AIFNNEDKDIFYVQK.F
R.AIGDGDHGVNMVR.G
R.AIGDGDHGVNM[147.04]VR.G
K.AIGDQLTC[160.03]IFVDHGLLR.K
R.AIGNALELQEAIDTLK.G
R.AIGNALELQEAIDTLKGQGPK.D
K.AIGQDATVSLFDEFDK.K
K.AIGQDATVSLFDEFDKK.L
K.AIGSGQLLGK.G
K.AIGVSNFGVDR.L
K.AIGVSNFTLDQLK.E
K.AIGVVGGYVAGTK.E
K.AIGYPIHTM.-
K.AIGYPIHTM[147.04].-
K.AIIAANLGVNPTSDGEVIR.L
K.AIIADGGIK.F
K.AIIDSLTTFSGIEHR.L
K.AIILAGGHSVR.F
R.AIILEFDNK.K
R.AIILEFDNKK.T
R.AIILPNNK.N
K.AIIQPGGSIK.D
K.AIIQPGGSIKDQDSIDMANK.H
K.AIIQPGGSIKDQDSIDM[147.04]ANK.H
K.AIIQSMTPAER.N
K.AIIVATNDNEAVAIK.D
K.AIIVATNDNEAVAIKDMQLAGK.K
R.AIIVSTEQQK.L
K.AIIYFYPR.D
M.AIKAEEISALLR.S
K.AIKEAFANVK.A
K.AIKEETELGK.E
K.AIKEETELGKEAK.S
R.AIKNEDIVNK.N
R.AILEGQTNPPTLNSEIK.Y
K.AILIGDSEIAK.T
K.AILLEEK.E
K.AILLEEKENLK.N
K.AILNNENNVLNVSIQLDGQYGGHK.G
K.AILSVSNK.T
K.AILTNNGDKNFVTNK.L
K.AILVDVENDSIETLTETFKPFDK.V
R.AILVHPWQYDHTIGK.Y
K.AILYHNTEGEDISVTYQQLIEQSNK.V
R.AIMFFGVPNSK.D
R.AIMFFGVPNSKDDIGTGAYIHDGVIQQATR.L
K.AINC[160.03]LNSTDGEPC[160.03]NEC[160.03]HIC[160.03]K.G
K.AINDINQTTPATTAK.A
K.AINEIRPGMTGAEADAISR.N
K.AINEIRPGM[147.04]TGAEADAISR.N
K.AINIALDGPAAAGK.S
M.AINIIEYNR.S
K.AININVDTK.K
K.AINQNTESTSAISK.A
K.AIPFGTAK.L
R.AIPIFVFLNDQFEQETVWGPR.A
R.AIPNMNVIRPADGNETR.V
R.AIPNM[147.04]NVIRPADGNETR.V
K.AIPNNLLQASSDLGASPFYTFR.K
K.AIPNSDSYIQK.R
K.AIPNVLFQMLLR.A
K.AIPNVLFQM[147.04]LLR.A
K.AIQALVQQFMK.S
K.AIQDVTGLEENDPVIQAWAK.A
K.AIQFADIYLMALPTK.A
K.AIQGNAPLLEQYK.T
K.AIQIDTNPK.N
K.AIQLFK.N
K.AIQLLEQK.G
R.AIQMIK.H
K.AIQQLPDDYR.V
R.AIQSLNLPQADVIIR.D
K.AIQTSQEAIQEAQASQAK.A
K.AIQVFK.E
K.AIQYLSYK.K
K.AISDALQIDSATIR.R
K.AISDALQIDSATIRR.D
K.AISDGYFKDEQVK.D
K.AISDGYFKDEQVKDR.E
K.AISEMTPVSK.L
K.AISEM[147.04]TPVSK.L
K.AISESTLNTIK.E
K.AISGGADFIHK.H
R.AISGQGSTLIEAVTSR.M
K.AISLDQIVER.L
R.AISQFVGPNK.D
K.AISTEEAEITLINK.N
K.AISYDKNDITQEAIK.L
R.AITHILTSK.M
K.AIVAATESGSTAR.T
K.AIVAHC[160.03]EDNSLIYGGAMHEGK.R
K.AIVAHC[160.03]EDNSLIYGGAM[147.04]HEGK.R
K.AIVAHC[160.03]EDNSLIYGGAMHEGKR.S
K.AIVAHC[160.03]EDNSLIYGGAM[147.04]HEGKR.S
K.AIVEINELK.S
R.AIVHKDVYDEVLEK.S
R.AIVNEPEILLLDESLSALDLK.L
K.AIVTAIGGK.E
K.AIVTEVAGTTR.D
K.AIVTLK.E
K.AIVVIPEGK.L
R.AIVYENGPHVTTPEWMLLPMHK.G
K.AIYGLGPIEIK.V
R.AIYTEDPQR.D
R.AIYTEDPQRDLDIYIDIAER.A
K.AKAIGM[147.04]K.N
K.AKDGASC[160.03]VTYIGPNGAGHYVK.M
K.AKDIEGNDIQLR.L
M.AKDMDTIVSLAK.H
M.AKDM[147.04]DTIVSLAK.H
K.AKDMGVEV.-
K.AKEDGFDVFPVAEAVK.Q
R.AKEGITDGLVR.L
K.AKEILDELGILK.D
M.AKELC[160.03]FEGITLK.A
K.AKELNSDVYVVK.A
K.AKEPYNVTITSDK.Y
K.AKETLEF.-
K.AKGAGDENFDHLR.Y
M.AKIPVLEIFGPTIQGEGR.V
M.AKKPTALIILDGFANR.E
K.AKLEESGIADGTEEIE.-
M.AKLSYLEAIR.Q
R.AKLYYLR.S
R.AKMEETASILK.R
K.AKPDLILAHESQK.A
K.AKPDLIVVDAMDK.N
K.AKPSTLTDGYYETSIHSFTK.N
K.AKPVKPEGC[160.03]HAQLIELPFTATAK.E
K.AKQDFLLPHLENGK.L
M.AKQDVIELEGTVLDTLPNAMFK.V
K.AKSEITIGLK.D
R.AKSEYTSDESIDALR.K
K.AKVINEEFEISK.Q
R.AKYEAETNYIPNPR.H
R.AKYGYDYETMAILTAIDEQSPDIAQGVDK.A
R.AKYIADNFLENVEQFNDVR.N
R.ALAADPPVILMDEPFSALDPISR.E
K.ALAAGGHAVMLGSLLAGTEESPGATEIFQGR.Q
K.ALAAGGHAVM[147.04]LGSLLAGTEESPGATEIFQGR.Q
K.ALAATIDHTDK.L
R.ALADTLDATIQK.K
R.ALADTLDATIQKK.G
K.ALAEALHPIEAWAQSYVDLTDQR.T
R.ALAESMFGDDDAMIR.V
K.ALAFDGEIR.A
K.ALAGLTGLDTHQADDGMPLVMLHTTDLR.K
K.ALAGLTGLDTHQADDGM[147.04]PLVMLHTTDLR.K
K.ALAGLTGLDTHQADDGMPLVM[147.04]LHTTDLR.K
K.ALAGLTGLDTHQADDGM[147.04]PLVM[147.04]LHTTDLR.K
K.ALALDYVYGYTIINDITDR.K
K.ALALDYVYGYTIINDITDRK.A
K.ALALLK.V
R.ALAPLC[160.03]DTK.E
K.ALAQSAINFIGMGVSGGEIGALTGPSLMPGGQEEAYNK.V
K.ALAQSAINFIGM[147.04]GVSGGEIGALTGPSLMPGGQEEAYNK.V
K.ALAQSAINFIGMGVSGGEIGALTGPSLM[147.04]PGGQEEAYNK.V
K.ALAQSAINFIGM[147.04]GVSGGEIGALTGPSLM[147.04]PGGQEEAYNK.V
K.ALAVELVEENVALQLENDNLK.K
R.ALDAGVDSYILK.T
K.ALDDDEIIELVDK.S
K.ALDDDEIIELVDKSFGMLR.T
K.ALDEVVK.D
K.ALDEVVKDVR.G
R.ALDGDTVIVEIHQSK.G
K.ALDIDEMAVSVAK.E
K.ALDIDEM[147.04]AVSVAK.E
R.ALDIDIVPPAQADGK.A
K.ALDIISDVPLFK.R
R.ALDIYQQQASATK.L
K.ALDLLALDGMIQK.L
K.ALDMGAVEC[160.03]HIIDATK.E
K.ALDQAFK.K
K.ALDQAFKK.V
K.ALDQHISDLNQQR.Q
R.ALDTLEQITK.E
R.ALDTTHYILTESK.Q
K.ALDTVIK.N
K.ALDVC[160.03]C[160.03]GTGDWTIALSK.A
R.ALDYLENFK.K
R.ALDYLENFKK.T
K.ALDYMYEIAHR.D
K.ALEAVELLEAQALQIHVNSPQELVMPEGNR.E
K.ALEDDDTVIIDAR.N
R.ALEEIADGK.L
K.ALEFNGTHMAFVDPAADPEYIFYAYK.R
K.ALEFNGTHMAFVDPAADPEYIFYAYKR.F
K.ALEGDAQYEEK.L
K.ALEGDAQYEEKILELM[147.04]EAVDTYIPTPER.D
K.ALEHLGFGALELGGITPKPQPGNPQPR.M
K.ALEILGLDK.S
R.ALEILNLVGLPNAEK.R
K.ALEISGENQIK.S
K.ALELVELVGLK.G
K.ALEPMGEEYLNVVK.E
K.ALEPM[147.04]GEEYLNVVK.E
R.ALEPSIVGQEHYEVAR.D
K.ALEQNLKPVVVVNK.L
K.ALESIIDNADETTQER.L
K.ALETITLTK.D
R.ALETLLGTDSGVK.L
R.ALEVLK.T
K.ALEYLKPGASITTTSSVQGYNPSPILHDYAASK.A
K.ALFDLNK.N
K.ALFDVSLDTNNLETINEELTVINEAVK.D
M.ALFLQPVFK.D
K.ALFNASATGYYPPDLFMSYTEVYK.T
K.ALFPNGGLYIHLDQATER.H
R.ALFSTISDRDVQGGSTITQQVVK.N
K.ALFTEIVYGTVK.R
K.ALGADIWTETV.-
K.ALGAEIDESSTTSMK.L
K.ALGAEIDESSTTSM[147.04]K.L
K.ALGAIPISTIGYEK.L
K.ALGASGVLEVGNNMQAIFGPK.S
K.ALGDAVESIYDASVNK.N
K.ALGDAVESIYDASVNKN.-
R.ALGDYEYEEIENR.V
R.ALGFSSDQEIVDLLGDNEYLR.N
K.ALGGALIHPSLEAMQITEIASINNR.V
K.ALGGGVFPISVVLADK.E
K.ALGIDINSIDLETENDETYENFEK.-
R.ALGIEGGC[160.03]NVQLALDPHSFDYYIIEVNPR.V
K.ALGIFTVSDHILR.D
K.ALGIFTVSDHILRDEATTPEER.Q
K.ALGLITEENGITSPSAIVGLEK.G
K.ALGNHIYNQFINSK.S
K.ALGNPEMSNK.N
R.ALGSDVMQSLTPGQQVIK.L
R.ALGSDVM[147.04]QSLTPGQQVIK.L
R.ALGYGIHGEQVDGNDPLAMYK.A
R.ALGYGIHGEQVDGNDPLAM[147.04]YK.A
K.ALGYVETLLHR.R
K.ALHAIFDVVPR.L
R.ALHLEEPVVK.L
K.ALHTLGATDVVQSGR.N
K.ALIDELVEK.G
K.ALIDELVEKGK.S
R.ALIDWK.R
R.ALIDWKR.L
K.ALIENDLITVENSLEDKR.Q
K.ALIEVLQSK.D
K.ALIFDSEYDPYR.G
R.ALIFNETELEEAYK.W
K.ALIGFAGR.R
K.ALIIDDEPLAR.N
K.ALIISATGTGK.T
K.ALILDNK.V
K.ALIQGQLDAQR.R
R.ALISEPAVLVLDEPTNGIDAK.H
R.ALKDNGVDREDLFITTK.L
K.ALKDVEKELGQDIPLVINGEK.L
K.ALKEVLPELEGK.L
K.ALKEYGVNEDQYSNEDEMFQLVHDMR.T
R.ALKPGEALVQTEYC[160.03]GVC[160.03]HTDLHVK.N
K.ALLDALDNGVIK.G
R.ALLDLC[160.03]DLITVMPVER.A
K.ALLEEFQSNHIEQLK.Q
R.ALLIEAINSGAALEK.F
K.ALLIGVTIGPGNNR.H
K.ALLKQLEQR.D
K.ALLNLTNQNTSDK.A
R.ALLNNMVQGVSQGYVK.V
R.ALLNNM[147.04]VQGVSQGYVK.V
K.ALLPAITETFDGIILANTTR.Q
K.ALLPLKPQTIDMPIGK.D
K.ALLQC[160.03]IEAGNNK.L
K.ALLQLK.H
R.ALLQVK.L
K.ALLSSVNQEQQNNLQLTNQLVK.L
K.ALLYAPLYPVEVTSTK.D
R.ALMGANMQR.Q
R.ALM[147.04]GANMQR.Q
R.ALMGANM[147.04]QR.Q
R.ALMGQPQVLILDEPAAGLDFIAR.E
R.ALMNYMITK.H
R.ALM[147.04]NYMITK.H
R.ALMNYM[147.04]ITK.H
R.ALMSESEVYFLDEPFVGIDFSSEK.L
K.ALNDETLQIELEKPVPYINQLLALNTFAPQNEK.V
R.ALNEAQEVTK.S
K.ALNFAADDVPAQFPK.L
K.ALNHDFAEVFTGDIK.T
K.ALNLISELPDGHPK.S
K.ALNQESLKEYQQK.Y
K.ALNQNDKELYILGVSDR.L
K.ALNSTIANVDEDIEK.L
K.ALNSTIANVDEDIEKLSYQPQNK.L
K.ALNVNDLSEAIKPNVHQGDQLHILLTK.M
R.ALNWIVTDPLESIKEEIELQR.G
R.ALPAGYAAR.L
K.ALPAVFGGK.N
R.ALPDVR.D
K.ALPEHALFNNVGDASNGNVVFPSALHR.D
K.ALPMNTGAEAVETALK.A
K.ALPM[147.04]NTGAEAVETALK.A
K.ALPQLSAGSNMQDYNMK.L
R.ALPTEIQR.Q
K.ALPWESIIDKEGNFPVQGR.S
K.ALQAWDIDHLYGIPGDSIDAVVDSLR.T
K.ALQDGAGAAFYQR.G
K.ALQDSVTLAK.L
R.ALQEC[160.03]INNVK.K
K.ALQEDVKDGEKPVNLSK.D
R.ALQIEGDDETFK.S
R.ALQIEGDDETFKSLQK.G
-.ALQKEIIK.V
K.ALQQQGLTADK.Y
K.ALQQQGLTADKYK.E
K.ALQQQGLTADKYKENLR.T
R.ALQSAGLEVTAIR.D
K.ALQSTAQTLENR.V
K.ALSAENAELR.S
K.ALSDLADFSQNK.L
R.ALSDPEFNEQYK.E
R.ALSDPEFNEQYKEQMK.Q
R.ALSDVDIAVINNGVATK.A
K.ALSELDIYPK.Y
K.ALSETSLTQTNHVLGTVQYFSPEQAK.G
K.ALSEYIDKK.Y
K.ALSILDK.V
K.ALSILDKVIELIR.S
K.ALSLGQSNDHLILK.D
K.ALSMWMTLK.C
K.ALSNLGFEPYFEER.E
K.ALSNLGFEPYFEEREFNPIIENALDTTTK.N
K.ALSNNHIPENVYDNLVK.T
K.ALSQFGKDGNEGEVPFKPSR.V
R.ALSSEQKEILSDAC[160.03]K.L
R.ALSTNDDIETAC[160.03]RPFQEGR.D
M.ALTAGIVGLPNVGK.S
K.ALTDLIVK.T
K.ALTETDGDIDK.A
K.ALTETDGDIDKAIDYLR.E
K.ALTETDGDIDKAIDYLREK.G
K.ALTQLNYELYSTGGTK.R
K.ALTQLNYELYSTGGTKR.L
K.ALTSYLGFGNYELR.L
R.ALVAAAELSDR.Y
R.ALVAGIDASNK.A
K.ALVAIGTIADLVSLTDENR.S
K.ALVDDYQLKPNEVVIPGNLVDYVYVTEDEK.N
K.ALVDKYLK.E
K.ALVDSGAVTDAYIQAMK.D
K.ALVDSGAVTDAYIQAM[147.04]K.D
K.ALVDSGAVTDAYIQAMKDR.E
R.ALVERPETLEDGKK.G
K.ALVGQLLAGAIKPDK.G
K.ALVLGGSGSIGSEIVK.Q
R.ALVPSGASTGEHEAVELR.D
R.ALVPSGASTGEHEAVELRDGDK.S
K.ALVQIHHGGAQALPELTPDGDVVAPSPISLK.S
K.ALVSALK.K
K.ALVSALKK.Y
R.ALVSEGIQQGHMSLQYK.S
K.ALVSITLDEAFVIHDLR.V
R.ALVTAGPTIEVIDPVR.F
R.ALVTKPTILLADEPTGALDSK.T
R.ALVWGFNWK.L
M.ALYGFAQGLIQEAGIR.L
K.ALYTALC[160.03]NEEGGIIDDLVIYK.L
K.ALYTNPSIILADEPTAALDTENAIEVIK.L
K.AMAADFLILGTPNYHGSYSGILK.N
R.AMAVATEQEMK.A
K.AMDDVGGDITK.L
K.AM[147.04]DDVGGDITK.L
K.AMDRFANEIQQYGFEVK.L
R.AMDSNDIERER.G
R.AMDYIIQGGSQPLPSIQAAFK.Q
K.AMEELYEQGK.V
R.AMEIVDNDKELENYMTQAVK.A
R.AM[147.04]EIVDNDKELENYMTQAVK.A
K.AMENPQNFIQLK.D
K.AMESLSEETK.K
K.AMESLSEETKK.D
K.AM[147.04]ESLSEETKK.D
K.AMESLSEETKKDIFGEVYTDSIGK.E
K.AMGFLVGQIMK.A
K.AMGIQAAFLNSSLTQK.E
K.AMIEASLGSGK.S
K.AMISWETK.T
R.AMITSEGAFK.Y
R.AMIVGIPNVGK.S
R.AM[147.04]IVGIPNVGK.S
K.AMLEDLAILTGAQVITDDLGLDLK.D
K.AM[147.04]LEDLAILTGAQVITDDLGLDLK.D
R.AMLEGSFVINMTPFFK.H
K.AMNHITGGGFYENIPR.A
K.AMPIIIHGDAAYPGQGINFETMNLGNLK.G
K.AM[147.04]PIIIHGDAAYPGQGINFETMNLGNLK.G
K.AMPIIIHGDAAYPGQGINFETM[147.04]NLGNLK.G
K.AM[147.04]PIIIHGDAAYPGQGINFETM[147.04]NLGNLK.G
R.AMPLLK.T
R.AMQAAMDDAGIEPK.D
R.AM[147.04]QAAMDDAGIEPK.D
R.AMQAAM[147.04]DDAGIEPK.D
R.AM[147.04]QAAM[147.04]DDAGIEPK.D
K.AMRENEVIK.K
K.AMSDLYLNPR.A
K.AMSDYTAYMLAEMLK.G
K.AMTFDNAMEER.R
K.AMTIISTNPDK.L
K.AMTSNQPDDAVFNFSFEEGIQQYKPLMK.V
K.AMTSVVIAGK.V
K.AM[147.04]TSVVIAGK.V
R.AMVNDLGQR.L
K.AMVVEVWSK.E
R.AMVVFGQTK.A
K.ANADPSNVAGGGAFGAFVTTDSYGVATTYTSSSTADNAAK.L
K.ANAFNSGFPASVK.E
K.ANANPVITTGHPDFSEDMLYGK.Y
K.ANANPVITTGHPDFSEDM[147.04]LYGK.Y
K.ANAYGLGSVK.V
K.ANAYLESVGK.S
K.ANDALGYIYSIK.G
K.ANDDGEPTGTAGVPMLDILK.K
K.ANDEPAYNLTR.Q
K.ANDIQGHEPLIVNLQTIDETLHR.L
K.ANDLWR.N
K.ANDNSDVSTNDYHDIK.S
K.ANDQLANYIAQYPNR.F
K.ANDQNYMITVVIPEFITK.K
R.ANDVDILTIGQYLQPSR.K
R.ANDVDILTIGQYLQPSRK.H
K.ANDVVGEQVK.K
K.ANDVVGEQVKK.A
R.ANEDESQWNSLLEK.Y
R.ANEDVYELDK.M
R.ANEDVYELDKMK.T
K.ANEMPDGYLK.L
K.ANENLGLNPSHEGETDPEK.L
K.ANENLGLNPSHEGETDPEKIAEK.S
K.ANEQLGNHIITSK.L
K.ANESLENTPNLLAVLK.E
K.ANEVGYLLYRPTENTTFEQR.A
K.ANFDVLK.L
R.ANFNSLGLDDTYEALNIPIEDFHLIK.E
K.ANGKGIPGK.L
R.ANGLSGNNIR.N
R.ANGMIETAQSEINSQK.E
R.ANGM[147.04]IETAQSEINSQK.E
M.ANHEQIIEAIK.E
M.ANHEQIIEAIKEMSVLELNDLVK.A
K.ANIEYTTPTGHIYR.T
K.ANIGIPTAVIGVC[160.03]AR.Y
K.ANISVFPK.L
K.ANLGNQNIMAVAWYQNSAEAK.A
K.ANLGNQNIM[147.04]AVAWYQNSAEAK.A
K.ANLIPEVPSEEDLSWGR.K
K.ANLQLR.K
R.ANLQNFEPSEFGYMR.K
K.ANLTSDDIDLFIPHQANIR.L
K.ANLWLR.T
R.ANMMTTNGGGLSSSQQK.V
K.ANMTKPVVGFIGGQTAPPGK.R
K.ANM[147.04]TKPVVGFIGGQTAPPGK.R
K.ANMTKPVVGFIGGQTAPPGKR.M
K.ANNQIILK.Y
K.ANNTEDC[160.03]IELMEYIIVK.A
K.ANNVATDANHSYTSR.V
K.ANPAPPVGPALGQAGVNIMGFC[160.03]K.E
K.ANQAISAATTNAQVDEAK.A
R.ANQDGITLVEK.T
K.ANQLASELNNQK.L
R.ANQSVTTANGIEVSYDK.L
K.ANTDLTTEDLEAYAQMVNHMYR.L
R.ANTKEDILAIK.E
K.ANTLNQNTNDTESSNQEPSLQQDK.E
K.ANTLNQNTNDTESSNQEPSLQQDKEQK.D
R.ANTQAAEHILQEIR.Q
K.ANTYNNMHINIDTEK.Y
K.ANVPVVPGSDGLMK.D
K.ANVPVVPGSDGLM[147.04]K.D
K.ANVPVVPGSDGLMKDVSEAK.K
K.ANVTPEVLAQLHSK.K
M.ANYDVLK.L
M.ANYDVLKLDGTK.S
M.ANYPQLNK.E
M.ANYPQLNKEVQQGEIK.V
K.ANYTIDDSVK.E
K.APAASKEELAGLEGR.N
K.APDVGDYK.Y
K.APEGESYEDVYQR.V
K.APEIGLATVYR.T
K.APENMSDKEIEQVK.E
K.APENMSDKEIEQVKEK.E
K.APETVNVTISGPQSK.L
K.APFEIK.D
K.APFGIVGSETAFPLLYTHFVK.N
K.APGFGDR.R
R.APGSVGMASDASR.V
R.APGSVGM[147.04]ASDASR.V
K.APGVIDFFK.S
K.APIATSASIWETIK.T
K.APNTSSTIVSK.S
K.APPETFIEPNK.L
K.APPETFIEPNKINTVPK.H
K.APTFEEALK.E
K.APTFEEALKESLR.K
K.APTVTVGNQTIEVGK.T
K.APVAGIAMGLVTR.E
K.APVAGIAM[147.04]GLVTR.E
K.APVFSFNK.L
R.APYIFR.K
R.AQAASLDSEQMRPLVVMSPK.S
R.AQAASLDSEQM[147.04]RPLVVMSPK.S
R.AQAASLDSEQMRPLVVM[147.04]SPK.S
R.AQAASLDSEQM[147.04]RPLVVM[147.04]SPK.S
K.AQAEDLIQR.F
K.AQAFDEILEGMTNAIQHSVK.E
R.AQAGSPISTYWSDAK.Y
K.AQAHIEAGAK.K
M.AQAIFTGIINSSNLDANDIYLTNK.S
K.AQATLFAGC[160.03]GIVK.D
K.AQDATTDKHPNQQDTHQPAHQIIDAK.Q
K.AQDELLQNIYQQVGSDWYDVMEALAK.G
R.AQDGFLDQDKYDIIFK.T
K.AQDTIQKIM[147.04]ALAETK.E
K.AQDVFETVSQKPHYTNK.L
K.AQDVVDTLVTTIER.Q
K.AQEAYLSYR.L
K.AQEDIVLEQALTVQQFEDLLFER.Y
K.AQEDVLEGLTEVLNK.N
K.AQEGVTFLISSHILSELVK.L
R.AQEIDAALWGAR.A
R.AQEIEQETRHDVVAFTR.Q
K.AQELDELQAK.D
K.AQELDELQAKDQMDGK.L
R.AQEMNIPISIEIPDEVSSINLNMIDLSR.S
K.AQENGLTVVDAFNFEAPK.T
K.AQENISAAGLESYIQVQQANAVK.L
K.AQEQAQAIEKDENISALM[147.04]NAEQK.M
R.AQEVFSESLK.D
R.AQEVFSESLKDSK.N
K.AQEVPEAIK.K
K.AQEVPEAIKK.A
R.AQFVC[160.03]VISMSGPDMETK.V
R.AQFVC[160.03]VISM[147.04]SGPDM[147.04]ETK.V
K.AQGGDVDALLAK.Y
K.AQGGTLIYQTWK.D
K.AQGGTLIYQTWKDGM[147.04]NPIK.-
K.AQGLEIGAQNTYFEDNGAFTGETSPVALADLGVK.Y
K.AQGNDEAHEMDEDYIEALEYGMPPTGGLGIGIDR.L
K.AQGVSVAPVQK.S
K.AQGYAITEADASTR.L
R.AQIATNIENQQTYIDQIDAILNR.F
K.AQIEQIFVQTR.D
R.AQIFELYPLNDEDVR.Q
K.AQIQLQHYVSTDGDDIYVGK.N
K.AQITNANYK.R
K.AQLLDLSNK.G
R.AQLNVASEAQR.L
R.AQLPDIGEAIETPDGNGK.V
R.AQLTVPDNK.F
K.AQMADSVNNVK.S
M.AQMTMVQAINDALK.T
M.AQM[147.04]TMVQAINDALK.T
M.AQMTM[147.04]VQAINDALK.T
M.AQM[147.04]TM[147.04]VQAINDALK.T
M.AQMTMVQAINDALKTELK.N
K.AQPLISSTNYINNEDLSR.N
K.AQPNVHFIDK.T
K.AQQAAIKEEASANNLSDISQEAQEVQEAK.K
K.AQQAAIKEEASANNLSDISQEAQEVQEAKK.E
K.AQQAAIKEEASANNLSDTSQEAQEIQEAK.R
K.AQQAAIKEEASANNLSDTSQEAQEIQEAKK.E
K.AQQAAIKEEASANNLSDTSQEAQEIQEAKR.E
K.AQQAAIKEEASANNLSDTSQEAQEVQEAK.K
K.AQQAAIKEEASANNLSDTSQEAQEVQEAKK.E
K.AQQESYSPYSQFK.V
K.AQQFINEEVQSVEDAIK.G
K.AQQINTAFFVK.L
K.AQQLLQNAQLGAK.H
R.AQQNGEFDSEIVPVSIPQR.K
R.AQQNGEFDSEIVPVSIPQRK.G
R.AQQSQVTVK.Q
K.AQQVLLIDR.V
K.AQQYIGYLSTGEK.Q
K.AQSEGYTHVVPYANEIMIYQSMLDAVQLYPK.S
K.AQSEQDQAFLSK.S
K.AQSILDITSDSVFHK.T
K.AQSLIMGC[160.03]YGIGISR.T
K.AQSLIM[147.04]GC[160.03]YGIGISR.T
K.AQSRPFLFSTSLAPGDTK.A
R.AQTAEVIIPNNTIDFK.G
R.AQTLNQYVEHMTVISPTITEK.L
K.AQVIDVR.E
R.AQVILPYHLAQDEYEER.L
R.AQVILSEFEASAGK.K
K.AQVNHFINDINDMK.L
K.AQWGTLDEFK.N
K.AQWGTLDEFKNEFANK.A
R.AQYGINIIAIK.R
R.AQYGINIIAIKR.G
K.AQYTLVK.L
R.ARAAAENIIPNSTGAAK.A
K.ARAESHLENDDDNTDIHR.A
R.ARDDQNVSVIVLTGEGDLAFC[160.03]SGGDQK.K
K.ARDLINQLVDEDVTEMK.M
K.AREAGFDPAAVVVVATIR.A
K.AREELSSDK.L
K.AREELSSDKLEENIAYQYATIR.N
M.AREFSLEK.T
R.AREIIEEITR.E
R.AREYFEGYAPSSPSFALVK.D
K.ARLEDIFK.N
R.ASAATINIVVPYYGYAR.Q
K.ASAEMIDPDVAFVVDC[160.03]SPANDVK.G
K.ASAGHPEYFAYDGIHLEYAGSK.A
K.ASANIFETDEETMK.H
K.ASAPNNISGMPTAK.L
K.ASAPNNISGM[147.04]PTAK.L
R.ASAVVGTHTHIQTADER.L
K.ASDDYYDVNDIK.G
R.ASDFDLITMIK.D
R.ASDIGQAVLQHK.G
R.ASDTLENVAPNQSYQR.F
K.ASEATIIKDLNK.S
K.ASEDAPVGPGPR.K
K.ASEDNEWNLK.L
R.ASEGIVEVK.E
K.ASELLNYSQSTVSTHIEK.L
K.ASFDGDKKDFLEK.L
R.ASFYIYNTK.E
K.ASIASGVDIK.E
K.ASIASGVDIKEVFLK.L
K.ASIKPFIR.R
R.ASILVMGPLLAR.L
R.ASINLFPFNTNGNK.G
K.ASIVVEAANGPTTPEATR.L
K.ASKEQLDPVYK.E
K.ASKFPYAANGR.A
K.ASKGQANPQLVNQLLK.Q
R.ASLDAILLNARPIK.L
K.ASLELLNVESAQELGHVVAAVGLAQNFAAC[160.03]R.A
K.ASLETESFLSAASFQETTR.V
K.ASLETFGVDSNR.L
K.ASLETFGVDSNRLEIQIMQMVR.L
R.ASLIEAVAETSDELMEK.Y
R.ASLIEAVAETSDELM[147.04]EK.Y
M.ASLKEIDTR.L
K.ASLNGTELEVDTTEIQNAALPNNK.V
K.ASLNGTELEVDTTEIQNAALPNNKVESLR.A
R.ASLVSAISQGYRPGDFESITVTVDADKPSSPC[160.03]GAC[160.03]R.Q
K.ASLYYHFDSK.K
R.ASNFNPENFR.A
R.ASNPEEEVIAK.A
R.ASNPEEEVIAKADDSAEFAALAFK.V
K.ASPEHPVLVDR.Y
K.ASPFTGEIVGYLDTENPFSLYPQTINK.L
K.ASQDEVGSGVVYK.K
K.ASQILSQQDDIK.K
K.ASQILSQQDDIKK.V
R.ASQSTNSFFTASGR.L
K.ASQTNNPLESLFGGAIPNFGQNNEDEEEPPTEEIK.T
K.ASQVLAEKYETIDR.L
K.ASSIYNVELMNNESTESLR.T
K.ASSLLSSGFSPDFATVITMDR.K
K.ASSLLSSGFSPDFATVITMDRK.A
R.ASSSISQSPFTIVFDR.V
K.ASSSKVIK.L
K.ASSVDDLLK.G
K.ASSVDVLAER.D
K.ASTGAIEHVPVIR.V
K.ASTSFNFDVLSER.L
K.ASVAMILQLLK.K
R.ASVLAQVDIHR.A
R.ASVMLHLPGLSIMK.R
K.ASVVFQEAENR.M
K.ASVVNFR.A
K.ASWPEVR.E
R.ASYDFLGK.S
R.ASYENKIDEYPSSQGQK.G
K.ASYEVENANNNGLSK.R
R.ASYYMMGAMLGR.F
K.ATAASFSLMPSSNSDGNYTK.V
K.ATAASFSLM[147.04]PSSNSDGNYTK.V
K.ATAIGIPVVAHLGLTPQSVGVMGYK.L
K.ATAIGIPVVAHLGLTPQSVGVM[147.04]GYK.L
R.ATAMQNSLNAIIAV.-
K.ATAQKLDADNSINHE.-
K.ATATIIPSSINTK.N
K.ATDAENVEKEEAITK.A
K.ATDATIDSLLPLLDDGDILIDGGNTNYQDTIR.R
K.ATDATIDSLLPLLDDGDILIDGGNTNYQDTIRR.N
R.ATDIEKTDEAIK.V
R.ATDIEKTDEAIKVTLENGAVLESK.T
K.ATDNSIKEIDQMIADK.E
K.ATDNSIKEIDQMIADKEK.D
K.ATDNTTIDIPEAMVNTELDR.M
K.ATDNTTIDIPEAM[147.04]VNTELDR.M
R.ATDQVTLMASEEGGTEIEEVAAK.T
R.ATDQVTLM[147.04]ASEEGGTEIEEVAAK.T
R.ATDQVTLMASEEGGTEIEEVAAKTPEK.L
K.ATEEQAQELLNNVNYFGTMLVYAGK.A
K.ATEEQAQELLNNVNYFGTM[147.04]LVYAGK.A
K.ATENIDGEVLFK.A
K.ATESDLQGSTGYGYDDFGR.D
K.ATESDLQGSTGYGYDDFGRDHLEEIYAQAFK.A
R.ATESHDLILNDVK.V
K.ATFDIHNSPLSEAAVVGFEYGYNVENK.K
K.ATFDIHNSPLSEAAVVGFEYGYNVENKK.S
K.ATGEVMAIGR.T
K.ATGEVM[147.04]AIGR.T
K.ATGTDVTNKVEVEEGSEIVGHK.Q
K.ATGYPIAK.L
K.ATHEEGILHPVEIIESMQK.V
K.ATHEEGILHPVEIIESM[147.04]QK.V
K.ATHIYNAISGQQQTDFNTPVIQQYR.-
R.ATIANMAPEYGATC[160.03]GFFPVDDESLK.Y
R.ATIANM[147.04]APEYGATC[160.03]GFFPVDDESLK.Y
R.ATIANMAPEYGATCGFFPVDDESLK.Y
K.ATIFIK.D
R.ATIGQVGNLQHELVNVGK.A
R.ATIPVLIVK.-
K.ATISNYETGYR.T
R.ATIVC[160.03]EPSLVIFANK.L
K.ATKDDFLTFK.K
K.ATKDESDNDQNNANQANNQAQNNQNQQQANQNQQQQQQR.Q
K.ATKQDVEDAFK.A
R.ATLDYVTER.K
R.ATLDYVTERK.Q
K.ATLEKDIDNLQK.E
R.ATLESLC[160.03]YQTR.D
K.ATLMEDFTK.A
K.ATLPNEDVVESDPSTTK.A
K.ATLQYIIR.D
K.ATLTMPAYIDPENVK.K
K.ATLTM[147.04]PAYIDPENVK.K
K.ATLTMPAYIDPENVKK.T
K.ATLTSAGATVVPSGFNK.S
R.ATLVNLQR.L
K.ATMLAIEK.S
R.ATMMVPNDYVGAVMELC[160.03]QR.K
R.ATMSENHLTLTR.N
K.ATNALKESNGLIDSVTDDEILEAYQLMTTK.E
K.ATNANFDKDVYR.N
K.ATNEESYLMQK.L
K.ATNEESYLM[147.04]QK.L
K.ATNTLATQFALNSFNQPIIWLC[160.03]GGLDR.G
R.ATPLTYAASYTESLGGAK.L
R.ATPQWFASISK.V
K.ATQLGTIANETIK.E
K.ATQNQVAETQVEVAQPR.T
R.ATRAEASDVANAIYDGTDAVMLSGETAAGLYPEEAVK.T
R.ATSEYETVLETGEYQVNGVNLFSR.M
R.ATSLFETDPSISNNDDSGQFNVVDSK.D
K.ATSNIC[160.03]SNQALNALASSIAMSALGK.Q
K.ATSNIC[160.03]SNQALNALASSIAM[147.04]SALGK.Q
R.ATSVYLVDR.V
K.ATSYYTLAESLGAVESLISVPALMTHASIPADIR.A
K.ATTIIGIAGGSGSGK.T
K.ATTNEINGKDAFK.L
K.ATTPYQQYQHIADVK.G
K.ATVDEIAQHSDFVTLHTPLTPK.T
K.ATVDGQLAC[160.03]SC[160.03]ELTFAIQDVK.-
K.ATVDSMLFR.G
K.ATVLDAVEDSSIEAGLRR.V
R.ATVRNNIK.H
K.ATVVTPNLFEAGQLSGLGK.L
K.ATWVNATMR.A
K.ATYDILTK.T
R.ATYEFDHYK.S
R.ATYEFFNK.D
K.ATYQDINNYR.N
K.ATYTDEEIVVLTK.G
K.ATYTVHFK.N
K.AVADRLENSEAK.V
K.AVAFGEALENNFK.T
R.AVAGEGPTLIETMTYR.Y
R.AVAGEGPTLIETM[147.04]TYR.Y
K.AVAGLSEDQLK.S
K.AVAINDISDEHITISQMEEAFEK.G
K.AVAINDISDEHITISQM[147.04]EEAFEK.G
K.AVALGFDSITIYGATGGR.L
K.AVAVVTLITNGAR.L
K.AVAYWSQEIISDK.G
R.AVDC[160.03]ATQEEVIELVNNYVK.-
K.AVDGLDC[160.03]YIGEVGLTGEVR.R
K.AVDIIR.E
K.AVDLVSDAVVR.A
K.AVDTGDGVLLVVK.N
K.AVDTPIDGIEK.L
R.AVDWAMR.A
K.AVEAADDVYLEFR.H
K.AVEATQVFK.T
K.AVEATQVFKTE.-
K.AVEC[160.03]YGIVGMASR.Q
K.AVEDFKDLEIILFGDEK.K
K.AVEDFKDLEIILFGDEKK.Y
K.AVEGIPAGLLTYPPLMAADIVLYNTNIVPVGDDQK.Q
K.AVEGIPAGLLTYPPLM[147.04]AADIVLYNTNIVPVGDDQK.Q
K.AVEKFDFNK.G
K.AVEMADEFSK.L
R.AVENIETLEITSDYK.T
K.AVENLEPVEGR.L
K.AVENVNEIIAPEIIEGEFSVLDQVSIDK.M
K.AVEPNLEIEIK.E
K.AVEQEENDAKKDQLLQSLNEGDVIDGK.V
R.AVESEYNHDERTEEEPSVLSR.Q
K.AVETYPR.L
K.AVEVPTYDYASHTR.S
K.AVEYFAK.L
K.AVEYWKEEGLDR.V
K.AVFTMPETMSQER.R
K.AVFTM[147.04]PETMSQER.R
K.AVFTMPETM[147.04]SQER.R
K.AVFTM[147.04]PETM[147.04]SQER.R
K.AVFTMPETMSQERR.N
R.AVFVLDADNK.V
K.AVGGGAPVVMK.E
K.AVGGHM[147.04]KLAR.L
K.AVGNADVTYGLAIDGDK.V
K.AVGNADVTYGLAIDGDKVTR.K
K.AVGNVEIPQDAFLAVLK.M
K.AVGPTGEVTGIDFSENMLEVGK.E
K.AVGPTGEVTGIDFSENM[147.04]LEVGK.E
K.AVGPTGEVTGIDFSENMLEVGKEK.T
R.AVGTNGSIMVVK.D
R.AVGTNGSIM[147.04]VVK.D
R.AVGTVIEAELDK.S
R.AVGTVIEAELDKSR.G
R.AVHDLGYAQVNDIR.V
K.AVHFGAGNIGR.G
K.AVHGMDPSIGVNAGLYLLK.F
K.AVHGM[147.04]DPSIGVNAGLYLLK.F
K.AVHLTEQGADKAER.M
K.AVIEGIFDIDESKDAIHILK.N
K.AVIIATGAEYK.K
K.AVIIATGAEYKK.L
K.AVILIDPSGESEK.L
K.AVINVLK.Q
K.AVIQFMR.H
K.AVIQFM[147.04]R.H
K.AVITVPAYFNDAER.Q
K.AVKEATGLGLK.D
M.AVKVAINGFGR.L
K.AVLDITGPLGNNIHFANSAVDR.L
R.AVLIDAIEAALITAYK.K
R.AVLIDAIEAALITAYKK.N
R.AVLLLHGFTGNSSDVR.Q
K.AVLLNYPTNPTGVVLK.R
R.AVLSLSDSEQEALIEQVIAQK.L
K.AVLTDIQNGNFSNR.F
R.AVLVETNKLGHK.S
M.AVLYLVGTPIGNLADITYR.A
K.AVMFVDAR.L
K.AVMKPVEGTILTVAK.D
K.AVM[147.04]KPVEGTILTVAK.D
K.AVMTFDPHPSVVLNPK.R
K.AVM[147.04]TFDPHPSVVLNPK.R
K.AVMTSLNAYFKPEILNR.M
K.AVNEFDVGNLYLNR.G
K.AVNFFK.R
K.AVNFGIVYGISDYGLSQSLGITR.K
K.AVNIIK.G
K.AVNKRMLENK.K
K.AVNLLEHLAER.L
M.AVNLYDYANQLEQALR.E
M.AVNLYDYANQLEQALRESEEYK.A
R.AVPDAPHEALLC[160.03]LDATTGQNALSQAR.N
K.AVPGFNVIAAINEGYVGTLPMNEALK.N
K.AVPGFNVIAAINEGYVGTLPM[147.04]NEALK.N
K.AVPGGSSGGSAAAVAAGLVPFSLGSDTGGSIR.Q
K.AVQAPQTAQPANIETVK.E
K.AVQAPQTAQPANIETVKEEVVK.E
R.AVQEVIDKEAPDNFILGFR.A
K.AVQQQLLNIPNK.V
K.AVQVIIGIVEDIAENH.-
K.AVRDVLNNDKEVYDPR.K
R.AVSDFEYELR.L
R.AVSDLANGEAEMSFEAFLEK.A
R.AVSEAEMGSPTR.G
K.AVTDLLTEK.G
R.AVTDTTNDLLTANAEMLK.Q
R.AVTPELAEQLHSIFLEVIIAPK.F
R.AVTSIDGMTSDFAR.L
R.AVTSIDGM[147.04]TSDFAR.L
K.AVVAAEDSGKAEDYK.L
K.AVVFDLEGTLLDR.V
K.AVVIVVNK.W
K.AVVMIGEIGGTAEEEAAEWIK.A
K.AVVTVEQSYPGFK.L
R.AVVVQEAQR.Q
K.AVYNSILNK.L
K.AVYNSILNKLENK.-
K.AVYQIFSDVLGVPLK.S
K.AVYSFMAMMEQIHAK.S
K.AWELNLDAGDLSTME.-
K.AWGEGMVSNVNEK.N
K.AWGEGM[147.04]VSNVNEK.N
K.AWIDAVVNDTEPVVKPEQAMVVTK.L
K.AWLQEHDIPYTER.N
K.AWVNIMYGC[160.03]DK.F
R.AYAALTTETVQEAQTR.H
K.AYADVEFK.L
K.AYANGFVHLHTR.L
R.AYCAEIPR.M
K.AYDIISDK.F
K.AYDIISDKFGEGFNGQIPMLINVK.D
R.AYDIYSR.L
K.AYDVQLIAIGNGTASR.E
K.AYEATVSIGR.S
K.AYEGDVIGLVGINGSGK.S
K.AYEQSGVNIHAGYEAVER.M
R.AYEVDGLVTK.Y
K.AYFNEMTYDDK.L
K.AYGAELVLTPGSEAMK.G
K.AYGAELVLTPGSEAM[147.04]K.G
K.AYGAHNNTLGATLAGEVK.K
K.AYGAHNNTLGATLAGEVKK.N
R.AYGSAALEIVSVATGNLEAYMTPR.L
R.AYGSAALEIVSVATGNLEAYM[147.04]TPR.L
K.AYHENNGEGHRDEVIVPDSAHGTNPASASFAGFK.S
K.AYHVVVQGVDEAILPEEALVAPK.Y
K.AYIQGDVPK.V
K.AYITPGLGDAGDR.L
K.AYITPGLGDAGDRLFGTK.-
K.AYLAVPAAPKK.A
K.AYLDDLGIPYIEDPNLVR.G
R.AYLEATAFGTK.M
K.AYLENEEEDNPTIGDMIGDK.L
K.AYLENEEEDNPTIGDMIGDKLK.N
K.AYLIDLDGTMYMGTDEIDGAK.Q
K.AYLLVEPDLTFDK.N
K.AYLLVEPDLTFDKNEK.V
K.AYLTIAPK.N
K.AYLVDTAKPTPTPTPKPSTPTTNNK.L
K.AYLYSLPYHYYK.D
K.AYMGMPGDIFSFYSR.E
R.AYNLVIPPSGR.T
K.AYNPLFIYGGVGLGK.T
K.AYPFFR.D
K.AYPLLNSSWQGNEIVLHK.D
K.AYPSELSGGQK.Q
K.AYQISQFDQPIGENGYIDIEVDGETK.R
K.AYQISQFDQPIGENGYIDIEVDGETKR.L
M.AYQSEYALENEMMNQLEQLGYER.V
K.AYRDEDRVADDSNTPTFVSGK.L
K.AYTAQIAVLSILSQIVAK.E
K.AYTEHMTISPYK.L
K.AYTKNDLDK.D
K.AYTVTKPQTTQTVSK.L
R.AYVDHPQTHFPLNEQGK.L
R.AYVGKPGDTVVDDHTDNELVSIVR.R
K.AYVGTTDTFYDNIK.S
K.AYVSSETDIPFYAEAFGIK.E
K.AYVSSETDIPFYAEAFGIR.E
K.AYVSSETDIPFYAEAFGIREENVVPTGVPR.T
K.AYVVPMMVEEPSVVAAASYGAK.L
K.AYVVPM[147.04]MVEEPSVVAAASYGAK.L
R.C[160.03]AFEVAAHDQGANVTYLGPTGSQMGK.K
K.C[160.03]C[160.03]NPIPGDDIVGYITK.G
R.C[160.03]DANISLRPYGQEK.F
R.C[160.03]DC[160.03]GAQLESSMK.Y
K.C[160.03]DFYIK.I
K.C[160.03]DILNSGELK.N
K.C[160.03]DIRPDDSKEQLEEK.V
K.C[160.03]DLIVGDK.V
K.C[160.03]DPVILEPMMK.V
K.C[160.03]DVIAEGIVEAVK.E
K.C[160.03]DVIAEGIVEAVKEVDLTLPLVVR.L
K.C[160.03]DVITYEFENISAQQLK.L
K.C[160.03]EKPDLNVIATDISLEAMNMAR.N
R.C[160.03]ETMLSESK.K
K.C[160.03]EVIYLK.R
R.C[160.03]FEIEER.L
R.CFEILSEISVGANR.L
R.C[160.03]FEILSEISVGANR.L
K.C[160.03]GEVATQSAFK.A
R.C[160.03]GFIDGNILIPQGVINELQIVADSNDSVK.R
M.C[160.03]GIVGYIGYDNAK.E
K.C[160.03]GIVNLPYGGGK.G
K.C[160.03]GQQAQDDVQIC[160.03]TQC[160.03]GHK.F
R.C[160.03]GVGIPGELC[160.03]TSGFGLAAGYLNQPELTADK.F
K.C[160.03]HIDTIIK.K
K.C[160.03]HPDVNILIGENAQGK.T
K.C[160.03]IC[160.03]LYNAPDEEAVR.R
K.C[160.03]IC[160.03]LYNAPDEEAVRR.A
K.C[160.03]IEIGVSYLK.E
K.C[160.03]IGC[160.03]GAPLQSEDK.N
K.C[160.03]ILSNEMHPK.K
K.C[160.03]ILSNEM[147.04]HPK.K
R.C[160.03]INDLGFK.G
K.C[160.03]IVGLGNIGK.R
K.C[160.03]IYSQPEIASIGLNIEQAK.A
K.C[160.03]IYVQPHSYTIENQQQNK.H
K.C[160.03]KEAIDAGFTSVMIDASHSPFEENVATTK.K
K.C[160.03]KEAIDAGFTSVM[147.04]IDASHSPFEENVATTK.K
K.C[160.03]KEFALEQIELQK.K
R.C[160.03]KPIFEELPGWTEDVTNVR.T
K.C[160.03]LDKIYEFK.E
K.C[160.03]LFGYTLDEWQQIEEK.M
K.C[160.03]LPGYTLINK.L
K.C[160.03]MTC[160.03]GVC[160.03]LEVC[160.03]PNVTENNK.F
R.C[160.03]NAQPQLIIGTPTR.L
K.C[160.03]NGSGQEFEEAC[160.03]PTC[160.03]HGK.G
K.C[160.03]NNEAELKEGIK.E
K.C[160.03]NQYLVENK.K
K.C[160.03]NTLEDHAYVIYTSGTTGNPK.G
R.C[160.03]NTLLSETSSK.L
K.C[160.03]PDVVQALNLMSVINPNITHSMIDGAVFR.E
K.C[160.03]PDVVQALNLMSVINPNITHSM[147.04]IDGAVFR.E
R.C[160.03]PEFKEQEVR.K
K.C[160.03]PNFDDVAQK.L
K.C[160.03]PNIHEC[160.03]WGAR.R
[truncated: 20,040 more rows]
