# Supplementary material for: Characterization of Foodborne Strains of Staphylococcus aureus by Shotgun Proteomics: Functional Networks, Virulence Factors and Species-Specific Peptide Biomarkers
Source: Front Microbiol. 2017 Dec 11;8:2458. doi: 10.3389/fmicb.2017.02458 (PMC5732212; doi:10.3389/fmicb.2017.02458)
Supplement: Supplementary file 3 [file DataSheet3.XLS]

## Sheet: GENES
Table S-1. Presence (1) or absence (0) of determined gene/protein for each foodborne strain of S. aureus.
Nº	Gene	SA_286	SA_894	SA_GP2	SA_617	SA_U17	SA_700	SA_280	SA_844	SA_587	SA_GP17	SA_ATCC29213	SA_507	SA_92	SA_PE1	SA_ATCC35845	SA_ATCC9144	SA_OV8	SA_CA19	SA_640	SA_41	Total
1	hup	1	1	1	1	1	1	1	1	1	1	1	1	1	1	1	1	1	1	1	1	20
2	hupB	1	1	1	1	1	1	1	1	1	1	1	1	1	1	1	1	1	1	1	1	20
3	infA	1	1	1	1	1	1	1	1	1	1	1	1	1	1	1	1	1	1	1	1	20
4	IS125_2061	1	1	1	1	1	1	1	1	1	1	1	1	1	1	1	1	1	1	1	1	20
5	IS3_1117	1	1	1	1	1	1	1	1	1	1	1	1	1	1	1	1	1	1	1	1	20
6	NWMN_0783	1	1	1	1	1	1	1	1	1	1	1	1	1	1	1	1	1	1	1	1	20
7	NWMN_1382	1	1	1	1	1	1	1	1	1	1	1	1	1	1	1	1	1	1	1	1	20
8	rpmA	1	1	1	1	1	1	1	1	1	1	1	1	1	1	1	1	1	1	1	1	20
9	rpmC	1	1	1	1	1	1	1	1	1	1	1	1	1	1	1	1	1	1	1	1	20
10	rpmD	1	1	1	1	1	1	1	1	1	1	1	1	1	1	1	1	1	1	1	1	20
11	rpoZ	1	1	1	1	1	1	1	1	1	1	1	1	1	1	1	1	1	1	1	1	20
12	rpsF	1	1	1	1	1	1	1	1	1	1	1	1	1	1	1	1	1	1	1	1	20
13	rpsP	1	1	1	1	1	1	1	1	1	1	1	1	1	1	1	1	1	1	1	1	20
14	rpsT	1	1	1	1	1	1	1	1	1	1	1	1	1	1	1	1	1	1	1	1	20
15	SA21193_1486	1	1	1	1	1	1	1	1	1	1	1	1	1	1	1	1	1	1	1	1	20
16	SA21235_2148	1	1	1	1	1	1	1	1	1	1	1	1	1	1	1	1	1	1	1	1	20
17	SACIG1605_0093	1	1	1	1	1	1	1	1	1	1	1	1	1	1	1	1	1	1	1	1	20
18	SACIG1605_0784	1	1	1	1	1	1	1	1	1	1	1	1	1	1	1	1	1	1	1	1	20
19	SAGG_00610	1	1	1	1	1	1	1	1	1	1	1	1	1	1	1	1	1	1	1	1	20
20	SANG_00084	1	1	1	1	1	1	1	1	1	1	1	1	1	1	1	1	1	1	1	1	20
21	SANG_00284	1	1	1	1	1	1	1	1	1	1	1	1	1	1	1	1	1	1	1	1	20
22	SAPIG1471	1	1	1	1	1	1	1	1	1	1	1	1	1	1	1	1	1	1	1	1	20
23	sle_1	1	1	1	1	1	1	1	1	1	1	1	1	1	1	1	1	1	1	1	1	20
24	ST398NM02_1471	1	1	1	1	1	1	1	1	1	1	1	1	1	1	1	1	1	1	1	1	20
25	ywhB	1	1	1	1	1	1	1	1	1	1	1	1	1	1	1	1	1	1	1	1	20
26	asp	1	1	1	0	1	1	1	1	1	1	1	1	1	1	1	1	1	1	1	0	19
27	atl	1	1	1	1	1	1	1	1	1	1	1	1	1	1	1	1	1	1	0	0	19
28	gatC	1	1	1	1	1	1	1	1	1	1	1	1	1	1	1	1	1	1	1	0	19
29	isaA	1	1	1	1	1	1	1	1	1	1	1	1	1	1	1	1	0	1	1	0	19
30	MS7_0867	1	1	1	0	1	1	1	1	1	1	1	1	1	1	1	1	1	1	1	0	19
31	rplQ	1	1	1	1	1	1	1	1	1	1	1	1	1	1	1	1	1	1	1	0	19
32	rpsG	1	1	1	1	1	1	1	1	1	1	1	1	1	1	1	1	1	1	1	0	19
33	rpsS	1	1	1	1	1	1	1	1	1	1	1	1	1	1	1	1	1	1	1	0	19
34	SA21333_1405	1	1	1	1	1	1	1	1	1	1	1	1	1	1	0	1	1	1	1	0	19
35	SAMSHR1132_24510	1	1	1	1	0	1	1	1	1	1	1	1	1	1	1	1	1	1	1	0	19
36	SAOV_2676c	1	1	1	1	1	1	1	1	0	1	1	1	1	1	1	1	1	1	1	0	19
37	SAUG_02110	1	1	1	1	1	1	1	1	1	1	1	1	1	1	1	1	1	1	1	0	19
38	ahpC	1	1	1	1	1	1	1	1	1	1	1	1	1	1	0	0	1	1	1	0	18
39	gpsB	1	1	1	1	1	1	1	1	1	1	1	1	1	1	1	1	0	1	1	0	18
40	SACIGC340D_0009	1	1	1	1	1	1	1	1	1	1	1	1	1	1	1	0	1	1	1	0	18
41	SACIGC340D_0948	1	1	1	1	1	1	1	0	0	1	1	1	1	1	1	1	1	1	1	0	18
42	SACIGC340D_1396	1	1	1	1	1	1	1	1	1	1	1	1	1	1	1	0	1	1	1	0	18
43	SAVC_09800	1	1	1	1	1	1	1	1	1	1	1	1	1	1	0	1	1	0	1	0	18
44	rplO	1	1	1	1	1	1	1	0	0	1	1	0	1	1	1	1	1	1	1	0	17
45	rplV	1	1	1	1	1	1	1	1	1	1	1	1	1	1	1	1	0	1	0	0	17
46	SACIGC340D_0217	1	1	0	1	1	1	0	1	1	1	1	1	1	1	1	1	0	1	1	0	17
47	SACIGC348_1685	1	1	1	1	1	1	1	0	0	1	1	1	1	1	1	1	1	1	0	0	17
48	IS157_2353	1	1	1	1	1	1	1	1	1	1	1	1	1	0	0	0	1	1	1	0	16
49	psmA1	1	1	0	1	1	1	1	1	1	1	1	1	1	1	0	0	1	0	1	0	16
50	SA21235_0173	1	1	1	1	1	1	1	1	1	0	0	0	1	1	1	1	1	0	1	0	16
51	SACG_02115	1	1	1	0	1	1	1	1	1	1	1	1	1	1	1	1	1	0	0	0	16
52	SACIGC348_1949	1	1	1	1	1	1	1	0	1	1	1	0	0	1	1	1	1	1	0	0	16
53	SACIGC348_2031	1	1	1	1	1	1	0	1	1	1	1	1	1	0	1	1	0	0	1	0	16
54	xseB	1	1	1	1	1	1	1	0	1	1	1	1	1	0	0	1	1	1	1	0	16
55	atpF	1	1	1	1	1	1	1	0	1	1	1	1	1	0	1	1	0	0	0	0	15
56	NWMN_2199	0	1	1	1	1	1	1	0	1	0	0	1	1	1	1	1	0	1	1	0	15
57	rplM	1	1	1	1	1	1	1	0	0	1	1	1	1	1	1	1	0	0	1	0	15
58	rpmE	1	1	1	1	1	1	0	1	1	1	1	1	1	0	1	1	0	0	1	0	15
59	rpsJ	1	1	1	1	1	1	0	1	1	1	1	1	1	0	1	1	0	1	0	0	15
60	SA21209_1414	1	1	0	1	1	1	1	1	1	1	1	1	1	0	0	0	1	1	1	0	15
61	SA21235_1191	1	1	1	1	1	1	1	1	1	1	1	1	1	1	0	0	1	0	0	0	15
62	SA21235_1221	1	1	1	1	1	1	1	1	1	1	1	1	1	1	0	0	0	1	0	0	15
63	frr	1	1	1	1	1	1	1	0	1	1	1	1	1	1	0	0	0	0	1	0	14
64	SA21305_2580	1	1	1	1	1	1	1	1	1	1	1	0	1	1	0	0	0	0	0	0	14
65	SACG_00120	0	1	1	1	1	1	1	0	1	1	1	1	1	0	1	1	0	0	1	0	14
66	SACIG1096_1867	1	1	1	0	0	1	1	1	1	0	1	0	1	1	1	1	0	1	1	0	14
67	SACIG290_1036	1	0	1	1	1	1	1	0	0	1	0	1	1	1	0	1	1	1	0	0	14
68	SACIGC340D_0882	1	1	1	1	1	0	1	1	1	1	1	0	1	1	1	0	0	0	0	0	14
69	SAMSHR1132_03963	1	1	0	1	1	1	1	1	1	0	1	1	1	0	0	0	1	0	1	0	14
70	tuf	1	1	1	1	1	1	1	0	0	0	0	0	1	1	1	1	1	0	1	0	14
71	IS105_0701	1	1	1	1	1	1	1	1	0	1	1	1	0	0	0	0	0	1	1	0	13
72	rpsI	1	1	1	1	1	1	0	1	0	1	1	1	1	0	1	1	0	0	0	0	13
73	rpsR	1	1	1	1	1	1	0	1	0	1	1	0	1	0	1	1	0	1	0	0	13
74	SA21194_1833	1	1	0	0	1	1	0	1	1	1	1	0	1	1	1	0	1	1	0	0	13
75	SACG_02572	1	1	1	0	0	1	1	1	1	0	0	0	1	1	1	1	0	0	1	0	13
76	SACIG1605_1234	0	0	1	0	0	1	1	1	0	1	1	1	1	0	1	1	1	1	0	0	13
77	SAPIG0697	1	1	1	1	1	1	1	0	0	1	1	0	1	0	1	1	0	1	0	0	13
78	SAQG_00907	1	1	1	1	1	1	1	0	0	1	1	0	0	0	1	1	0	1	0	0	13
79	SATW20_05204	1	1	0	0	1	1	1	1	1	1	1	1	1	1	0	0	0	0	1	0	13
80	SAVC_09735	1	1	1	1	1	1	1	1	1	1	0	1	1	0	0	1	0	0	0	0	13
81	isaB	1	1	1	1	1	1	0	1	0	1	1	0	0	0	1	1	0	1	0	0	12
82	lacF	1	1	0	1	1	1	1	1	1	1	1	1	0	0	0	0	1	0	0	0	12
83	lip	1	1	0	0	0	1	1	0	0	1	1	1	0	1	0	0	1	1	1	0	12
84	pdhC	1	1	1	1	1	1	1	0	0	0	1	0	1	0	1	1	0	0	0	0	12
85	SACIG1057_1579	1	1	0	1	1	1	0	1	1	1	1	1	1	0	0	0	0	0	1	0	12
86	SANG_02537	1	1	1	1	1	1	1	0	1	1	1	1	1	0	0	0	0	0	0	0	12
87	SAPIG0756	1	1	1	1	1	1	1	0	1	1	1	1	1	0	0	0	0	0	0	0	12
88	SATW20_05203	1	1	0	1	0	1	1	0	1	1	1	1	1	1	0	0	1	0	0	0	12
89	psmA4	1	1	0	1	1	1	0	1	0	0	0	1	1	1	0	0	1	0	0	0	11
90	SA21193_0382	1	1	1	0	1	1	1	0	1	1	1	1	1	0	0	0	0	0	0	0	11
91	SA21193_0447	1	1	1	1	1	1	0	1	0	1	1	0	0	1	0	0	0	1	0	0	11
92	SACIG1233_1728	0	1	1	0	1	1	1	1	0	1	1	0	1	1	0	1	0	0	0	0	11
93	SACIGC340D_1674	0	0	0	0	0	1	0	1	1	1	1	1	1	0	1	1	1	0	1	0	11
94	SAZG_01295	1	1	0	0	1	1	1	1	0	1	1	1	1	1	0	0	0	0	0	0	11
95	spoVG	1	1	1	0	0	1	1	0	1	1	1	1	1	0	0	0	1	0	0	0	11
96	IS125_1952	0	0	1	1	1	1	1	0	1	1	1	0	0	1	1	0	0	0	0	0	10
97	IS157_0615	0	0	0	0	1	1	1	1	1	0	0	0	1	1	1	0	1	0	0	0	10
98	SA21264_0509	1	1	1	1	0	1	1	0	1	1	0	0	1	1	0	0	0	0	0	0	10
99	SACIG149_0094	1	0	1	1	0	1	1	1	1	1	0	0	0	0	0	0	1	0	1	0	10
100	SAUG_00874	1	1	0	0	0	1	1	1	1	1	0	1	1	1	0	0	0	0	0	0	10
101	SAVC_04445	1	1	1	1	1	1	0	0	0	1	1	0	0	1	0	0	0	1	0	0	10
102	SGAG_01429	1	1	1	1	0	1	1	0	0	1	1	0	0	1	0	0	1	0	0	0	10
103	ST398NM02_1050	1	1	0	0	1	1	1	0	0	1	1	1	0	0	0	1	0	0	0	0	10
104	cysK	1	0	0	0	0	1	1	1	1	0	0	0	1	1	1	1	0	0	0	0	9
105	fib	1	1	1	1	1	1	0	1	0	0	0	1	0	0	0	0	0	0	1	0	9
106	IS24_0509	1	1	0	1	1	0	0	1	1	0	0	1	0	1	0	1	0	0	0	0	9
107	SA21193_0188	1	1	1	1	1	1	0	0	1	1	0	1	0	0	0	0	0	0	0	0	9
108	SA21193_1613	1	1	1	1	0	1	1	0	1	1	0	0	1	0	0	0	0	0	0	0	9
109	SA21235_2261	1	0	0	0	0	1	0	1	1	0	0	1	0	1	1	1	0	0	0	0	9
110	SA21264_2515	1	1	1	0	1	1	0	1	1	0	0	0	1	1	0	0	0	0	0	0	9
111	SA21305_0172	1	0	0	0	0	1	1	0	1	1	1	0	0	1	0	0	1	0	0	0	9
112	SA21305_2383	0	1	1	1	1	0	0	0	1	1	1	1	1	0	0	0	0	0	0	0	9
113	SACIG1233_1741	0	0	0	0	0	1	1	0	1	1	1	1	1	1	0	0	0	0	0	0	9
114	SAIG_00958	0	1	1	0	1	1	1	0	1	0	0	0	0	0	1	1	1	0	0	0	9
115	SATW20_18390	1	1	0	1	1	1	1	0	1	1	1	0	0	0	0	0	0	0	0	0	9
116	SAVC_06485	1	0	0	0	1	1	1	1	1	0	0	0	1	1	0	1	0	0	0	0	9
117	stbD	1	0	1	0	0	1	0	0	1	1	1	1	1	0	0	0	0	0	1	0	9
118	fda	1	0	0	0	1	1	1	0	0	0	1	0	0	1	1	1	0	0	0	0	8
119	IS125_1522	0	0	0	0	1	1	0	1	1	0	0	1	1	0	0	0	1	0	1	0	8
120	rplP	1	1	1	1	1	0	1	0	0	0	0	0	0	0	1	1	0	0	0	0	8
121	SA1452	1	0	0	0	1	1	1	0	1	0	0	0	1	1	0	1	0	0	0	0	8
122	SA21193_2594	0	1	1	1	0	1	1	0	1	1	0	0	1	0	0	0	0	0	0	0	8
123	SA21194_0523	1	1	0	0	0	0	0	0	1	1	1	1	1	0	0	0	1	0	0	0	8
124	SA21305_0164	1	1	0	0	1	1	1	0	1	1	1	0	0	0	0	0	0	0	0	0	8
125	SA21333_0990	0	0	1	0	1	1	0	1	1	0	0	0	0	1	0	0	1	0	1	0	8
126	SACIGC340D_1371	1	1	0	1	0	1	1	0	0	1	1	0	0	0	0	0	1	0	0	0	8
127	sarR	0	1	1	0	1	1	1	0	1	1	0	0	1	0	0	0	0	0	0	0	8
128	SAUG_01466	1	0	0	0	0	1	0	1	1	0	0	0	1	1	0	0	1	0	1	0	8
129	SAVC_04430	1	1	0	0	1	0	1	0	0	1	1	0	0	0	0	1	0	0	0	0	8
130	SAVG_01897	0	1	1	1	0	1	1	0	0	1	1	0	0	0	1	0	0	0	0	0	8
131	ST398NM02_2345	0	1	1	1	0	1	1	0	1	0	1	0	1	0	0	0	0	0	0	0	8
132	clfA	0	1	0	1	0	1	1	0	0	1	1	0	0	0	0	0	0	1	0	0	7
133	esxA	1	1	1	0	0	0	1	0	0	1	1	1	0	0	0	0	0	0	0	0	7
134	HMPREF0776_0695	0	0	0	0	0	1	1	1	1	0	0	0	0	1	1	1	0	0	0	0	7
135	IS157_0920	1	1	0	1	1	0	0	0	1	0	0	0	0	0	0	1	1	0	0	0	7
136	IS157_1247	1	1	1	1	0	1	1	0	0	0	0	0	1	0	0	0	0	0	0	0	7
137	IS3_1312	0	0	0	0	0	1	1	1	1	1	0	1	1	0	0	0	0	0	0	0	7
138	SA21194_2424	0	0	0	0	1	1	0	1	1	0	0	0	0	1	0	0	0	1	1	0	7
139	SACIG1096_2514	0	1	1	1	0	1	1	0	0	1	0	0	0	1	0	0	0	0	0	0	7
140	SACIG1233_1226	1	0	0	0	1	1	1	1	0	1	1	0	0	0	0	0	0	0	0	0	7
141	SACIG1605_1287	1	1	0	0	0	1	1	0	1	0	0	1	1	0	0	0	0	0	0	0	7
142	SACIG1612_0682	1	1	0	1	1	0	1	0	0	0	0	0	0	1	0	0	0	1	0	0	7
143	SACIGC340D_0339	1	0	0	0	1	1	0	1	0	1	1	0	1	0	0	0	0	0	0	0	7
144	SAIG_00904	0	0	0	0	1	0	1	1	0	0	0	0	0	1	1	1	1	0	0	0	7
145	SAQG_01768	0	1	0	0	1	1	0	1	0	1	1	1	0	0	0	0	0	0	0	0	7
146	sarA	1	1	0	0	1	1	1	0	0	0	1	0	0	0	1	0	0	0	0	0	7
147	SAUG_00445	1	1	1	0	0	0	1	0	0	1	1	0	0	0	1	0	0	0	0	0	7
148	SAUG_01478	1	0	0	1	0	1	0	0	1	0	1	0	0	0	0	1	0	1	0	0	7
149	ST398NM02_0895	0	0	0	0	1	1	0	1	1	0	0	1	0	1	0	0	0	0	0	1	7
150	ST398NM02_1208	0	0	0	1	1	1	1	1	1	0	0	0	0	1	0	0	0	0	0	0	7
151	upp	1	1	1	0	0	0	1	0	0	1	1	0	0	0	0	1	0	0	0	0	7
152	ebpS	0	0	0	0	0	1	1	1	0	0	0	0	0	1	1	1	0	0	0	0	6
153	guaB	1	0	0	0	0	1	1	0	0	0	0	0	0	1	1	1	0	0	0	0	6
154	IS125_2510	1	0	0	0	0	1	0	0	1	0	0	0	0	1	0	0	1	0	0	1	6
155	IS157_1384	1	1	0	1	1	0	0	0	0	1	1	0	0	0	0	0	0	0	0	0	6
156	IS24_2515	1	0	1	0	0	0	0	0	1	0	0	1	1	0	0	0	0	0	1	0	6
157	ltaS	0	0	1	1	1	1	0	1	0	0	0	0	0	0	0	1	0	0	0	0	6
158	mqo2	0	1	1	0	1	0	1	0	0	0	0	0	0	0	1	0	0	0	0	1	6
159	NWMN_0737	1	1	1	1	1	0	0	0	0	0	0	0	0	0	0	0	1	0	0	0	6
160	NWMN_2086	0	0	0	1	0	1	1	0	0	0	0	1	0	1	0	0	0	0	0	1	6
161	rpsB	1	1	0	0	1	0	1	0	0	0	0	0	0	0	1	1	0	0	0	0	6
162	rpsE	1	1	0	1	1	0	0	0	0	0	0	0	0	0	1	1	0	0	0	0	6
163	rpsH	1	1	0	1	0	1	1	0	0	0	0	0	1	0	0	0	0	0	0	0	6
164	SA21264_0194	0	0	1	1	0	0	0	0	0	1	1	1	0	0	0	0	0	0	0	1	6
165	SA21264_0493	1	0	0	0	1	1	1	0	0	1	0	0	0	0	0	0	1	0	0	0	6
166	SA21333_0424	1	1	0	0	0	1	0	0	0	1	0	1	1	0	0	0	0	0	0	0	6
167	SACG_01111	1	1	0	0	1	1	1	0	1	0	0	0	0	0	0	0	0	0	0	0	6
168	SACIG149_1760	0	1	0	0	0	0	0	1	0	0	0	0	0	1	1	1	0	0	0	1	6
169	SACIG1612_0209	0	0	0	0	0	1	0	1	1	0	0	0	1	1	0	0	0	0	1	0	6
170	SACIG290_1690	1	1	0	0	0	1	1	0	0	1	1	0	0	0	0	0	0	0	0	0	6
171	SACIGC340D_1523	0	0	1	0	0	1	1	0	0	1	1	1	0	0	0	0	0	0	0	0	6
172	SANG_01043	1	0	0	0	0	1	0	0	0	1	0	0	0	1	1	1	0	0	0	0	6
173	SAVC_01620	1	1	0	1	1	0	0	1	0	0	0	0	0	1	0	0	0	0	0	0	6
174	SAVC_07335	0	0	1	0	1	1	0	1	1	0	0	0	0	1	0	0	0	0	0	0	6
175	blaZ	1	1	0	1	1	0	0	0	0	0	0	0	0	1	0	0	0	0	0	0	5
176	CGSSa00_08340	1	0	0	0	1	0	1	0	0	0	0	0	0	1	0	0	0	0	0	1	5
177	HMPREF0776_1634	1	1	1	1	1	0	0	0	0	0	0	0	0	0	0	0	0	0	0	0	5
178	IS105_0293	0	0	0	0	0	1	1	0	0	0	1	0	0	1	0	0	0	1	0	0	5
179	MW0961	0	0	0	0	0	1	0	1	1	0	0	1	0	1	0	0	0	0	0	0	5
180	rpsC	1	1	0	0	1	0	1	0	0	0	0	0	0	0	0	1	0	0	0	0	5
181	SA21193_2227	0	0	0	0	0	1	1	0	0	0	1	0	0	1	0	0	0	0	0	1	5
182	SA21209_0917	0	0	0	0	1	1	0	1	1	0	0	0	0	0	0	0	0	0	1	0	5
183	SA21252_1495	0	0	1	0	0	0	1	0	0	0	0	0	0	1	0	0	1	1	0	0	5
184	SA21264_0325	1	0	0	0	1	1	1	0	0	0	0	0	0	0	1	0	0	0	0	0	5
185	SA21283_1565	0	0	0	0	0	1	0	1	1	0	0	0	0	0	0	1	0	1	0	0	5
186	SA21305_1726	0	0	0	0	0	0	1	1	1	0	0	0	1	0	1	0	0	0	0	0	5
187	SACG_00976	1	1	0	1	0	0	1	0	0	1	0	0	0	0	0	0	0	0	0	0	5
188	SACIG1605_1880	1	0	1	0	0	0	0	0	0	0	0	0	0	0	1	1	0	1	0	0	5
189	SACIG1770_2412	1	0	0	0	0	0	1	0	0	0	0	0	0	0	1	1	1	0	0	0	5
190	SACIGC340D_1265	1	0	0	0	0	1	1	0	1	0	0	0	1	0	0	0	0	0	0	0	5
191	SACIGC340D_1413	1	0	0	1	1	0	0	0	0	0	0	0	0	0	1	1	0	0	0	0	5
192	SACIGC345D_0093	1	0	1	0	0	0	1	0	0	0	0	0	0	0	1	1	0	0	0	0	5
193	SAIG_00015	1	0	1	0	0	1	0	1	0	0	0	0	1	0	0	0	0	0	0	0	5
194	SAIG_02102	1	0	1	1	1	0	0	0	0	0	0	0	0	0	0	1	0	0	0	0	5
195	SANG_00475	0	0	0	0	0	0	0	0	0	0	0	0	1	1	1	1	1	0	0	0	5
196	SANG_01615	1	1	1	0	0	0	1	0	0	0	0	0	0	1	0	0	0	0	0	0	5
197	SANG_02310	1	0	1	1	1	0	0	0	0	0	0	0	1	0	0	0	0	0	0	0	5
198	SAQG_01250	1	0	0	0	1	1	1	0	0	1	0	0	0	0	0	0	0	0	0	0	5
199	SAQG_02593	1	1	0	0	0	1	0	0	0	1	1	0	0	0	0	0	0	0	0	0	5
200	SAUG_00306	0	0	0	0	0	1	1	1	1	0	0	0	0	1	0	0	0	0	0	0	5
201	SAUG_01028	0	0	0	0	1	0	1	1	1	0	0	0	0	1	0	0	0	0	0	0	5
202	SAWG_02644	0	1	0	1	1	0	1	0	0	0	0	0	0	0	0	0	0	1	0	0	5
203	SGAG_01471	1	0	0	0	1	0	1	0	0	0	0	0	0	0	1	1	0	0	0	0	5
204	eno	1	0	0	0	0	0	1	0	0	0	0	0	0	0	1	1	0	0	0	0	4
205	fusA	0	0	0	0	0	0	1	0	0	0	0	0	0	1	1	1	0	0	0	0	4
206	HMPREF0782_1398	0	1	0	1	1	0	0	0	0	0	0	0	0	0	0	0	1	0	0	0	4
207	IS125_0864	0	0	0	0	0	0	0	0	0	0	0	0	0	1	1	1	0	0	0	1	4
208	IS125_1095	1	0	0	0	0	1	0	0	0	1	1	0	0	0	0	0	0	0	0	0	4
209	IS157_0084	0	0	0	0	1	1	0	0	0	0	0	1	0	0	0	0	1	0	0	0	4
210	IS157_1624	1	0	0	0	1	0	0	1	0	0	0	0	0	1	0	0	0	0	0	0	4
211	IS157_2465	0	0	0	0	0	0	1	1	1	0	0	0	1	0	0	0	0	0	0	0	4
212	IS157_2749	1	1	1	0	0	0	1	0	0	0	0	0	0	0	0	0	0	0	0	0	4
213	IS55_1952	0	1	1	1	1	0	0	0	0	0	0	0	0	0	0	0	0	0	0	0	4
214	lip2	0	0	0	0	0	1	1	0	0	0	0	0	1	1	0	0	0	0	0	0	4
215	NWMN_0414	1	0	0	0	0	1	0	0	1	0	0	0	1	0	0	0	0	0	0	0	4
216	pdhB	1	0	0	0	0	0	0	0	0	0	0	0	0	1	1	1	0	0	0	0	4
217	rplE	1	1	0	1	1	0	0	0	0	0	0	0	0	0	0	0	0	0	0	0	4
218	rplI	1	1	0	0	1	0	0	0	0	0	0	0	1	0	0	0	0	0	0	0	4
219	rplT	1	1	1	1	0	0	0	0	0	0	0	0	0	0	0	0	0	0	0	0	4
220	SA21178_0582	0	0	0	0	0	0	0	1	1	0	0	0	1	0	0	0	0	0	1	0	4
221	SA21194_1813	0	0	0	0	0	1	1	0	1	0	0	0	0	1	0	0	0	0	0	0	4
222	SA21209_0776	0	1	1	0	0	1	0	0	0	0	1	0	0	0	0	0	0	0	0	0	4
223	SA21232_0176	0	0	0	0	1	0	0	0	1	0	0	1	1	0	0	0	0	0	0	0	4
224	SA21232_1421	0	0	0	0	0	1	0	1	1	0	0	0	0	1	0	0	0	0	0	0	4
225	SA21252_0192	0	0	0	0	0	0	0	0	1	0	0	0	0	1	0	0	1	0	0	1	4
226	SA21283_0458	0	0	0	0	1	0	0	1	0	0	0	0	0	1	0	1	0	0	0	0	4
227	SA2981_0237	1	0	0	0	0	1	0	0	0	0	0	1	0	0	0	0	1	0	0	0	4
228	SACG_00902	1	0	0	0	0	1	1	0	0	0	0	0	0	1	0	0	0	0	0	0	4
229	SACG_02193	0	0	1	1	1	0	0	0	0	0	0	0	1	0	0	0	0	0	0	0	4
230	SACIG1096_1162	1	1	0	0	0	1	0	0	0	0	1	0	0	0	0	0	0	0	0	0	4
231	SACIG1150_1670	1	0	0	0	0	0	0	0	1	1	0	0	0	0	0	0	1	0	0	0	4
232	SACIG1605_2447	0	0	0	0	0	0	0	0	0	0	0	0	0	1	1	1	0	0	0	1	4
233	SACIG1612_0796	0	0	0	0	0	1	0	0	1	0	0	1	1	0	0	0	0	0	0	0	4
234	SACIG1770_1561	0	1	0	1	1	0	0	0	0	0	0	0	1	0	0	0	0	0	0	0	4
235	SACIG290_2513	0	0	0	0	0	0	1	1	1	0	0	0	0	1	0	0	0	0	0	0	4
236	SACIGC340D_1908	1	1	0	0	0	0	1	0	0	1	0	0	0	0	0	0	0	0	0	0	4
237	SACIGC348_2516	1	1	1	0	1	0	0	0	0	0	0	0	0	0	0	0	0	0	0	0	4
238	SAIG_00859	0	0	0	0	0	0	1	1	0	0	0	0	0	1	1	0	0	0	0	0	4
239	SAMSHR1132_06640	1	0	0	0	1	0	0	1	0	0	0	0	1	0	0	0	0	0	0	0	4
240	SANG_01240	0	0	1	0	0	1	0	1	1	0	0	0	0	0	0	0	0	0	0	0	4
241	SAPG_01275	0	1	1	1	0	0	0	0	0	0	0	0	0	0	0	1	0	0	0	0	4
242	SAPIG0796	0	1	0	0	1	1	1	0	0	0	0	0	0	0	0	0	0	0	0	0	4
243	SAQG_01142	1	1	1	0	0	0	0	0	1	0	0	0	0	0	0	0	0	0	0	0	4
244	SARG_01518	0	0	0	0	0	0	0	0	0	0	0	0	0	1	1	1	0	0	0	1	4
245	SAVC_07375	0	0	0	0	0	1	0	1	1	0	0	0	0	1	0	0	0	0	0	0	4
246	SAVC_09355	0	0	0	0	0	1	0	1	1	0	0	0	0	0	0	1	0	0	0	0	4
247	SAWG_02388	0	0	0	0	0	0	0	0	0	0	0	0	0	1	1	1	0	0	0	1	4
248	SAZG_02427	0	0	0	0	0	0	0	0	1	0	0	1	1	0	0	0	0	0	1	0	4
249	sceD	0	0	0	0	0	1	0	1	1	0	0	0	0	0	0	1	0	0	0	0	4
250	sdhB	1	1	0	1	1	0	0	0	0	0	0	0	0	0	0	0	0	0	0	0	4
251	SFAG_00213	0	0	0	0	0	0	0	0	0	0	0	0	0	1	1	1	0	0	0	1	4
252	SKAG_00586	0	0	0	0	0	0	0	1	0	0	0	1	1	0	0	0	0	0	1	0	4
253	fabG	1	1	0	0	0	0	1	0	0	0	0	0	0	0	0	0	0	0	0	0	3
254	ftsY	0	0	0	0	0	1	0	0	0	0	1	0	0	1	0	0	0	0	0	0	3
255	IS125_1642	1	0	0	0	0	0	1	0	0	0	0	0	0	0	1	0	0	0	0	0	3
256	IS125_2831	1	0	1	0	0	0	0	0	0	0	0	0	1	0	0	0	0	0	0	0	3
257	IS157_0321	0	0	0	0	0	0	0	0	0	0	0	0	0	0	0	0	1	1	0	1	3
258	IS157_1457	0	0	0	0	1	0	0	0	0	0	0	0	0	0	0	1	0	1	0	0	3
259	IS24_1172	0	1	0	1	1	0	0	0	0	0	0	0	0	0	0	0	0	0	0	0	3
260	mco	1	0	0	0	0	0	0	0	0	0	0	0	0	0	1	1	0	0	0	0	3
261	mecA	1	0	0	0	1	0	0	0	0	0	0	1	0	0	0	0	0	0	0	0	3
262	pdhA	1	1	0	0	0	0	0	0	0	0	0	0	0	0	1	0	0	0	0	0	3
263	rpmB	1	0	0	0	0	0	0	0	0	0	0	0	0	0	1	1	0	0	0	0	3
264	rpsN_1	1	1	1	0	0	0	0	0	0	0	0	0	0	0	0	0	0	0	0	0	3
265	rpsO	1	0	1	1	0	0	0	0	0	0	0	0	0	0	0	0	0	0	0	0	3
266	SA21178_2409	0	0	0	0	0	0	0	1	1	0	0	0	1	0	0	0	0	0	0	0	3
267	SA21193_1028	1	0	0	0	0	1	0	0	1	0	0	0	0	0	0	0	0	0	0	0	3
268	SA21193_1371	1	0	0	0	0	1	1	0	0	0	0	0	0	0	0	0	0	0	0	0	3
269	SA21193_2531	0	0	0	0	0	0	0	1	1	0	0	0	1	0	0	0	0	0	0	0	3
270	SA21194_0119	0	0	0	0	0	0	1	0	0	0	0	0	0	1	0	0	0	0	0	1	3
271	SA21194_2676	0	0	0	0	0	1	0	0	0	0	0	0	0	0	1	1	0	0	0	0	3
272	SA21209_0017	1	0	0	0	1	0	1	0	0	0	0	0	0	0	0	0	0	0	0	0	3
273	SA21209_1303	1	0	0	0	1	0	0	0	0	0	0	1	0	0	0	0	0	0	0	0	3
274	SA21232_0729	0	0	0	1	1	0	0	0	0	0	0	0	0	1	0	0	0	0	0	0	3
275	SA21235_2742	0	0	0	0	0	1	0	0	1	0	0	0	0	1	0	0	0	0	0	0	3
276	SA21252_1716	0	0	0	0	0	1	1	0	1	0	0	0	0	0	0	0	0	0	0	0	3
277	SA21283_2437	0	0	0	0	0	0	0	1	0	0	0	1	1	0	0	0	0	0	0	0	3
278	SA21333_1096	0	0	0	0	0	1	1	0	0	0	0	0	0	0	0	0	1	0	0	0	3
279	SA2981_1866	0	0	0	0	0	0	1	0	0	0	0	0	0	0	1	1	0	0	0	0	3
280	SAA6159_02611	0	0	0	0	0	0	1	0	1	0	0	0	0	1	0	0	0	0	0	0	3
281	SACG_01075	1	0	0	0	0	0	0	0	0	0	0	0	0	0	1	1	0	0	0	0	3
282	SACG_01736	1	1	0	0	1	0	0	0	0	0	0	0	0	0	0	0	0	0	0	0	3
283	SACIG1096_1677	0	0	0	0	0	0	0	1	0	0	0	0	0	1	0	0	0	0	1	0	3
284	SACIG1114_2449	0	0	0	0	0	0	0	1	1	0	0	0	1	0	0	0	0	0	0	0	3
285	SACIG1267_0944	0	0	0	0	0	0	0	0	0	0	0	0	0	1	0	0	1	0	0	1	3
286	SACIG149_0477	0	0	0	0	1	0	0	0	0	0	0	0	0	1	1	0	0	0	0	0	3
287	SACIG149_2820	0	0	0	0	0	1	1	0	0	0	1	0	0	0	0	0	0	0	0	0	3
288	SACIG1605_1587	0	0	1	0	0	1	0	0	0	1	0	0	0	0	0	0	0	0	0	0	3
289	SACIG1605_1718	0	0	0	0	0	0	0	1	0	0	0	0	0	0	1	1	0	0	0	0	3
290	SACIG1750_0208	1	0	0	0	0	1	0	0	0	0	0	0	0	0	0	0	1	0	0	0	3
291	SACIG290_2509	0	0	0	0	1	1	0	1	0	0	0	0	0	0	0	0	0	0	0	0	3
292	SACIGC348_0984	0	1	0	0	0	0	0	0	1	0	0	0	0	1	0	0	0	0	0	0	3
293	SADG_00389	0	0	0	0	0	0	0	0	0	0	0	0	0	1	0	1	0	0	0	1	3
294	SAJG_01733	0	0	0	0	0	1	0	0	0	1	1	0	0	0	0	0	0	0	0	0	3
295	SANG_02035	1	1	0	0	0	1	0	0	0	0	0	0	0	0	0	0	0	0	0	0	3
296	SAO11_2636	1	0	0	0	0	0	1	0	0	1	0	0	0	0	0	0	0	0	0	0	3
297	SAO46_0608	0	0	0	1	1	0	0	0	0	0	0	0	0	0	0	0	1	0	0	0	3
298	SAPG_01809	1	1	0	0	1	0	0	0	0	0	0	0	0	0	0	0	0	0	0	0	3
299	SAPIG2020	1	0	0	1	1	0	0	0	0	0	0	0	0	0	0	0	0	0	0	0	3
300	SAPIG2721	0	0	0	0	0	1	1	0	0	0	0	0	0	1	0	0	0	0	0	0	3
301	SAQG_00146	0	1	0	0	0	1	0	0	0	1	0	0	0	0	0	0	0	0	0	0	3
302	SAUG_00966	1	0	0	0	1	1	0	0	0	0	0	0	0	0	0	0	0	0	0	0	3
303	SAVG_02197	0	0	0	0	0	0	0	0	0	0	0	0	0	1	1	1	0	0	0	0	3
304	SGAG_00831	0	0	0	0	0	0	1	0	0	0	0	0	0	1	0	0	0	0	0	1	3
305	SGAG_01391	1	0	0	0	0	0	1	0	0	0	0	0	0	0	0	0	1	0	0	0	3
306	SGAG_02086	0	0	0	0	0	1	0	0	0	0	0	0	0	0	0	1	0	1	0	0	3
307	trxA	0	0	0	0	0	0	0	0	1	0	0	1	0	0	1	0	0	0	0	0	3
308	atpH	1	0	0	0	1	0	0	0	0	0	0	0	0	0	0	0	0	0	0	0	2
309	CGSSa00_10668	0	0	0	0	0	0	0	0	0	0	0	0	0	0	1	1	0	0	0	0	2
310	clpB	0	0	0	0	0	0	0	0	0	0	0	0	0	0	1	1	0	0	0	0	2
311	efb	0	0	0	0	0	0	0	0	0	0	0	0	0	0	1	1	0	0	0	0	2
312	fer	0	1	0	0	1	0	0	0	0	0	0	0	0	0	0	0	0	0	0	0	2
313	ftsZ	0	0	0	0	1	0	1	0	0	0	0	0	0	0	0	0	0	0	0	0	2
314	HMPREF0773_plasmid12716	0	0	0	0	0	0	0	0	0	0	0	0	0	1	0	1	0	0	0	0	2
315	HMPREF0776_0422	0	0	0	0	0	1	0	0	0	0	0	0	0	0	0	0	1	0	0	0	2
316	HMPREF0776_1065	0	0	0	0	0	0	0	0	0	0	0	0	0	1	0	0	0	0	0	1	2
317	HMPREF0776_2150	0	0	0	0	0	0	0	0	0	0	0	0	0	0	1	1	0	0	0	0	2
318	HMPREF0783_2833	1	0	1	0	0	0	0	0	0	0	0	0	0	0	0	0	0	0	0	0	2
319	IS125_0971	0	0	0	0	0	0	0	0	0	0	0	1	1	0	0	0	0	0	0	0	2
320	IS125_2091	0	0	0	0	0	0	0	0	1	0	0	0	1	0	0	0	0	0	0	0	2
321	IS157_0640	0	0	1	1	0	0	0	0	0	0	0	0	0	0	0	0	0	0	0	0	2
322	IS3_1137	0	0	0	0	1	0	0	0	0	0	0	0	0	1	0	0	0	0	0	0	2
323	IS3_2256	0	0	0	0	0	1	0	0	1	0	0	0	0	0	0	0	0	0	0	0	2
324	nuc	0	0	0	0	0	0	0	0	0	0	0	0	0	0	1	1	0	0	0	0	2
325	NWMN_0429	0	0	0	0	0	1	0	0	0	0	0	0	0	0	1	0	0	0	0	0	2
326	NWMN_2542	1	0	0	0	0	0	0	0	0	0	0	0	0	0	0	1	0	0	0	0	2
327	pgk	1	0	0	0	0	0	1	0	0	0	0	0	0	0	0	0	0	0	0	0	2
328	phdB	0	0	0	1	0	0	0	0	0	0	0	0	0	0	0	1	0	0	0	0	2
329	psmA2	1	0	0	0	0	0	0	0	1	0	0	0	0	0	0	0	0	0	0	0	2
330	rbfA	1	0	0	0	0	0	1	0	0	0	0	0	0	0	0	0	0	0	0	0	2
331	rplX	1	1	0	0	0	0	0	0	0	0	0	0	0	0	0	0	0	0	0	0	2
332	rpsL	1	0	0	0	1	0	0	0	0	0	0	0	0	0	0	0	0	0	0	0	2
333	SA21193_0624	1	1	0	0	0	0	0	0	0	0	0	0	0	0	0	0	0	0	0	0	2
334	SA21194_0922	0	1	1	0	0	0	0	0	0	0	0	0	0	0	0	0	0	0	0	0	2
335	SA21200_1269	0	0	0	0	0	0	0	0	0	0	0	0	0	1	0	0	0	0	0	1	2
336	SA21209_1061	0	0	0	0	0	0	0	1	1	0	0	0	0	0	0	0	0	0	0	0	2
337	SA21235_1000	0	0	0	0	0	0	0	0	0	0	0	0	0	1	0	0	1	0	0	0	2
338	SA21235_2305	1	0	0	0	0	0	0	0	0	0	0	0	1	0	0	0	0	0	0	0	2
339	SA21259_0777	1	0	0	0	0	0	0	0	0	0	0	0	0	0	0	0	0	1	0	0	2
340	SA21305_1551	0	0	0	0	0	0	0	1	0	0	0	0	0	1	0	0	0	0	0	0	2
341	SA21310_1449	0	0	0	0	0	1	0	0	0	1	0	0	0	0	0	0	0	0	0	0	2
342	SA21342_2506	0	0	0	0	0	0	0	0	0	0	0	0	1	0	0	0	0	1	0	0	2
343	SA2158	0	0	0	0	0	0	0	1	0	0	0	0	1	0	0	0	0	0	0	0	2
344	SA2981_1317	0	1	0	0	0	1	0	0	0	0	0	0	0	0	0	0	0	0	0	0	2
345	SA2981_1858	0	0	0	0	0	1	0	0	1	0	0	0	0	0	0	0	0	0	0	0	2
346	SAA6159_01165	0	1	0	1	0	0	0	0	0	0	0	0	0	0	0	0	0	0	0	0	2
347	SAB0856	1	0	0	0	0	0	0	0	1	0	0	0	0	0	0	0	0	0	0	0	2
348	SACG_01095	0	1	0	0	0	0	0	0	0	0	0	0	0	0	1	0	0	0	0	0	2
349	SACG_01624	0	0	0	0	0	1	0	0	1	0	0	0	0	0	0	0	0	0	0	0	2
350	SACG_02321	0	0	0	0	0	0	0	1	1	0	0	0	0	0	0	0	0	0	0	0	2
351	SACIG1096_1572	0	0	0	0	0	0	0	0	0	1	0	0	0	0	0	0	0	0	0	1	2
352	SACIG1096_2206	0	0	0	0	1	0	0	0	1	0	0	0	0	0	0	0	0	0	0	0	2
353	SACIG149_2339	0	0	1	0	0	0	0	0	0	1	0	0	0	0	0	0	0	0	0	0	2
354	SACIG1605_0937	0	0	0	0	0	0	0	0	0	0	0	0	0	1	0	0	0	0	0	1	2
355	SACIG1770_2042	0	0	1	1	0	0	0	0	0	0	0	0	0	0	0	0	0	0	0	0	2
356	SACIG1770_2047	0	0	0	1	1	0	0	0	0	0	0	0	0	0	0	0	0	0	0	0	2
357	SACIG290_1012	0	0	0	0	0	0	0	0	0	0	0	0	0	0	0	0	0	1	1	0	2
358	SACIGC345D_0042	0	0	0	0	0	0	0	1	1	0	0	0	0	0	0	0	0	0	0	0	2
359	SACIGC345D_2470	0	0	0	0	0	0	0	1	0	0	0	1	0	0	0	0	0	0	0	0	2
360	SACIGC348_2172	0	0	0	0	0	1	0	0	0	0	0	0	1	0	0	0	0	0	0	0	2
361	SADG_00209	0	0	0	0	0	1	0	0	0	0	0	0	1	0	0	0	0	0	0	0	2
362	SAGG_00211	0	0	0	0	0	1	0	0	0	0	0	0	1	0	0	0	0	0	0	0	2
363	SAJG_00315	0	0	0	0	0	1	0	0	0	1	0	0	0	0	0	0	0	0	0	0	2
364	SANG_00956	0	1	0	0	0	1	0	0	0	0	0	0	0	0	0	0	0	0	0	0	2
365	SAO11_2012	0	0	1	0	0	0	0	0	0	0	0	0	0	0	0	0	1	0	0	0	2
366	SAO46_2286	0	0	1	0	0	0	0	0	0	0	0	0	0	0	0	0	1	0	0	0	2
367	SAOV_1963	0	0	1	0	0	0	0	0	0	0	0	0	0	0	0	0	1	0	0	0	2
368	SAPG_02479	1	0	0	0	1	0	0	0	0	0	0	0	0	0	0	0	0	0	0	0	2
369	SAPG_02737	0	1	0	0	1	0	0	0	0	0	0	0	0	0	0	0	0	0	0	0	2
370	SAPG_02871	0	0	0	0	0	0	0	0	0	0	0	0	0	1	0	0	0	0	0	1	2
371	SAPIG0882	1	0	0	0	0	0	0	0	0	0	1	0	0	0	0	0	0	0	0	0	2
372	SAPIG2003	0	0	0	0	0	0	0	0	0	0	0	0	0	0	1	1	0	0	0	0	2
373	SARG_02437	0	0	0	0	0	0	0	0	0	0	0	0	0	0	1	1	0	0	0	0	2
374	SAUG_01551	1	0	0	0	0	0	0	0	1	0	0	0	0	0	0	0	0	0	0	0	2
375	SAUG_01657	0	0	0	0	0	0	1	0	0	0	0	0	0	0	0	0	1	0	0	0	2
376	SAUG_02329	1	0	0	0	1	0	0	0	0	0	0	0	0	0	0	0	0	0	0	0	2
377	SaurJH9_0266	1	0	1	0	0	0	0	0	0	0	0	0	0	0	0	0	0	0	0	0	2
378	SaurJH9_2392	0	0	0	0	0	1	0	0	0	0	0	0	0	0	0	0	1	0	0	0	2
379	SAVC_04120	0	0	0	0	0	0	0	0	0	0	0	1	1	0	0	0	0	0	0	0	2
380	SAVC_05030	0	0	0	0	0	1	0	0	1	0	0	0	0	0	0	0	0	0	0	0	2
381	SAVC_12100	0	0	0	0	0	0	0	0	0	0	0	0	0	0	1	1	0	0	0	0	2
382	SAVG_02437	0	0	0	0	0	0	0	0	0	0	0	0	0	0	1	1	0	0	0	0	2
383	SAYG_00113	0	0	0	0	0	0	0	0	0	0	0	0	0	0	1	1	0	0	0	0	2
384	SAZG_01388	0	0	0	0	1	0	0	0	0	0	0	0	0	0	0	0	1	0	0	0	2
385	SAZG_01416	0	0	0	0	0	0	0	0	0	0	0	0	0	0	1	1	0	0	0	0	2
386	SDAG_01776	0	0	0	0	0	1	0	0	0	1	0	0	0	0	0	0	0	0	0	0	2
387	SGAG_00015	1	0	0	0	0	0	0	0	0	0	0	0	0	0	0	0	1	0	0	0	2
388	SGAG_00886	0	0	0	0	0	0	0	0	0	0	0	0	0	1	0	0	0	0	0	1	2
389	SGAG_00997	0	0	0	0	0	1	0	0	0	0	0	0	0	1	0	0	0	0	0	0	2
390	sspP	0	0	0	0	0	0	0	0	0	0	0	0	0	0	1	1	0	0	0	0	2
391	ST398NM02_2619	0	0	0	0	0	0	1	0	0	0	0	0	0	0	0	0	1	0	0	0	2
392	adk	0	0	0	0	0	0	0	0	0	0	0	0	0	0	0	0	0	1	0	0	1
393	arcC2	0	0	0	0	0	0	0	0	0	0	0	0	0	0	0	1	0	0	0	0	1
394	artA	0	0	0	0	0	0	0	0	0	0	0	0	0	0	0	0	0	0	0	1	1
395	asp23	0	0	0	0	0	0	0	1	0	0	0	0	0	0	0	0	0	0	0	0	1
396	atpD	0	0	0	0	0	0	0	0	0	0	0	0	0	0	0	0	0	0	1	0	1
397	cap8I	0	0	0	0	0	0	0	0	0	0	0	0	0	0	0	1	0	0	0	0	1
398	CGSSa00_03377	0	0	0	0	0	0	0	0	0	0	0	0	0	1	0	0	0	0	0	0	1
399	CGSSa00_03687	0	0	0	0	0	0	0	0	0	0	0	0	0	1	0	0	0	0	0	0	1
400	cysS	0	0	0	0	0	0	0	0	0	1	0	0	0	0	0	0	0	0	0	0	1
401	der	1	0	0	0	0	0	0	0	0	0	0	0	0	0	0	0	0	0	0	0	1
402	ezrA	1	0	0	0	0	0	0	0	0	0	0	0	0	0	0	0	0	0	0	0	1
403	fhs	0	0	0	0	0	0	1	0	0	0	0	0	0	0	0	0	0	0	0	0	1
404	fhuD	0	0	0	0	1	0	0	0	0	0	0	0	0	0	0	0	0	0	0	0	1
405	ftsH	0	0	0	0	0	0	0	0	0	0	0	0	0	1	0	0	0	0	0	0	1
406	geh	0	0	0	0	0	0	1	0	0	0	0	0	0	0	0	0	0	0	0	0	1
407	glpQ	1	0	0	0	0	0	0	0	0	0	0	0	0	0	0	0	0	0	0	0	1
408	gltX	0	0	0	0	0	0	0	0	0	0	0	0	0	0	0	1	0	0	0	0	1
409	gnd	0	0	0	0	0	0	0	0	0	0	0	0	0	0	1	0	0	0	0	0	1
410	grpE	1	0	0	0	0	0	0	0	0	0	0	0	0	0	0	0	0	0	0	0	1
411	HMPREF0772_10821	0	0	0	0	0	0	0	0	0	0	0	0	0	1	0	0	0	0	0	0	1
412	HMPREF0773_10319	0	0	0	0	1	0	0	0	0	0	0	0	0	0	0	0	0	0	0	0	1
413	HMPREF0776_0106	0	0	0	0	0	0	0	0	0	0	0	0	0	0	0	1	0	0	0	0	1
414	HMPREF0776_1970	0	0	0	0	0	0	0	1	0	0	0	0	0	0	0	0	0	0	0	0	1
415	HMPREF0776_1979	0	0	0	0	0	0	0	0	0	0	0	0	1	0	0	0	0	0	0	0	1
416	HMPREF0776_2003	1	0	0	0	0	0	0	0	0	0	0	0	0	0	0	0	0	0	0	0	1
417	HMPREF0776_2111	0	0	0	0	0	0	0	0	0	0	0	0	1	0	0	0	0	0	0	0	1
418	HMPREF9528_00847	0	0	0	0	0	0	0	0	0	0	1	0	0	0	0	0	0	0	0	0	1
419	IS105_1219	1	0	0	0	0	0	0	0	0	0	0	0	0	0	0	0	0	0	0	0	1
420	IS105_1229	1	0	0	0	0	0	0	0	0	0	0	0	0	0	0	0	0	0	0	0	1
421	IS105_1662	1	0	0	0	0	0	0	0	0	0	0	0	0	0	0	0	0	0	0	0	1
422	IS105_2021	0	0	0	0	0	0	0	0	0	0	0	0	0	0	0	0	0	0	1	0	1
423	IS125_0953	1	0	0	0	0	0	0	0	0	0	0	0	0	0	0	0	0	0	0	0	1
424	IS125_2209	0	0	0	0	0	0	0	0	0	0	0	0	0	0	1	0	0	0	0	0	1
425	IS157_0055	0	0	0	0	0	0	0	0	0	0	0	0	1	0	0	0	0	0	0	0	1
426	IS157_1483	0	0	0	0	0	0	0	1	0	0	0	0	0	0	0	0	0	0	0	0	1
427	IS157_2611	0	0	0	0	0	0	0	0	0	0	0	0	1	0	0	0	0	0	0	0	1
428	IS3_0276	0	0	0	0	0	1	0	0	0	0	0	0	0	0	0	0	0	0	0	0	1
429	IS3_0754	0	0	0	0	0	0	0	0	0	0	0	0	0	1	0	0	0	0	0	0	1
430	IS3_1932	0	0	0	0	0	0	0	0	0	0	0	0	0	1	0	0	0	0	0	0	1
431	IS3_2057	0	0	0	0	1	0	0	0	0	0	0	0	0	0	0	0	0	0	0	0	1
432	IS3_2525	0	0	0	0	0	0	1	0	0	0	0	0	0	0	0	0	0	0	0	0	1
433	IS3_2642	1	0	0	0	0	0	0	0	0	0	0	0	0	0	0	0	0	0	0	0	1
434	IS55_0101	0	1	0	0	0	0	0	0	0	0	0	0	0	0	0	0	0	0	0	0	1
435	lip1	0	0	0	0	0	0	1	0	0	0	0	0	0	0	0	0	0	0	0	0	1
436	lukF-PV	0	0	0	0	0	0	0	0	0	0	0	0	0	0	1	0	0	0	0	0	1
437	M013TW_1126	0	0	0	0	0	0	1	0	0	0	0	0	0	0	0	0	0	0	0	0	1
438	mgrA	1	0	0	0	0	0	0	0	0	0	0	0	0	0	0	0	0	0	0	0	1
439	mqo_2	1	0	0	0	0	0	0	0	0	0	0	0	0	0	0	0	0	0	0	0	1
440	MS7_1739	0	0	0	0	1	0	0	0	0	0	0	0	0	0	0	0	0	0	0	0	1
441	murG	0	0	0	0	1	0	0	0	0	0	0	0	0	0	0	0	0	0	0	0	1
442	MW1204	1	0	0	0	0	0	0	0	0	0	0	0	0	0	0	0	0	0	0	0	1
443	nucH	0	0	0	0	1	0	0	0	0	0	0	0	0	0	0	0	0	0	0	0	1
444	NWMN_0634	0	0	0	0	0	1	0	0	0	0	0	0	0	0	0	0	0	0	0	0	1
445	NWMN_0687	0	0	0	0	0	0	0	1	0	0	0	0	0	0	0	0	0	0	0	0	1
446	NWMN_1086	0	1	0	0	0	0	0	0	0	0	0	0	0	0	0	0	0	0	0	0	1
447	NWMN_1931	0	0	0	0	0	0	0	0	0	0	0	1	0	0	0	0	0	0	0	0	1
448	NWMN_1989	0	0	0	0	0	0	1	0	0	0	0	0	0	0	0	0	0	0	0	0	1
449	oppD	0	0	0	0	0	0	0	0	0	0	0	0	1	0	0	0	0	0	0	0	1
450	panD	0	0	0	0	0	0	0	0	0	0	0	0	0	0	1	0	0	0	0	0	1
451	psaA	1	0	0	0	0	0	0	0	0	0	0	0	0	0	0	0	0	0	0	0	1
452	psm alpha-2	1	0	0	0	0	0	0	0	0	0	0	0	0	0	0	0	0	0	0	0	1
453	pstS	1	0	0	0	0	0	0	0	0	0	0	0	0	0	0	0	0	0	0	0	1
454	purK	0	0	0	0	0	0	0	0	0	0	0	0	0	1	0	0	0	0	0	0	1
455	pykA	0	0	0	0	0	0	0	0	0	0	0	0	0	0	0	1	0	0	0	0	1
456	recA	0	0	0	0	0	0	1	0	0	0	0	0	0	0	0	0	0	0	0	0	1
457	recO	0	0	0	0	0	0	0	0	0	0	0	1	0	0	0	0	0	0	0	0	1
458	rocA	0	1	0	0	0	0	0	0	0	0	0	0	0	0	0	0	0	0	0	0	1
459	rplD	0	0	0	0	0	0	0	0	0	0	0	0	1	0	0	0	0	0	0	0	1
460	rplF	0	0	0	0	0	0	0	0	0	0	0	0	0	0	0	1	0	0	0	0	1
461	rplK	1	0	0	0	0	0	0	0	0	0	0	0	0	0	0	0	0	0	0	0	1
462	rplW	1	0	0	0	0	0	0	0	0	0	0	0	0	0	0	0	0	0	0	0	1
463	rpsD	0	0	0	0	1	0	0	0	0	0	0	0	0	0	0	0	0	0	0	0	1
464	rpsM	0	0	0	0	1	0	0	0	0	0	0	0	0	0	0	0	0	0	0	0	1
465	SA21172_1463	0	0	0	0	0	1	0	0	0	0	0	0	0	0	0	0	0	0	0	0	1
466	SA21178_1219	0	0	0	0	0	0	0	0	0	0	0	1	0	0	0	0	0	0	0	0	1
467	SA21193_1390	0	0	0	0	0	0	0	0	0	0	0	0	0	1	0	0	0	0	0	0	1
468	SA21194_0201	0	0	0	0	0	0	0	0	0	0	0	0	0	0	0	1	0	0	0	0	1
469	SA21194_0294	0	0	0	0	1	0	0	0	0	0	0	0	0	0	0	0	0	0	0	0	1
470	SA21194_1072	0	0	1	0	0	0	0	0	0	0	0	0	0	0	0	0	0	0	0	0	1
471	SA21194_1548	0	0	0	0	0	0	0	0	0	0	0	0	1	0	0	0	0	0	0	0	1
472	SA21194_2358	1	0	0	0	0	0	0	0	0	0	0	0	0	0	0	0	0	0	0	0	1
473	SA21194_2496	0	0	0	0	1	0	0	0	0	0	0	0	0	0	0	0	0	0	0	0	1
474	SA21194_2549	0	0	0	0	0	0	0	0	0	0	0	0	0	1	0	0	0	0	0	0	1
475	SA21195_0359	0	0	0	0	0	0	0	0	0	0	0	0	0	1	0	0	0	0	0	0	1
476	SA21202_2552	1	0	0	0	0	0	0	0	0	0	0	0	0	0	0	0	0	0	0	0	1
477	SA21209_0923	0	0	0	0	0	1	0	0	0	0	0	0	0	0	0	0	0	0	0	0	1
478	SA21209_1177	0	0	0	0	0	0	0	0	0	0	0	0	0	0	0	0	0	1	0	0	1
479	SA21232_1125	0	0	0	0	0	0	0	0	0	0	0	0	0	1	0	0	0	0	0	0	1
480	SA21235_0169	0	1	0	0	0	0	0	0	0	0	0	0	0	0	0	0	0	0	0	0	1
481	SA21235_0511	0	0	0	0	0	0	0	0	0	0	0	0	1	0	0	0	0	0	0	0	1
482	SA21235_0786	0	0	0	0	0	0	0	0	0	0	0	0	0	1	0	0	0	0	0	0	1
483	SA21235_1315	0	0	0	0	0	1	0	0	0	0	0	0	0	0	0	0	0	0	0	0	1
484	SA21235_1773	0	0	0	0	1	0	0	0	0	0	0	0	0	0	0	0	0	0	0	0	1
485	SA21235_2049	0	0	0	0	0	0	0	0	0	0	0	0	1	0	0	0	0	0	0	0	1
486	SA21235_2246	1	0	0	0	0	0	0	0	0	0	0	0	0	0	0	0	0	0	0	0	1
487	SA21252_0587	0	0	0	0	0	0	0	0	0	0	0	0	0	0	1	0	0	0	0	0	1
488	SA21259_0995	0	0	0	0	1	0	0	0	0	0	0	0	0	0	0	0	0	0	0	0	1
489	SA21259_2576	0	0	0	0	0	0	0	0	0	0	0	0	0	0	1	0	0	0	0	0	1
490	SA21264_2548	0	0	0	0	0	0	0	0	0	0	0	0	0	1	0	0	0	0	0	0	1
491	SA21283_0457	0	0	0	0	0	0	0	0	0	0	1	0	0	0	0	0	0	0	0	0	1
492	SA21283_2603	0	0	0	0	0	1	0	0	0	0	0	0	0	0	0	0	0	0	0	0	1
493	SA21305_0237	0	0	0	0	0	0	0	0	0	0	0	0	0	1	0	0	0	0	0	0	1
494	SA21305_0789	1	0	0	0	0	0	0	0	0	0	0	0	0	0	0	0	0	0	0	0	1
495	SA21305_2490	0	0	0	0	0	0	0	0	0	0	0	0	1	0	0	0	0	0	0	0	1
496	SA21305_2772	0	0	0	0	0	0	1	0	0	0	0	0	0	0	0	0	0	0	0	0	1
497	SA21331_0973	1	0	0	0	0	0	0	0	0	0	0	0	0	0	0	0	0	0	0	0	1
498	SA21331_1401	0	0	0	0	0	0	0	0	0	0	0	0	0	0	0	0	0	0	1	0	1
499	SA21333_0396	1	0	0	0	0	0	0	0	0	0	0	0	0	0	0	0	0	0	0	0	1
500	SA21333_0799	0	0	0	0	0	0	0	1	0	0	0	0	0	0	0	0	0	0	0	0	1
501	SA21333_1955	0	0	0	0	0	0	0	0	0	0	0	0	1	0	0	0	0	0	0	0	1
502	SA21334_1076	1	0	0	0	0	0	0	0	0	0	0	0	0	0	0	0	0	0	0	0	1
503	SA21334_1114	0	0	0	0	0	0	0	0	0	1	0	0	0	0	0	0	0	0	0	0	1
504	SA21345_2380	0	0	0	0	0	0	0	1	0	0	0	0	0	0	0	0	0	0	0	0	1
505	SA2981_0795	0	0	0	0	0	0	1	0	0	0	0	0	0	0	0	0	0	0	0	0	1
506	SA2981_1385	0	0	0	0	0	0	0	0	1	0	0	0	0	0	0	0	0	0	0	0	1
507	SAA6159_02608	0	0	0	0	0	0	0	0	1	0	0	0	0	0	0	0	0	0	0	0	1
508	SAB2261	0	0	0	0	0	0	0	0	0	0	0	0	0	0	0	0	1	0	0	0	1
509	SACG_00627	1	0	0	0	0	0	0	0	0	0	0	0	0	0	0	0	0	0	0	0	1
510	SACG_00752	1	0	0	0	0	0	0	0	0	0	0	0	0	0	0	0	0	0	0	0	1
511	SACG_00846	0	0	0	0	0	0	0	0	0	0	0	0	0	1	0	0	0	0	0	0	1
512	SACG_01187	1	0	0	0	0	0	0	0	0	0	0	0	0	0	0	0	0	0	0	0	1
513	SACG_01387	0	0	0	0	0	0	0	0	0	0	0	0	0	0	1	0	0	0	0	0	1
514	SACG_02334	0	0	0	0	0	0	0	0	0	0	0	0	0	0	0	1	0	0	0	0	1
515	SACIG1057_1228	0	0	0	0	1	0	0	0	0	0	0	0	0	0	0	0	0	0	0	0	1
516	SACIG1096_0209	0	0	0	0	0	1	0	0	0	0	0	0	0	0	0	0	0	0	0	0	1
517	SACIG1096_0297	0	0	0	0	0	0	0	0	1	0	0	0	0	0	0	0	0	0	0	0	1
518	SACIG1096_0465	1	0	0	0	0	0	0	0	0	0	0	0	0	0	0	0	0	0	0	0	1
519	SACIG1096_0944	0	0	0	0	0	0	1	0	0	0	0	0	0	0	0	0	0	0	0	0	1
520	SACIG1096_2182	0	0	0	0	0	0	1	0	0	0	0	0	0	0	0	0	0	0	0	0	1
521	SACIG1096_2766	0	0	0	0	1	0	0	0	0	0	0	0	0	0	0	0	0	0	0	0	1
522	SACIG1165_2803	0	0	0	0	0	0	0	0	0	0	0	0	0	0	0	0	0	0	0	1	1
523	SACIG1176_0959	0	0	0	0	0	0	0	0	0	0	0	0	0	1	0	0	0	0	0	0	1
524	SACIG1233_0023	1	0	0	0	0	0	0	0	0	0	0	0	0	0	0	0	0	0	0	0	1
525	SACIG1233_2671	0	0	0	0	0	1	0	0	0	0	0	0	0	0	0	0	0	0	0	0	1
526	SACIG149_1680	0	0	0	0	0	0	0	0	0	0	0	0	0	0	1	0	0	0	0	0	1
527	SACIG149_2082	0	0	0	0	0	0	0	0	0	0	0	0	0	0	1	0	0	0	0	0	1
528	SACIG1605_1997	1	0	0	0	0	0	0	0	0	0	0	0	0	0	0	0	0	0	0	0	1
529	SACIG1612_0489	1	0	0	0	0	0	0	0	0	0	0	0	0	0	0	0	0	0	0	0	1
530	SACIG1612_1029	0	0	0	0	0	0	0	1	0	0	0	0	0	0	0	0	0	0	0	0	1
531	SACIG1770_0715	1	0	0	0	0	0	0	0	0	0	0	0	0	0	0	0	0	0	0	0	1
532	SACIG1770_0904	0	0	0	0	0	0	0	0	0	0	0	0	1	0	0	0	0	0	0	0	1
533	SACIG1770_1583	0	0	0	0	0	0	0	1	0	0	0	0	0	0	0	0	0	0	0	0	1
534	SACIG1770_2620	0	0	0	0	0	0	0	0	0	0	0	0	0	0	0	0	0	0	1	0	1
535	SACIG1835_1765	1	0	0	0	0	0	0	0	0	0	0	0	0	0	0	0	0	0	0	0	1
536	SACIG1835_2677	0	0	0	0	0	0	0	0	0	0	0	0	0	0	0	0	0	1	0	0	1
537	SACIG290_0729	0	0	0	0	1	0	0	0	0	0	0	0	0	0	0	0	0	0	0	0	1
538	SACIG290_1343	0	1	0	0	0	0	0	0	0	0	0	0	0	0	0	0	0	0	0	0	1
539	SACIG290_1789	0	0	0	0	0	0	0	0	0	1	0	0	0	0	0	0	0	0	0	0	1
540	SACIG547_1060	0	0	0	0	0	0	0	0	0	0	0	0	0	1	0	0	0	0	0	0	1
541	SACIG547_1642	0	0	0	0	0	0	0	0	0	0	0	0	1	0	0	0	0	0	0	0	1
542	SACIGC128_2724	0	0	0	0	0	0	0	0	0	0	0	0	0	0	0	0	0	0	0	1	1
543	SACIGC340D_0932	1	0	0	0	0	0	0	0	0	0	0	0	0	0	0	0	0	0	0	0	1
544	SACIGC340D_1063	0	0	0	0	0	0	0	0	0	0	1	0	0	0	0	0	0	0	0	0	1
545	SACIGC340D_1133	0	0	0	0	1	0	0	0	0	0	0	0	0	0	0	0	0	0	0	0	1
546	SACIGC340D_1980	0	1	0	0	0	0	0	0	0	0	0	0	0	0	0	0	0	0	0	0	1
547	SACIGC341D_3023	0	0	0	0	0	0	0	0	0	0	0	0	0	0	0	0	0	0	0	1	1
548	SACIGC348_0096	0	0	0	0	0	0	0	0	1	0	0	0	0	0	0	0	0	0	0	0	1
549	SACIGC348_0785	1	0	0	0	0	0	0	0	0	0	0	0	0	0	0	0	0	0	0	0	1
550	SACIGC348_1049	0	0	0	0	0	0	0	0	0	0	0	0	0	0	0	1	0	0	0	0	1
551	SACIGC93_1654	0	0	0	0	0	0	0	0	0	0	0	0	0	0	0	0	0	0	1	0	1
552	SAGG_00893	1	0	0	0	0	0	0	0	0	0	0	0	0	0	0	0	0	0	0	0	1
553	SAGG_01201	0	0	0	0	0	0	1	0	0	0	0	0	0	0	0	0	0	0	0	0	1
554	SAGG_01790	1	0	0	0	0	0	0	0	0	0	0	0	0	0	0	0	0	0	0	0	1
555	SAGG_02042	0	0	0	0	0	0	0	0	0	0	0	0	0	0	0	0	1	0	0	0	1
556	SAGG_02575	0	0	0	0	0	0	0	0	0	0	0	0	0	0	0	0	0	0	0	1	1
557	SAHV_1009	1	0	0	0	0	0	0	0	0	0	0	0	0	0	0	0	0	0	0	0	1
558	SAIG_00142	0	0	0	0	0	0	0	0	0	0	0	0	0	0	0	0	1	0	0	0	1
559	SAIG_00721	0	0	0	0	0	0	0	0	0	0	0	0	1	0	0	0	0	0	0	0	1
560	SAIG_00749	0	0	0	0	0	0	0	0	0	0	0	0	0	0	0	0	1	0	0	0	1
561	SAIG_00974	0	0	0	0	1	0	0	0	0	0	0	0	0	0	0	0	0	0	0	0	1
562	SAIG_00976	0	1	0	0	0	0	0	0	0	0	0	0	0	0	0	0	0	0	0	0	1
563	SAIG_01637	0	0	0	0	0	0	0	0	0	0	0	0	0	0	1	0	0	0	0	0	1
564	SAIG_02616	0	0	0	0	0	0	0	0	0	0	0	0	0	0	0	1	0	0	0	0	1
565	SAJG_00857	0	0	0	0	0	1	0	0	0	0	0	0	0	0	0	0	0	0	0	0	1
566	SAJG_01834	1	0	0	0	0	0	0	0	0	0	0	0	0	0	0	0	0	0	0	0	1
567	SAMSHR1132_01840	0	0	0	1	0	0	0	0	0	0	0	0	0	0	0	0	0	0	0	0	1
568	SAMSHR1132_02450	0	0	0	0	0	0	0	0	0	0	0	0	0	0	0	1	0	0	0	0	1
569	SAMSHR1132_06760	0	0	0	0	1	0	0	0	0	0	0	0	0	0	0	0	0	0	0	0	1
570	SAMSHR1132_15730	0	0	0	0	0	0	0	1	0	0	0	0	0	0	0	0	0	0	0	0	1
571	SANG_01718	1	0	0	0	0	0	0	0	0	0	0	0	0	0	0	0	0	0	0	0	1
572	SANG_01796	0	0	0	0	0	0	0	0	0	0	0	0	0	1	0	0	0	0	0	0	1
573	SAO11_1290	0	0	0	0	0	0	0	0	0	0	0	0	0	0	0	0	0	0	1	0	1
574	SAO11_1926	0	0	0	0	0	0	0	0	1	0	0	0	0	0	0	0	0	0	0	0	1
575	SAO11_2114	0	0	1	0	0	0	0	0	0	0	0	0	0	0	0	0	0	0	0	0	1
576	SAO46_0303	1	0	0	0	0	0	0	0	0	0	0	0	0	0	0	0	0	0	0	0	1
577	SAO46_1199	0	0	0	0	0	0	0	0	0	0	0	0	1	0	0	0	0	0	0	0	1
578	SAOV_0279	0	0	0	0	1	0	0	0	0	0	0	0	0	0	0	0	0	0	0	0	1
579	SAOV_0307	0	0	0	0	0	0	0	0	0	0	0	0	0	0	0	0	0	0	1	0	1
580	SAOV_0455c	0	0	0	0	0	0	0	0	0	0	0	0	0	0	0	0	1	0	0	0	1
581	SAPG_00916	1	0	0	0	0	0	0	0	0	0	0	0	0	0	0	0	0	0	0	0	1
582	SAPG_01831	1	0	0	0	0	0	0	0	0	0	0	0	0	0	0	0	0	0	0	0	1
583	SAPG_02252	0	0	0	0	0	0	0	0	0	0	0	1	0	0	0	0	0	0	0	0	1
584	SAPG_02469	1	0	0	0	0	0	0	0	0	0	0	0	0	0	0	0	0	0	0	0	1
585	SAPIG0372	0	0	0	0	1	0	0	0	0	0	0	0	0	0	0	0	0	0	0	0	1
586	SAPIG0530	0	0	0	0	0	0	0	0	0	0	0	0	0	0	0	1	0	0	0	0	1
587	SAPIG1170	1	0	0	0	0	0	0	0	0	0	0	0	0	0	0	0	0	0	0	0	1
588	SAPIG1450	0	0	0	0	0	0	0	1	0	0	0	0	0	0	0	0	0	0	0	0	1
589	SAPIG1911	0	0	0	0	0	0	0	0	1	0	0	0	0	0	0	0	0	0	0	0	1
590	SAPIG2251	1	0	0	0	0	0	0	0	0	0	0	0	0	0	0	0	0	0	0	0	1
591	SAPIG2311	0	0	0	0	0	0	0	0	0	0	0	0	1	0	0	0	0	0	0	0	1
592	SAQG_00185	0	0	0	0	0	0	0	0	0	0	0	0	0	1	0	0	0	0	0	0	1
593	SAQG_01091	1	0	0	0	0	0	0	0	0	0	0	0	0	0	0	0	0	0	0	0	1
594	SAQG_01198	1	0	0	0	0	0	0	0	0	0	0	0	0	0	0	0	0	0	0	0	1
595	SAQG_01217	0	0	0	0	0	0	0	0	1	0	0	0	0	0	0	0	0	0	0	0	1
596	SAQG_01386	0	0	0	0	0	0	0	0	0	0	0	0	0	0	1	0	0	0	0	0	1
597	SARLGA251_08260	0	0	0	0	1	0	0	0	0	0	0	0	0	0	0	0	0	0	0	0	1
598	SARLGA251_08360	1	0	0	0	0	0	0	0	0	0	0	0	0	0	0	0	0	0	0	0	1
599	SAUG_00731	0	0	0	0	0	0	0	0	0	0	0	0	0	0	1	0	0	0	0	0	1
600	SAUG_00738	0	0	0	0	1	0	0	0	0	0	0	0	0	0	0	0	0	0	0	0	1
601	SAUG_01398	0	0	0	0	0	0	0	0	0	0	0	0	0	0	0	0	1	0	0	0	1
602	SAUG_02282	0	0	0	0	0	0	0	0	1	0	0	0	0	0	0	0	0	0	0	0	1
603	SaurJH9_2132	0	0	0	0	0	0	0	0	0	0	0	0	0	0	0	0	0	1	0	0	1
604	SAUSA300_pUSA030009	0	0	0	0	0	0	0	0	0	0	0	0	0	0	0	0	0	0	0	1	1
605	SAV0904	0	0	0	0	0	0	0	0	0	0	0	0	0	0	1	0	0	0	0	0	1
606	SAVC_00865	0	0	0	0	0	0	0	0	0	0	0	0	0	1	0	0	0	0	0	0	1
607	SAVC_03680	0	0	0	0	1	0	0	0	0	0	0	0	0	0	0	0	0	0	0	0	1
608	SAVC_03880	0	0	0	0	0	0	1	0	0	0	0	0	0	0	0	0	0	0	0	0	1
609	SAVC_04395	0	0	0	0	0	0	0	0	0	0	0	0	0	0	1	0	0	0	0	0	1
610	SAVC_06700	0	0	0	0	0	0	0	1	0	0	0	0	0	0	0	0	0	0	0	0	1
611	SAVC_08515	0	0	0	0	0	0	0	0	0	0	0	0	0	1	0	0	0	0	0	0	1
612	SAVC_08805	0	0	0	0	0	0	0	0	0	0	0	0	0	0	0	1	0	0	0	0	1
613	SAVC_09915	0	0	0	0	0	0	0	0	0	1	0	0	0	0	0	0	0	0	0	0	1
614	SAVG_02319	0	0	0	0	0	0	0	0	0	0	0	0	0	1	0	0	0	0	0	0	1
615	SAYG_01028	0	0	0	0	0	0	0	0	0	0	0	0	0	1	0	0	0	0	0	0	1
616	SAYG_01379	0	0	0	0	0	0	0	0	0	0	0	0	0	1	0	0	0	0	0	0	1
617	SAZG_00775	0	0	0	0	0	0	0	0	0	0	0	0	0	0	0	1	0	0	0	0	1
618	SAZG_00980	0	0	0	0	0	0	0	0	1	0	0	0	0	0	0	0	0	0	0	0	1
619	SAZG_01517	0	0	0	0	0	0	0	0	0	0	0	0	0	1	0	0	0	0	0	0	1
620	SAZG_01832	0	0	0	0	0	0	0	0	0	0	0	0	0	1	0	0	0	0	0	0	1
621	SDAG_00780	0	0	0	0	0	0	0	0	0	0	0	0	0	1	0	0	0	0	0	0	1
622	sdrE	0	0	0	0	0	0	0	0	1	0	0	0	0	0	0	0	0	0	0	0	1
623	SEVCU006_1179	1	0	0	0	0	0	0	0	0	0	0	0	0	0	0	0	0	0	0	0	1
624	SEVCU006_1698	0	0	0	0	0	1	0	0	0	0	0	0	0	0	0	0	0	0	0	0	1
625	SEVCU006_2039	1	0	0	0	0	0	0	0	0	0	0	0	0	0	0	0	0	0	0	0	1
626	SGAG_00957	0	0	1	0	0	0	0	0	0	0	0	0	0	0	0	0	0	0	0	0	1
627	SGAG_01367	0	0	0	0	0	0	0	0	0	0	0	0	1	0	0	0	0	0	0	0	1
628	SKAG_00984	0	0	0	0	0	0	0	0	1	0	0	0	0	0	0	0	0	0	0	0	1
629	spa	0	0	0	0	0	0	0	0	0	0	0	0	0	1	0	0	0	0	0	0	1
630	srpF	0	0	0	0	0	0	0	0	0	0	0	0	0	0	0	0	1	0	0	0	1
631	sspB	0	0	0	0	0	0	0	0	0	0	0	0	0	0	0	1	0	0	0	0	1
632	ST398NM02_0617	0	0	0	0	0	0	0	0	0	0	0	0	0	0	0	1	0	0	0	0	1
633	ST398NM02_0621	0	0	0	0	1	0	0	0	0	0	0	0	0	0	0	0	0	0	0	0	1
634	ST398NM02_1689	0	0	0	0	1	0	0	0	0	0	0	0	0	0	0	0	0	0	0	0	1
635	ST398NM02_2276	1	0	0	0	0	0	0	0	0	0	0	0	0	0	0	0	0	0	0	0	1
636	ST398NM02_3083	1	0	0	0	0	0	0	0	0	0	0	0	0	0	0	0	0	0	0	0	1
637	ST398NM02_3133	0	0	1	0	0	0	0	0	0	0	0	0	0	0	0	0	0	0	0	0	1
638	tcaR	1	0	0	0	0	0	0	0	0	0	0	0	0	0	0	0	0	0	0	0	1
639	tig	0	0	0	0	0	0	0	0	0	0	0	0	0	0	1	0	0	0	0	0	1
640	tmk	0	0	0	0	0	0	0	0	0	0	0	0	0	1	0	0	0	0	0	0	1
641	traE	0	0	0	0	0	0	1	0	0	0	0	0	0	0	0	0	0	0	0	0	1
642	ureB	1	0	0	0	0	0	0	0	0	0	0	0	0	0	0	0	0	0	0	0	1
643	yrrK	0	0	0	0	0	0	0	0	0	1	0	0	0	0	0	0	0	0	0	0	1
644	zwf	0	0	0	0	0	0	0	0	0	0	0	0	0	0	1	0	0	0	0	0	1
